# Supplementary material for: An epigenome atlas of neural progenitors within the embryonic mouse forebrain
Source: Nat Commun. 2022 Jul 20;13:4196. doi: 10.1038/s41467-022-31793-4 (PMC9300614; doi:10.1038/s41467-022-31793-4)
Supplement: Supplementary file 3 — Supplementary Data 1 [file 41467_2022_31793_MOESM3_ESM.xlsx]

## Sheet: table-DApeaksembryonic-seurat_c
p_val	avg_logFC	pct.1	pct.2	p_val_adj	cluster	gene
0	0.877194	0.35	0.066	0	0	chr1-67893157-67895613
0	1.07631	0.339	0.044	0	0	chr11-12429908-12431168
0	0.642845	0.464	0.14	0	0	chr11-68214484-68216718
0	0.67027	0.53	0.161	0	0	chr12-109557714-109561754
0	0.690499	0.657	0.2	0	0	chr12-110183350-110189794
0	0.566322	0.604	0.244	0	0	chr12-56455076-56460279
0	0.684675	0.788	0.265	0	0	chr12-56518067-56531465
0	0.565788	0.691	0.242	0	0	chr12-56532066-56538813
0	1.48942	0.267	0.012	0	0	chr12-98740987-98741811
0	0.871719	0.473	0.099	0	0	chr13-64080227-64082351
0	1.03637	0.454	0.068	0	0	chr13-84437477-84439054
0	0.405994	0.735	0.402	0	0	chr13-97247567-97257453
0	1.18858	0.236	0.027	0	0	chr15-100142943-100143949
0	1.10202	0.235	0.025	0	0	chr15-69349869-69350829
0	1.03035	0.317	0.045	0	0	chr16-24218013-24219144
0	1.11744	0.275	0.031	0	0	chr16-44600834-44602065
0	1.32606	0.265	0.018	0	0	chr16-47418505-47419433
0	0.41155	0.766	0.42	0	0	chr16-91219479-91234019
0	0.888377	0.43	0.091	0	0	chr16-91303664-91306319
0	1.48183	0.219	0.009	0	0	chr17-11736320-11737394
0	0.642472	0.452	0.141	0	0	chr17-13478700-13481990
0	0.713642	0.411	0.106	0	0	chr17-27240160-27243254
0	1.06041	0.265	0.031	0	0	chr17-62739830-62740680
0	1.01696	0.308	0.041	0	0	chr18-14311680-14313253
0	0.41569	0.766	0.407	0	0	chr19-59162437-59174422
0	1.14656	0.291	0.031	0	0	chr2-131501154-131502480
0	0.720879	0.492	0.138	0	0	chr2-157486618-157488556
0	0.962717	0.294	0.051	0	0	chr2-29033762-29035270
0	0.854823	0.361	0.061	0	0	chr2-31536720-31537711
0	0.908302	0.351	0.064	0	0	chr2-32156501-32157983
0	1.16489	0.221	0.023	0	0	chr2-44222087-44223413
0	0.424538	0.72	0.392	0	0	chr3-145645357-145654462
0	0.680169	0.559	0.204	0	0	chr3-88234918-88239808
0	0.632359	0.554	0.169	0	0	chr4-114727916-114729402
0	0.330142	0.861	0.612	0	0	chr4-154957026-154967610
0	0.828084	0.378	0.08	0	0	chr4-34240721-34242148
0	0.66257	0.435	0.115	0	0	chr4-54027532-54030692
0	0.978837	0.268	0.039	0	0	chr4-72105281-72106552
0	0.72036	0.512	0.15	0	0	chr4-98003152-98005009
0	1.34466	0.248	0.016	0	0	chr5-124308889-124310045
0	0.929318	0.331	0.055	0	0	chr5-139418006-139419508
0	0.431233	0.816	0.466	0	0	chr5-140605186-140612811
0	1.49427	0.202	0.009	0	0	chr6-116330320-116331110
0	0.818719	0.357	0.079	0	0	chr6-141567889-141569383
0	1.02198	0.267	0.036	0	0	chr7-50923966-50925383
0	0.301009	0.904	0.679	0	0	chr8-12382601-12404455
0	1.23829	0.205	0.017	0	0	chr8-27037019-27037907
0	1.19073	0.269	0.028	0	0	chr8-8852543-8853899
0	0.680811	0.472	0.134	0	0	chr9-116806859-116809665
0	1.32605	0.268	0.021	0	0	chr9-121979170-121980183
0	0.370657	0.753	0.446	0	0	chr9-65174969-65181258
6.83706e-308	0.611996	0.451	0.146	8.98841e-303	0	chr2-37828729-37831258
1.23877e-307	1.05297	0.23	0.027	1.62856e-302	0	chr5-111644164-111645304
2.10065e-303	0.51721	0.532	0.206	2.76165e-298	0	chr16-34003332-34005101
7.97137e-302	0.675335	0.392	0.112	1.04796e-296	0	chr18-14458761-14460193
1.1929e-297	0.496827	0.548	0.217	1.56826e-292	0	chr16-91103423-91106403
1.82127e-295	1.04921	0.219	0.027	2.39435e-290	0	chr12-50698494-50699480
1.22797e-291	0.689899	0.359	0.08	1.61436e-286	0	chr12-56481894-56483770
3.59792e-290	0.790926	0.319	0.07	4.73004e-285	0	chr2-72672614-72674771
2.36977e-289	0.46073	0.581	0.255	3.11545e-284	0	chr4-41609582-41614762
4.24946e-288	0.403764	0.656	0.324	5.5866e-283	0	chr4-154496882-154505066
1.06848e-287	1.00838	0.228	0.032	1.40468e-282	0	chr1-159660807-159661779
9.47635e-285	0.481673	0.535	0.214	1.24582e-279	0	chr9-61380004-61381973
1.71616e-284	0.550081	0.475	0.175	2.25617e-279	0	chr13-81627830-81631024
2.14637e-284	0.283699	0.838	0.555	2.82174e-279	0	chr2-26499259-26504735
1.2445e-283	0.601676	0.429	0.134	1.63609e-278	0	chr15-79200897-79203296
2.28944e-283	0.477892	0.543	0.216	3.00983e-278	0	chr18-5427263-5429302
1.56081e-282	0.76803	0.325	0.076	2.05194e-277	0	chr13-51760899-51762586
4.36753e-281	0.624988	0.42	0.136	5.74182e-276	0	chr2-153712264-153713841
8.24463e-279	0.657256	0.376	0.101	1.08389e-273	0	chr12-56386661-56388958
1.40729e-277	0.622319	0.408	0.127	1.8501e-272	0	chr4-53796737-53798034
2.72589e-277	0.720732	0.34	0.088	3.58362e-272	0	chr3-27781768-27784307
4.01753e-277	0.711754	0.339	0.082	5.28168e-272	0	chr1-90085082-90087060
1.46481e-275	1.02621	0.219	0.03	1.92573e-270	0	chr13-37862099-37863052
1.51355e-272	-0.424511	0.042	0.254	1.98981e-267	0	chr5-85238909-85240930
3.6108e-271	0.705302	0.337	0.083	4.74697e-266	0	chr2-163189160-163190907
1.32623e-270	0.399299	0.628	0.312	1.74354e-265	0	chr3-35340075-35343154
5.32727e-268	0.847003	0.266	0.051	7.00355e-263	0	chr7-109813204-109814169
6.51204e-268	0.507849	0.491	0.183	8.56112e-263	0	chr13-15713607-15715602
1.16118e-267	0.458648	0.558	0.258	1.52655e-262	0	chr12-112660353-112666718
8.33282e-267	0.579135	0.424	0.139	1.09548e-261	0	chr18-81151705-81155069
7.43018e-266	0.416898	0.601	0.276	9.76816e-261	0	chr5-112235791-112241362
1.17099e-263	0.760809	0.304	0.068	1.53945e-258	0	chr2-163721847-163723372
1.10514e-261	0.809877	0.27	0.049	1.45288e-256	0	chr11-86416336-86417807
4.359e-259	0.693766	0.33	0.084	5.7306e-254	0	chr19-21723434-21724727
5.49632e-259	0.73607	0.306	0.07	7.2258e-254	0	chr7-109233557-109235784
1.89667e-258	0.66142	0.356	0.098	2.49347e-253	0	chr2-119018466-119020032
1.41091e-257	0.387241	0.632	0.321	1.85486e-252	0	chr16-21338746-21340861
5.67546e-255	0.302142	0.764	0.464	7.4613e-250	0	chr12-111690984-111696970
6.18564e-255	0.666544	0.348	0.097	8.13202e-250	0	chr14-118000245-118002457
2.12702e-254	0.836875	0.266	0.054	2.79631e-249	0	chr1-36059814-36061439
5.98624e-252	0.50777	0.47	0.174	7.86987e-247	0	chr8-12321971-12325877
4.36487e-251	0.758281	0.282	0.062	5.73831e-246	0	chr8-10223338-10224917
5.26205e-251	0.52272	0.449	0.164	6.9178e-246	0	chr5-129052365-129053682
1.88458e-248	0.690173	0.345	0.104	2.47758e-243	0	chr4-81726573-81728645
1.13234e-246	0.777714	0.273	0.058	1.48864e-241	0	chr1-39884216-39885762
2.38045e-245	0.981687	0.208	0.032	3.12949e-240	0	chr4-98840225-98841177
8.87262e-245	0.437058	0.544	0.247	1.16645e-239	0	chr4-136749008-136752518
1.6245e-244	0.474303	0.502	0.209	2.13567e-239	0	chr6-8692145-8695252
1.70119e-244	0.85121	0.247	0.046	2.23649e-239	0	chr3-107430946-107431852
2.74302e-243	0.686276	0.317	0.083	3.60613e-238	0	chr8-108450500-108451603
4.79059e-242	0.826342	0.26	0.056	6.298e-237	0	chr8-8376298-8377435
1.86238e-239	0.85074	0.244	0.049	2.4484e-234	0	chr11-109209979-109211358
3.07372e-239	0.970771	0.201	0.029	4.0409e-234	0	chr8-14521260-14522550
2.48976e-237	0.514429	0.438	0.159	3.27319e-232	0	chr7-112352257-112355685
3.5697e-237	0.880157	0.233	0.044	4.69294e-232	0	chr5-53160170-53162824
3.65527e-237	0.338943	0.682	0.397	4.80544e-232	0	chr3-87969854-87975171
4.58285e-237	0.485204	0.484	0.207	6.0249e-232	0	chr7-37361579-37364928
1.58398e-236	0.775133	0.263	0.055	2.0824e-231	0	chr9-71749636-71750781
1.33007e-234	0.555716	0.407	0.14	1.74859e-229	0	chr1-77823560-77825615
6.45128e-234	0.8518	0.228	0.039	8.48124e-229	0	chr3-121721092-121722137
8.41509e-234	0.857433	0.224	0.038	1.1063e-228	0	chr8-46900630-46901651
1.13502e-233	0.55212	0.402	0.136	1.49216e-228	0	chr8-90068246-90070729
5.08886e-233	0.629778	0.341	0.096	6.69011e-228	0	chr3-154385599-154387206
5.49748e-233	0.326952	0.69	0.385	7.22732e-228	0	chr7-145205330-145207604
2.81489e-232	0.668326	0.3	0.067	3.70063e-227	0	chr13-38878602-38879820
8.22666e-231	0.633161	0.316	0.075	1.08153e-225	0	chr18-74515361-74516407
8.75513e-230	0.682415	0.305	0.08	1.151e-224	0	chr19-55143147-55144907
2.03052e-228	0.912935	0.213	0.035	2.66944e-223	0	chr10-117094476-117095547
4.04859e-228	0.614247	0.341	0.101	5.32252e-223	0	chr13-107641853-107643047
4.46346e-228	0.927407	0.211	0.036	5.86794e-223	0	chr18-61701909-61703173
7.23126e-228	0.59086	0.349	0.105	9.50665e-223	0	chr2-115119560-115120899
3.73529e-226	0.568558	0.379	0.127	4.91063e-221	0	chr11-114467391-114468995
4.53759e-226	0.471044	0.46	0.179	5.96539e-221	0	chr17-9774850-9777177
8.09498e-226	0.736643	0.259	0.055	1.06422e-220	0	chr3-105003435-105005003
1.22571e-225	0.718616	0.293	0.077	1.61139e-220	0	chr8-64657362-64659614
4.62793e-225	0.729054	0.278	0.066	6.08415e-220	0	chr5-123019189-123020331
1.76113e-223	0.895404	0.207	0.034	2.31529e-218	0	chr16-37808859-37809825
1.53293e-222	0.889774	0.211	0.036	2.01528e-217	0	chr11-44405637-44406712
1.85138e-222	0.458829	0.484	0.206	2.43394e-217	0	chr4-154948064-154950159
4.16379e-221	0.709721	0.286	0.071	5.47396e-216	0	chr13-51228656-51230020
5.39758e-220	0.766408	0.247	0.05	7.09598e-215	0	chr19-5870954-5871889
8.68705e-220	0.402393	0.546	0.236	1.14205e-214	0	chr13-83883766-83886397
5.35792e-219	0.374943	0.588	0.296	7.04384e-214	0	chr8-124281449-124287133
2.69912e-217	0.287769	0.741	0.453	3.54842e-212	0	chr2-26483346-26495245
2.91863e-217	0.890991	0.216	0.042	3.83701e-212	0	chr16-24281843-24282858
1.79581e-216	0.828935	0.224	0.042	2.36088e-211	0	chr14-12594986-12595981
1.02367e-214	0.502636	0.413	0.148	1.34578e-209	0	chr3-87978470-87984530
1.81639e-214	0.662904	0.29	0.072	2.38794e-209	0	chr2-126060472-126061827
2.01292e-214	0.566393	0.377	0.135	2.6463e-209	0	chr2-10736485-10738195
5.1447e-213	0.838961	0.224	0.044	6.76353e-208	0	chr2-117938219-117939275
8.02363e-213	0.496829	0.422	0.159	1.05483e-207	0	chr6-95201919-95203724
3.00265e-212	0.255702	0.792	0.539	3.94747e-207	0	chr1-134059725-134065682
5.31397e-212	0.336125	0.645	0.368	6.98606e-207	0	chr8-12427434-12435790
1.1356e-211	0.716577	0.27	0.066	1.49293e-206	0	chr16-24941065-24942151
2.92779e-211	0.814532	0.235	0.05	3.84905e-206	0	chr6-22801633-22803217
3.38737e-211	0.48849	0.426	0.159	4.45324e-206	0	chr4-97476307-97477722
3.64294e-211	0.467281	0.463	0.188	4.78922e-206	0	chr11-113186926-113189329
7.02877e-211	0.856481	0.218	0.042	9.24044e-206	0	chr1-88658068-88658978
1.03548e-210	0.368655	0.582	0.295	1.3613e-205	0	chr11-88480951-88483520
9.03821e-210	0.705389	0.264	0.06	1.18822e-204	0	chr12-100239108-100240342
5.54286e-209	0.385004	0.558	0.254	7.28698e-204	0	chr13-84448184-84450102
1.25458e-208	0.866221	0.205	0.035	1.64935e-203	0	chr1-126660149-126661141
2.47266e-208	0.506857	0.401	0.144	3.25071e-203	0	chr6-144312119-144313999
2.00007e-207	0.700647	0.261	0.062	2.62941e-202	0	chr7-24868122-24870253
6.10278e-207	0.560771	0.354	0.115	8.02309e-202	0	chr3-36481466-36482381
6.25412e-207	0.49068	0.427	0.166	8.22204e-202	0	chr6-97352064-97355825
3.7164e-206	0.669604	0.27	0.063	4.8858e-201	0	chr7-6925895-6928023
1.66771e-204	0.317611	0.659	0.362	2.19247e-199	0	chr1-172349010-172351992
4.51155e-204	0.571952	0.342	0.109	5.93116e-199	0	chr5-15984855-15986593
4.83087e-204	0.793084	0.23	0.047	6.35095e-199	0	chr5-48081189-48081977
6.24837e-204	0.497921	0.412	0.164	8.21449e-199	0	chr4-139806795-139808394
2.53494e-202	0.660558	0.286	0.077	3.33258e-197	0	chr7-79571846-79573018
1.22838e-199	0.444568	0.452	0.184	1.6149e-194	0	chr2-7088485-7090044
2.43849e-197	0.296155	0.687	0.401	3.20579e-192	0	chr14-25316656-25320648
1.01773e-196	0.258595	0.759	0.521	1.33797e-191	0	chr8-120531038-120540776
1.74602e-196	0.267435	0.754	0.474	2.29543e-191	0	chr14-118224625-118233158
4.0278e-196	0.392192	0.517	0.226	5.29519e-191	0	chr2-13398262-13400091
2.06223e-193	0.697135	0.256	0.062	2.71113e-188	0	chr18-31949417-31950530
3.45965e-193	0.349302	0.573	0.286	4.54827e-188	0	chr3-126995873-126999424
4.11866e-193	0.365082	0.566	0.282	5.41463e-188	0	chr2-25124911-25129494
4.97253e-193	0.561292	0.347	0.119	6.53719e-188	0	chr9-65152487-65154373
5.66396e-193	0.446929	0.437	0.174	7.44618e-188	0	chr1-153702416-153705518
7.91774e-193	0.435347	0.456	0.194	1.04091e-187	0	chr14-76220760-76222881
9.37061e-193	0.551997	0.332	0.103	1.23192e-187	0	chr14-69967437-69970432
1.05859e-192	0.626275	0.292	0.083	1.39169e-187	0	chr4-114818551-114820400
1.38457e-192	0.308831	0.653	0.374	1.82023e-187	0	chr7-132805773-132814490
5.29434e-192	0.368048	0.566	0.303	6.96026e-187	0	chr2-101977757-101981961
6.47871e-192	0.819937	0.211	0.042	8.51731e-187	0	chr11-32963376-32964391
3.79362e-191	0.55116	0.338	0.111	4.98732e-186	0	chr8-120321666-120325666
9.35917e-191	0.50521	0.379	0.141	1.23041e-185	0	chr15-79192375-79194308
3.411e-190	0.542045	0.335	0.109	4.4843e-185	0	chr16-43622896-43624672
1.08349e-189	0.520169	0.358	0.121	1.42443e-184	0	chr14-118607942-118610026
3.15277e-189	0.36351	0.553	0.291	4.14482e-184	0	chr7-140060598-140063562
1.04977e-187	-0.38742	0.055	0.217	1.3801e-182	0	chr7-96595264-96597765
2.21986e-187	0.521245	0.349	0.119	2.91836e-182	0	chr13-71157396-71159246
2.31855e-187	0.310477	0.646	0.38	3.0481e-182	0	chr7-109171812-109177479
7.06498e-186	0.69759	0.245	0.06	9.28804e-181	0	chr14-62581015-62582604
2.85913e-185	0.403053	0.487	0.23	3.75878e-180	0	chr15-85455688-85459799
6.33392e-185	0.33621	0.588	0.327	8.32695e-180	0	chr17-25791337-25797687
6.65263e-185	0.668112	0.267	0.074	8.74595e-180	0	chr12-25293540-25295043
7.94678e-185	0.704202	0.256	0.068	1.04473e-179	0	chr4-8380613-8382531
1.89398e-183	-0.345236	0.097	0.276	2.48993e-178	0	chr12-84531596-84533362
7.85228e-183	0.631079	0.266	0.071	1.03231e-177	0	chr11-118438486-118439938
1.82742e-182	0.42867	0.44	0.182	2.40244e-177	0	chr8-36154231-36156753
3.15435e-181	0.690027	0.244	0.061	4.1469e-176	0	chr3-149190500-149191634
7.36971e-181	0.766036	0.219	0.048	9.68866e-176	0	chr4-66412814-66413789
9.94061e-179	0.478449	0.384	0.148	1.30685e-173	0	chr4-120368432-120370786
1.57965e-178	0.724463	0.224	0.051	2.0767e-173	0	chr15-64225929-64227590
5.43248e-177	0.701333	0.225	0.05	7.14186e-172	0	chr1-137254786-137255655
6.84606e-177	0.59982	0.283	0.083	9.00024e-172	0	chr12-100281854-100283308
4.52798e-176	0.711271	0.226	0.052	5.95276e-171	0	chr14-25602993-25605226
7.90874e-176	0.582115	0.289	0.085	1.03973e-170	0	chr15-84412389-84414970
2.51939e-175	0.743758	0.221	0.053	3.31214e-170	0	chr2-178744668-178746247
9.57898e-175	0.678376	0.219	0.047	1.25931e-169	0	chr9-42490721-42492404
2.46641e-174	0.446044	0.394	0.141	3.24249e-169	0	chr1-164576509-164577876
3.04862e-174	-0.376991	0.067	0.221	4.0079e-169	0	chr13-78580104-78583206
4.70697e-174	0.383451	0.497	0.244	6.18806e-169	0	chr7-117685320-117687515
1.67223e-173	0.59089	0.272	0.073	2.19842e-168	0	chr2-73085666-73086456
1.86048e-173	0.375468	0.504	0.248	2.4459e-168	0	chr7-44670395-44671776
5.8282e-173	0.512505	0.338	0.117	7.6621e-168	0	chr16-91291878-91293849
2.70392e-172	0.634857	0.261	0.073	3.55474e-167	0	chr8-126256526-126258779
7.76024e-172	0.589042	0.28	0.082	1.02021e-166	0	chr15-99420244-99421618
8.63632e-172	0.551004	0.288	0.081	1.13538e-166	0	chr10-84710057-84712353
1.00398e-171	0.504347	0.349	0.124	1.3199e-166	0	chr5-132228931-132230632
4.41448e-171	0.522728	0.33	0.116	5.80354e-166	0	chr4-97805204-97807382
8.70617e-171	0.588034	0.305	0.108	1.14457e-165	0	chr13-25750328-25751969
1.55241e-170	0.400151	0.471	0.228	2.0409e-165	0	chr9-65160878-65163856
3.2384e-170	0.477133	0.363	0.133	4.2574e-165	0	chr8-90075544-90077456
2.70512e-169	0.435323	0.409	0.162	3.55632e-164	0	chr9-61549354-61551742
6.07131e-169	0.757955	0.21	0.05	7.98171e-164	0	chr3-148559538-148560643
6.07486e-169	0.417696	0.437	0.188	7.98638e-164	0	chr15-57732751-57734530
1.30223e-168	0.344624	0.545	0.292	1.712e-163	0	chr1-131095267-131098420
5.7567e-168	0.279132	0.659	0.415	7.56811e-163	0	chr7-144937124-144943922
2.88101e-167	0.738934	0.207	0.047	3.78755e-162	0	chr16-90844641-90846230
3.11932e-167	0.473187	0.38	0.153	4.10084e-162	0	chr11-55417660-55420569
3.37989e-167	0.465191	0.372	0.143	4.44341e-162	0	chr11-117344492-117346173
5.06203e-167	-0.382727	0.078	0.23	6.65485e-162	0	chr3-66101100-66103110
1.1837e-166	0.465257	0.373	0.146	1.55616e-161	0	chr11-89381726-89383118
2.47997e-166	0.442304	0.379	0.138	3.26032e-161	0	chr1-90474391-90476021
1.305e-165	0.46716	0.365	0.139	1.71564e-160	0	chr4-152220773-152222321
1.82734e-165	0.639434	0.24	0.061	2.40234e-160	0	chr4-45420531-45422024
2.41999e-165	-0.37856	0.082	0.238	3.18146e-160	0	chr13-84638178-84640508
3.60408e-165	0.350012	0.521	0.262	4.73814e-160	0	chr1-39946390-39951376
4.48913e-165	0.632063	0.253	0.07	5.90168e-160	0	chr19-24141922-24143709
1.46563e-164	0.276832	0.647	0.374	1.92681e-159	0	chr13-59091012-59093558
3.99335e-164	0.516594	0.31	0.096	5.2499e-159	0	chr14-25269816-25271221
6.03401e-164	0.615917	0.281	0.094	7.93268e-159	0	chr17-85488297-85490117
6.8229e-164	0.461516	0.383	0.155	8.9698e-159	0	chr3-98042544-98044140
9.35225e-164	0.561744	0.299	0.101	1.2295e-158	0	chr19-47472648-47474264
2.1043e-163	0.385008	0.485	0.249	2.76643e-158	0	chr15-85460442-85465459
1.26643e-162	0.40629	0.43	0.184	1.66492e-157	0	chr6-37592019-37594459
1.7467e-162	0.26595	0.675	0.423	2.29631e-157	0	chr2-25176797-25183440
2.2891e-162	0.380337	0.473	0.224	3.00939e-157	0	chr1-131970422-131973724
4.86252e-162	0.541111	0.297	0.096	6.39256e-157	0	chr10-37666306-37667938
7.33592e-161	0.557423	0.281	0.086	9.64424e-156	0	chr14-121383077-121384466
2.13845e-160	0.689356	0.222	0.058	2.81133e-155	0	chr7-70164626-70166510
2.38908e-160	0.509166	0.327	0.115	3.14083e-155	0	chr9-102242799-102244186
5.3623e-160	0.488201	0.36	0.141	7.04961e-155	0	chr6-94667976-94669964
2.45769e-159	0.308913	0.578	0.321	3.23103e-154	0	chr5-104108099-104114305
3.50656e-159	0.443949	0.364	0.135	4.60993e-154	0	chr7-115130718-115132853
7.26345e-159	0.413369	0.445	0.212	9.54897e-154	0	chr19-44513157-44515772
1.14651e-158	0.653853	0.23	0.058	1.50728e-153	0	chr5-101518673-101519740
2.61854e-158	-0.413535	0.074	0.218	3.44249e-153	0	chr7-36503471-36505220
1.72589e-157	0.564048	0.273	0.083	2.26896e-152	0	chr7-143288801-143290005
2.15676e-156	0.345815	0.507	0.253	2.83541e-151	0	chr14-76253789-76256962
4.4037e-156	0.417851	0.4	0.167	5.78937e-151	0	chr18-64931247-64934117
2.18577e-155	0.258438	0.684	0.432	2.87354e-150	0	chr13-84058157-84063665
5.14358e-154	0.50261	0.335	0.129	6.76206e-149	0	chr4-68765423-68768789
9.53192e-154	0.69283	0.21	0.051	1.25312e-148	0	chr3-130337554-130338411
9.65258e-154	0.68228	0.214	0.054	1.26899e-148	0	chr17-47648500-47649462
3.42068e-153	0.475916	0.348	0.136	4.49703e-148	0	chr8-70655376-70657238
1.787e-152	0.435539	0.377	0.153	2.3493e-147	0	chr6-119318086-119319717
2.75307e-152	0.338112	0.495	0.24	3.61935e-147	0	chr5-111943121-111945489
7.05717e-152	0.574793	0.248	0.07	9.27778e-147	0	chr1-193188873-193190302
8.40709e-152	0.660845	0.22	0.059	1.10525e-146	0	chr11-116218533-116220344
1.19829e-151	0.473303	0.352	0.141	1.57534e-146	0	chr7-97446096-97447805
2.01452e-151	0.615199	0.237	0.066	2.64841e-146	0	chr13-46871762-46873150
2.88316e-151	0.267525	0.663	0.424	3.79037e-146	0	chr9-41734887-41738026
4.59184e-151	0.606365	0.249	0.073	6.0367e-146	0	chr13-97179017-97181208
4.72488e-151	0.471626	0.341	0.132	6.21161e-146	0	chr11-88240063-88242370
4.76491e-151	0.330939	0.527	0.27	6.26424e-146	0	chr14-79202558-79205065
7.32006e-151	0.382321	0.425	0.19	9.62339e-146	0	chr18-83522400-83526874
8.83732e-151	0.523654	0.311	0.111	1.16181e-145	0	chr11-115408644-115410879
9.41502e-151	0.468723	0.351	0.143	1.23776e-145	0	chr3-138852858-138855703
5.42444e-150	0.427677	0.394	0.168	7.13129e-145	0	chr1-78188965-78191455
9.66626e-150	0.451429	0.366	0.153	1.27078e-144	0	chr12-33219965-33221374
3.43291e-149	0.435378	0.37	0.149	4.5131e-144	0	chr11-117939262-117940742
4.0132e-149	0.610401	0.238	0.067	5.276e-144	0	chr19-5842001-5843548
5.38018e-149	0.583694	0.25	0.072	7.07311e-144	0	chr8-120454964-120456888
8.45082e-148	0.618768	0.224	0.059	1.111e-142	0	chr14-34139708-34140871
1.43383e-147	0.640132	0.211	0.051	1.88501e-142	0	chr1-125892686-125893882
2.02923e-147	0.511523	0.298	0.102	2.66775e-142	0	chr2-33753150-33756048
2.39694e-147	0.639481	0.209	0.051	3.15117e-142	0	chr8-83048732-83050245
8.66492e-147	0.441311	0.357	0.143	1.13914e-141	0	chr10-87351003-87352539
9.28492e-147	0.399246	0.407	0.175	1.22065e-141	0	chr13-83879582-83881292
2.00461e-146	0.327496	0.53	0.295	2.63538e-141	0	chr1-132315420-132320090
2.50002e-146	0.344774	0.499	0.249	3.28668e-141	0	chr8-84711425-84715196
5.34025e-146	0.591227	0.238	0.069	7.02062e-141	0	chr13-6473325-6474493
8.5315e-146	0.514142	0.298	0.106	1.1216e-140	0	chr15-99028921-99030994
2.6959e-145	0.687974	0.205	0.052	3.54419e-140	0	chr5-46541199-46542435
2.70553e-145	0.332372	0.503	0.247	3.55686e-140	0	chr8-32958101-32960263
3.40622e-145	0.643958	0.214	0.055	4.47802e-140	0	chr19-12463167-12464397
5.30031e-145	0.399549	0.414	0.184	6.9681e-140	0	chr3-35087067-35089449
1.70339e-144	0.463826	0.336	0.121	2.23937e-139	0	chr10-58981622-58983729
2.68667e-144	0.367905	0.453	0.221	3.53205e-139	0	chr3-34442872-34446226
2.88889e-144	0.620879	0.221	0.061	3.79791e-139	0	chr9-71959268-71960256
4.2679e-144	0.595946	0.243	0.073	5.61084e-139	0	chr16-37999707-38000799
7.48442e-144	0.306155	0.552	0.309	9.83946e-139	0	chr4-136754230-136758063
1.15775e-143	0.317448	0.528	0.289	1.52205e-138	0	chr11-68144021-68147441
1.56783e-143	0.465593	0.324	0.119	2.06116e-138	0	chr5-28457741-28461087
1.65219e-143	0.544493	0.254	0.074	2.17207e-138	0	chr5-133388809-133390019
4.15316e-143	0.306785	0.539	0.285	5.45999e-138	0	chr4-141899544-141903281
4.18592e-143	-0.373862	0.083	0.219	5.50306e-138	0	chr14-75516405-75519247
5.39336e-143	0.276039	0.605	0.341	7.09044e-138	0	chr2-150643217-150644891
6.93028e-143	0.412988	0.397	0.175	9.11096e-138	0	chr1-177338299-177339759
7.88809e-143	0.473365	0.317	0.116	1.03702e-137	0	chr18-78563579-78564954
8.00131e-143	0.314257	0.527	0.276	1.0519e-137	0	chr12-109946885-109952394
8.28135e-143	0.383712	0.415	0.187	1.08872e-137	0	chr1-88667914-88671239
1.46554e-142	0.274379	0.618	0.364	1.92669e-137	0	chr11-88581807-88586300
1.80984e-142	0.498598	0.292	0.099	2.37932e-137	0	chr4-154471238-154474474
1.84604e-142	0.285396	0.591	0.348	2.42692e-137	0	chr12-80060302-80065109
2.20114e-142	0.341202	0.476	0.238	2.89375e-137	0	chr4-32922320-32924496
4.22475e-142	-0.342057	0.085	0.227	5.55411e-137	0	chr10-21081927-21084097
3.30164e-141	0.485894	0.322	0.127	4.34053e-136	0	chr5-101537383-101539466
3.96288e-141	0.280068	0.594	0.355	5.20984e-136	0	chr12-98561793-98565304
2.33131e-140	0.363794	0.432	0.193	3.06488e-135	0	chr12-79718651-79720260
2.41522e-140	0.462235	0.321	0.121	3.17519e-135	0	chr11-120833315-120834875
4.20518e-140	0.25962	0.633	0.375	5.52838e-135	0	chr15-25751034-25756721
6.78014e-140	0.446217	0.356	0.149	8.91358e-135	0	chr6-23272398-23273925
8.98894e-140	0.667486	0.204	0.053	1.18174e-134	0	chr4-8768352-8771514
1.85221e-139	0.264151	0.624	0.381	2.43503e-134	0	chr18-84718970-84724107
2.06053e-139	0.550697	0.294	0.113	2.70889e-134	0	chr5-53117885-53120318
3.07605e-139	0.524386	0.259	0.08	4.04397e-134	0	chr6-145584991-145586150
3.08863e-139	0.445731	0.355	0.147	4.0605e-134	0	chr3-27983577-27984860
3.11572e-139	0.279173	0.581	0.343	4.09611e-134	0	chr7-18948062-18951831
1.14349e-138	0.307474	0.556	0.329	1.5033e-133	0	chr14-48661380-48672122
2.40928e-138	0.334403	0.498	0.255	3.16739e-133	0	chr7-112882297-112884723
3.73712e-138	0.503946	0.291	0.105	4.91305e-133	0	chr4-116942512-116944875
7.65967e-138	0.615418	0.221	0.062	1.00699e-132	0	chr5-75222495-75224318
7.67378e-138	0.317175	0.517	0.288	1.00884e-132	0	chr2-75703062-75707195
7.86233e-138	0.601364	0.228	0.065	1.03363e-132	0	chr2-165419430-165420982
1.12405e-137	0.349288	0.455	0.215	1.47774e-132	0	chr5-75069892-75073332
2.17788e-137	0.682787	0.204	0.057	2.86317e-132	0	chr9-41463992-41464905
2.18117e-137	0.449383	0.335	0.133	2.86749e-132	0	chr16-90840807-90843355
6.92724e-137	0.623275	0.202	0.05	9.10696e-132	0	chr12-71601061-71601853
7.56613e-137	0.471578	0.317	0.127	9.94689e-132	0	chr14-65402340-65405259
1.43259e-136	0.45587	0.333	0.131	1.88337e-131	0	chr10-42833781-42835536
1.5849e-136	0.382605	0.404	0.183	2.08361e-131	0	chr17-5006720-5010215
2.09726e-136	0.27068	0.616	0.369	2.75718e-131	0	chr12-117168234-117177450
2.15257e-136	0.597105	0.216	0.059	2.82989e-131	0	chr15-59197343-59198504
3.4137e-136	0.417054	0.358	0.144	4.48785e-131	0	chr7-49360902-49362560
3.52728e-136	0.35487	0.461	0.242	4.63717e-131	0	chr3-55754929-55757508
4.01694e-136	0.626006	0.206	0.054	5.28091e-131	0	chr2-105089370-105090731
5.13918e-136	0.623333	0.215	0.059	6.75628e-131	0	chr9-27556292-27558348
1.87715e-134	0.62075	0.214	0.06	2.46781e-129	0	chr9-108296069-108297337
2.87672e-134	0.54562	0.256	0.082	3.78191e-129	0	chr11-63967735-63970058
3.85793e-134	0.354955	0.443	0.214	5.07186e-129	0	chr12-79878856-79881068
6.42558e-134	-0.310881	0.183	0.323	8.44746e-129	0	chr18-37216599-37218672
3.62122e-133	0.317796	0.518	0.288	4.76067e-128	0	chr5-131644783-131648263
1.12541e-132	0.388761	0.403	0.192	1.47953e-127	0	chr2-145859199-145862955
1.50806e-132	0.625252	0.206	0.055	1.98258e-127	0	chr13-32179644-32180485
2.69127e-132	0.607612	0.216	0.061	3.53811e-127	0	chr5-112843578-112844923
6.42676e-132	0.573213	0.231	0.069	8.44901e-127	0	chr7-130205710-130207585
3.20388e-131	0.326097	0.47	0.235	4.21202e-126	0	chr2-173172741-173174843
3.83564e-131	0.306035	0.511	0.27	5.04256e-126	0	chr4-140622792-140626444
5.92826e-131	0.505372	0.314	0.133	7.79364e-126	0	chr2-157327532-157329490
3.67726e-130	0.379887	0.407	0.191	4.83435e-125	0	chr18-73866772-73868527
1.05385e-129	0.35184	0.444	0.221	1.38546e-124	0	chr15-86085094-86088748
2.87719e-129	0.42388	0.344	0.143	3.78253e-124	0	chr4-100810505-100812571
4.27378e-129	0.279968	0.562	0.317	5.61857e-124	0	chr9-23377395-23381194
5.76978e-129	0.374059	0.432	0.215	7.58529e-124	0	chr12-12526646-12529045
7.69521e-129	0.575899	0.226	0.067	1.01166e-123	0	chr7-49738995-49740691
9.31135e-129	0.433114	0.337	0.14	1.22413e-123	0	chr3-98024079-98026678
1.80992e-128	-0.312038	0.099	0.235	2.37943e-123	0	chr6-142779118-142782084
2.30613e-128	0.440775	0.315	0.121	3.03178e-123	0	chr7-97391119-97392507
2.32242e-128	0.371254	0.405	0.188	3.05319e-123	0	chr12-12875903-12878535
2.46714e-128	0.315735	0.482	0.253	3.24346e-123	0	chr13-39522416-39524848
5.29828e-128	0.438584	0.318	0.124	6.96544e-123	0	chr1-177409947-177412584
5.76697e-128	0.525034	0.249	0.081	7.58161e-123	0	chr1-92069714-92070809
8.64061e-128	0.533421	0.247	0.081	1.13595e-122	0	chr1-126605897-126607203
1.04808e-127	0.538746	0.245	0.079	1.37787e-122	0	chr1-128649274-128650265
1.18249e-127	0.47807	0.278	0.098	1.55457e-122	0	chr2-71445307-71446394
1.55227e-127	0.415363	0.352	0.152	2.04071e-122	0	chr6-30572388-30573613
4.5783e-127	0.465948	0.293	0.107	6.01891e-122	0	chr11-112839541-112841037
5.86518e-127	0.304021	0.512	0.285	7.71072e-122	0	chr13-63551139-63557335
1.86694e-126	0.330918	0.482	0.259	2.45439e-121	0	chr4-140656613-140659036
2.16891e-126	0.293031	0.535	0.311	2.85138e-121	0	chr6-22793695-22796843
2.51783e-126	0.483501	0.28	0.1	3.31009e-121	0	chr1-134069997-134072314
6.23683e-126	0.433671	0.312	0.118	8.19932e-121	0	chr10-60202301-60203832
9.17175e-126	0.403423	0.344	0.136	1.20577e-120	0	chr14-121712978-121714596
1.53236e-125	-0.37071	0.08	0.205	2.01454e-120	0	chr7-70103500-70105300
2.83173e-125	0.454276	0.303	0.118	3.72276e-120	0	chr11-74408557-74410420
7.436e-125	0.407284	0.368	0.178	9.77581e-120	0	chr7-130366917-130370582
1.31839e-124	0.464037	0.285	0.105	1.73324e-119	0	chr11-112860446-112861728
1.38624e-124	0.425721	0.332	0.139	1.82244e-119	0	chr9-78879904-78882343
2.02456e-124	0.261982	0.605	0.367	2.66161e-119	0	chr7-144626562-144629660
3.64295e-124	-0.289409	0.104	0.24	4.78924e-119	0	chr6-101937307-101939271
5.06662e-124	0.54369	0.238	0.077	6.66088e-119	0	chr17-70780709-70781969
5.66628e-124	0.297142	0.502	0.265	7.44924e-119	0	chr9-41696830-41699559
8.26526e-124	0.442585	0.31	0.12	1.0866e-118	0	chr12-112376019-112379565
8.53866e-124	0.283351	0.55	0.317	1.12254e-118	0	chr1-132321674-132323717
9.62201e-124	0.435406	0.328	0.135	1.26497e-118	0	chr8-12319260-12320743
1.10131e-123	0.376972	0.375	0.164	1.44784e-118	0	chr3-17616203-17617430
1.68774e-123	0.394634	0.359	0.155	2.21881e-118	0	chr14-24825885-24828480
3.36116e-123	0.432643	0.316	0.126	4.41878e-118	0	chr18-68975018-68977379
5.34054e-123	0.50596	0.246	0.081	7.02099e-118	0	chr6-143903748-143906304
5.3942e-123	0.303278	0.506	0.278	7.09154e-118	0	chr5-125139099-125142363
5.81397e-123	0.385081	0.368	0.162	7.6434e-118	0	chr14-105587928-105590184
6.30487e-123	0.544967	0.233	0.074	8.28876e-118	0	chr10-117495839-117496837
6.35986e-123	0.503618	0.258	0.09	8.36105e-118	0	chr18-57258676-57260073
6.38699e-123	0.394313	0.378	0.179	8.39673e-118	0	chr4-148383601-148385420
6.48907e-123	0.385639	0.379	0.177	8.53092e-118	0	chr1-134095478-134097348
8.20851e-123	0.413379	0.35	0.156	1.07914e-117	0	chr5-140582860-140584757
1.19967e-122	0.391024	0.36	0.156	1.57716e-117	0	chr5-113132444-113134331
1.30552e-122	0.562695	0.223	0.067	1.71632e-117	0	chr15-86279024-86280428
2.05028e-122	0.347738	0.421	0.209	2.69542e-117	0	chr4-126601597-126603032
2.35422e-122	0.263549	0.576	0.346	3.095e-117	0	chr12-117052716-117055718
2.68174e-122	0.270868	0.57	0.351	3.52557e-117	0	chr8-10920617-10926975
7.38196e-122	0.516472	0.249	0.084	9.70477e-117	0	chr12-38327548-38329627
8.2596e-122	0.31296	0.478	0.251	1.08586e-116	0	chr8-69160500-69162150
1.30825e-121	0.531016	0.24	0.078	1.71991e-116	0	chr6-94630484-94632185
1.69967e-121	0.344002	0.43	0.217	2.23448e-116	0	chr8-90345914-90350742
1.95521e-121	0.539818	0.219	0.063	2.57044e-116	0	chr12-27575418-27576640
3.58247e-121	0.545269	0.218	0.065	4.70973e-116	0	chr1-88445475-88447961
5.28744e-121	0.268804	0.552	0.315	6.95118e-116	0	chr10-87446450-87448661
8.1929e-121	0.376499	0.377	0.166	1.07709e-115	0	chr19-24266470-24269278
8.74941e-121	0.506521	0.252	0.085	1.15025e-115	0	chr1-155051585-155053673
1.41296e-120	0.301683	0.485	0.242	1.85757e-115	0	chr12-117254418-117258887
2.71439e-120	0.361346	0.383	0.167	3.5685e-115	0	chr17-58931632-58933598
5.62118e-120	0.547393	0.237	0.078	7.38994e-115	0	chr1-87002411-87003818
5.97697e-120	0.56855	0.209	0.061	7.85768e-115	0	chr3-101236362-101237959
2.97007e-119	0.468495	0.289	0.11	3.90464e-114	0	chr2-91436637-91438987
4.37943e-119	0.346404	0.402	0.191	5.75746e-114	0	chr19-40658793-40661232
6.79755e-119	0.457706	0.286	0.107	8.93647e-114	0	chr3-126992285-126994994
1.79906e-118	0.408119	0.32	0.128	2.36516e-113	0	chr4-108362273-108364324
2.92235e-118	0.267703	0.526	0.293	3.8419e-113	0	chr11-32156764-32159072
4.12741e-118	0.311406	0.482	0.272	5.42614e-113	0	chr15-75703226-75705677
4.57589e-118	0.383455	0.351	0.147	6.01574e-113	0	chr2-91429641-91431298
5.27338e-118	0.559672	0.221	0.071	6.93271e-113	0	chr14-71275959-71276956
8.35812e-118	0.536574	0.241	0.083	1.09881e-112	0	chr4-88016776-88019000
1.34212e-117	0.493605	0.253	0.088	1.76444e-112	0	chr9-70296660-70298845
2.03737e-116	0.420556	0.336	0.152	2.67845e-111	0	chr2-91399036-91400653
2.59857e-116	0.537524	0.225	0.072	3.41623e-111	0	chr13-70978637-70979848
4.55257e-116	0.310702	0.459	0.236	5.98509e-111	0	chr3-145889836-145891500
4.68222e-116	0.258834	0.589	0.369	6.15552e-111	0	chr12-80108773-80116540
7.12298e-116	0.493714	0.252	0.088	9.3643e-111	0	chr2-146786913-146788464
8.15751e-116	0.558354	0.213	0.067	1.07244e-110	0	chr12-33110651-33111729
1.37187e-115	0.542571	0.227	0.073	1.80354e-110	0	chr11-117974724-117976601
1.51114e-115	0.378536	0.359	0.163	1.98663e-110	0	chr4-143278005-143280633
1.57125e-115	0.33008	0.436	0.224	2.06566e-110	0	chr2-84634833-84636542
2.52079e-115	0.253401	0.576	0.333	3.31398e-110	0	chr18-78453906-78456346
4.3528e-115	0.484396	0.275	0.104	5.72246e-110	0	chr4-95839577-95841559
1.53654e-114	-0.316056	0.118	0.252	2.02002e-109	0	chr13-43949623-43950920
1.73944e-114	0.484786	0.251	0.087	2.28678e-109	0	chr2-123349537-123350716
3.47293e-114	0.283519	0.504	0.278	4.56572e-109	0	chr10-41475837-41478483
3.58727e-114	0.374128	0.373	0.176	4.71604e-109	0	chr7-145211400-145213280
5.57562e-114	0.496459	0.247	0.085	7.33004e-109	0	chr8-12477402-12479912
5.96998e-114	0.566661	0.201	0.06	7.84849e-109	0	chr8-94066083-94067019
6.41888e-114	0.433839	0.317	0.14	8.43864e-109	0	chr3-37896552-37898290
6.73167e-114	0.309287	0.451	0.231	8.84986e-109	0	chr13-95867865-95870578
8.56247e-114	0.535297	0.225	0.075	1.12567e-108	0	chr5-14194933-14195844
8.90899e-114	0.358569	0.364	0.156	1.17123e-108	0	chr2-150656529-150658242
1.22821e-113	0.490624	0.233	0.075	1.61468e-108	0	chr12-52412296-52413751
1.58634e-113	0.380822	0.323	0.127	2.0855e-108	0	chr13-49316082-49318226
1.81021e-113	0.314945	0.441	0.232	2.37981e-108	0	chr11-112869643-112871239
2.25674e-113	0.379009	0.335	0.138	2.96685e-108	0	chr11-116825101-116828510
3.16316e-113	0.475929	0.279	0.109	4.15848e-108	0	chr13-48012949-48014275
1.27981e-112	0.503185	0.233	0.077	1.68251e-107	0	chr6-8352387-8354291
1.41619e-112	0.501029	0.241	0.084	1.8618e-107	0	chr11-7182087-7183222
1.69332e-112	0.443022	0.277	0.107	2.22614e-107	0	chr1-194628847-194631177
1.73204e-112	-0.299256	0.128	0.256	2.27704e-107	0	chr5-53274206-53278567
2.17245e-112	0.304562	0.468	0.252	2.85604e-107	0	chr4-105168674-105171819
2.2281e-112	0.557025	0.21	0.064	2.92919e-107	0	chr4-117409277-117410418
2.56712e-112	0.339477	0.406	0.196	3.37489e-107	0	chr11-88701817-88704035
8.30394e-112	0.292483	0.491	0.276	1.09169e-106	0	chr4-98105802-98109950
2.23778e-111	-0.296209	0.095	0.22	2.94192e-106	0	chr1-94501967-94504760
3.80839e-111	-0.275707	0.116	0.247	5.00674e-106	0	chr5-116894803-116896095
5.68051e-111	0.471199	0.252	0.087	7.46794e-106	0	chr2-163193461-163196522
1.99066e-110	0.338996	0.407	0.201	2.61704e-105	0	chr9-64603996-64606672
3.52395e-110	0.427045	0.317	0.142	4.6328e-105	0	chr9-72853129-72854602
1.79452e-109	0.381932	0.344	0.155	2.35918e-104	0	chr14-62583672-62586131
2.90261e-109	0.363175	0.378	0.178	3.81594e-104	0	chr12-53291476-53293437
3.58099e-109	0.293137	0.476	0.252	4.70779e-104	0	chr5-75081350-75086291
1.88162e-108	0.464786	0.276	0.113	2.47369e-103	0	chr4-128419473-128421084
1.92701e-108	0.444839	0.285	0.114	2.53336e-103	0	chr5-98566401-98567381
2.96972e-108	0.449206	0.282	0.112	3.90418e-103	0	chr9-63058469-63059820
4.66314e-108	0.531442	0.215	0.071	6.13044e-103	0	chr1-43694533-43695693
2.01607e-107	0.265197	0.545	0.329	2.65045e-102	0	chr11-77892542-77895036
3.85778e-107	0.281073	0.481	0.255	5.07167e-102	0	chr6-28395585-28398781
4.18503e-107	0.343457	0.378	0.176	5.50189e-102	0	chr14-103763004-103765043
6.12995e-107	0.487049	0.233	0.079	8.0588e-102	0	chr18-26161199-26162374
6.22114e-107	-0.287578	0.12	0.237	8.17868e-102	0	chr1-38197245-38201162
7.45145e-107	0.356685	0.382	0.185	9.79612e-102	0	chr5-125133386-125135614
7.83219e-107	0.378902	0.331	0.147	1.02967e-101	0	chr6-28756081-28757512
1.51371e-106	0.430778	0.256	0.093	1.99001e-101	0	chr17-28036708-28038029
4.62208e-106	0.315314	0.413	0.208	6.07646e-101	0	chr2-28906814-28913261
8.67384e-106	0.382702	0.329	0.145	1.14031e-100	0	chr4-54651601-54653732
1.30739e-105	0.286571	0.478	0.262	1.71877e-100	0	chr7-132730391-132736907
1.59711e-105	-0.289415	0.085	0.206	2.09965e-100	0	chr19-14565490-14567611
1.76242e-105	0.49364	0.217	0.071	2.31698e-100	0	chr3-84314313-84315521
2.25436e-105	0.304188	0.458	0.251	2.96372e-100	0	chr17-9762349-9766163
4.03467e-105	0.371936	0.323	0.136	5.30422e-100	0	chr4-154584838-154589217
5.79406e-105	0.296309	0.457	0.239	7.61722e-100	0	chr16-43308450-43311047
8.5104e-105	0.29352	0.47	0.26	1.11883e-99	0	chr4-131235942-131239568
1.51715e-104	0.357744	0.346	0.151	1.99454e-99	0	chr7-73917095-73918814
3.51185e-104	0.345583	0.366	0.173	4.61689e-99	0	chr3-127257185-127258958
3.69296e-104	-0.278327	0.09	0.207	4.85499e-99	0	chr5-131641872-131644243
4.17673e-104	0.505132	0.23	0.078	5.49098e-99	0	chr10-108132949-108134345
7.8446e-104	0.28785	0.468	0.262	1.0313e-98	0	chr10-57783142-57786526
9.15178e-104	0.514928	0.217	0.072	1.20315e-98	0	chr11-88235311-88236537
1.42422e-103	0.407008	0.307	0.129	1.87236e-98	0	chr7-16364738-16366693
1.67663e-103	0.523753	0.212	0.07	2.2042e-98	0	chr4-57543251-57544400
2.28275e-103	0.422937	0.272	0.107	3.00105e-98	0	chr5-34251587-34253251
3.91908e-103	0.540912	0.204	0.064	5.15226e-98	0	chr11-88681289-88684271
1.04072e-102	0.40937	0.3	0.129	1.3682e-97	0	chr13-46974808-46976251
1.54772e-102	0.448983	0.241	0.088	2.03472e-97	0	chr6-11197873-11199637
1.72594e-102	0.453631	0.257	0.098	2.26903e-97	0	chr5-127323565-127325050
1.89695e-102	0.255899	0.51	0.298	2.49384e-97	0	chr16-32515521-32517112
2.23653e-102	0.521928	0.211	0.069	2.94028e-97	0	chr6-72699115-72700161
3.19435e-102	0.451361	0.253	0.093	4.19949e-97	0	chr6-113936088-113937735
4.19731e-102	0.315547	0.406	0.198	5.51804e-97	0	chr7-98185118-98187558
4.68579e-102	0.376441	0.315	0.137	6.16022e-97	0	chr4-124359666-124361387
5.04427e-102	0.333648	0.341	0.148	6.6315e-97	0	chr13-42656089-42657662
5.07486e-102	-0.297112	0.099	0.212	6.67172e-97	0	chr1-189791126-189792758
6.72614e-102	0.348799	0.343	0.151	8.84259e-97	0	chr17-83953431-83955854
9.78587e-102	0.307167	0.437	0.234	1.28651e-96	0	chr3-98061049-98064579
3.46121e-101	0.493901	0.217	0.074	4.55031e-96	0	chr2-24441517-24442925
6.72603e-101	0.476037	0.227	0.079	8.84244e-96	0	chr1-75797334-75799190
7.37494e-101	0.335258	0.364	0.173	9.69554e-96	0	chr14-48750857-48754887
7.60413e-101	0.506411	0.21	0.07	9.99685e-96	0	chr9-102260553-102262716
7.93511e-101	0.346657	0.358	0.169	1.0432e-95	0	chr17-45766167-45767795
8.49621e-101	0.29874	0.424	0.219	1.11696e-95	0	chr3-88240355-88244690
1.29497e-100	0.353001	0.376	0.185	1.70245e-95	0	chr15-101191197-101192865
1.4118e-100	-0.281063	0.118	0.232	1.85604e-95	0	chr8-26264466-26269537
1.48309e-100	0.453211	0.252	0.098	1.94976e-95	0	chr19-28087180-28089114
1.71594e-100	0.343021	0.329	0.143	2.25588e-95	0	chr4-72181900-72183703
2.42845e-100	0.538342	0.209	0.073	3.19258e-95	0	chr18-14063054-14064571
2.93119e-100	0.501489	0.223	0.079	3.85352e-95	0	chr11-88454595-88456003
6.28569e-100	0.391809	0.3	0.128	8.26355e-95	0	chr19-14435419-14437679
9.04282e-100	0.350428	0.339	0.153	1.18882e-94	0	chr8-120264511-120267511
9.2652e-100	0.51093	0.211	0.071	1.21806e-94	0	chr14-118368366-118369694
1.03151e-99	0.38037	0.311	0.135	1.35609e-94	0	chr9-44070734-44073748
1.63972e-99	0.279471	0.468	0.251	2.15568e-94	0	chr19-56061270-56065099
5.79167e-99	0.345679	0.364	0.168	7.61407e-94	0	chr11-68149821-68151831
9.44552e-99	0.342926	0.391	0.207	1.24176e-93	0	chr14-48511554-48515975
1.15915e-98	0.255293	0.512	0.304	1.52389e-93	0	chr12-53246007-53249324
1.21136e-98	0.3056	0.429	0.23	1.59252e-93	0	chr16-18379258-18382461
1.39725e-98	0.339975	0.388	0.199	1.83691e-93	0	chr11-116328830-116333247
1.69299e-98	0.254948	0.531	0.32	2.2257e-93	0	chr14-118233981-118238342
2.25518e-98	-0.33881	0.098	0.204	2.96479e-93	0	chr5-106557581-106561741
3.22787e-98	-0.292997	0.112	0.228	4.24355e-93	0	chr1-37096364-37098590
4.48567e-98	0.362012	0.319	0.142	5.89713e-93	0	chr8-25392379-25393651
6.21471e-98	0.275121	0.492	0.289	8.17023e-93	0	chr6-112808653-112810995
9.11189e-98	0.362276	0.338	0.155	1.1979e-92	0	chr6-36818510-36820195
1.07191e-97	0.501142	0.204	0.066	1.40919e-92	0	chr6-120199460-120200454
1.07281e-97	0.276442	0.473	0.261	1.41037e-92	0	chr16-35584741-35589455
1.80969e-97	0.486651	0.211	0.072	2.37913e-92	0	chr13-108300306-108302342
2.00173e-97	0.41852	0.274	0.109	2.63159e-92	0	chr5-39771602-39772603
2.55214e-97	0.257622	0.523	0.314	3.3552e-92	0	chr4-105180303-105182983
2.63534e-97	0.452356	0.242	0.092	3.46458e-92	0	chr6-73427055-73429227
2.73975e-97	0.410317	0.276	0.113	3.60184e-92	0	chr13-112165657-112167203
3.90493e-97	0.508292	0.204	0.071	5.13365e-92	0	chr2-91904447-91905550
4.55473e-97	0.4417	0.249	0.094	5.98793e-92	0	chr13-93838765-93840280
6.45024e-97	0.381523	0.33	0.154	8.47987e-92	0	chr2-137109492-137111449
7.99647e-97	-0.270707	0.104	0.22	1.05126e-91	0	chr6-143258881-143262074
8.38981e-97	0.301594	0.41	0.214	1.10297e-91	0	chr6-99484813-99486505
1.17296e-96	0.268804	0.496	0.294	1.54204e-91	0	chr2-156839173-156843473
1.48801e-96	0.471286	0.226	0.08	1.95623e-91	0	chr6-95574251-95576452
1.49125e-96	0.506253	0.206	0.069	1.96048e-91	0	chr7-79361852-79363847
2.16456e-96	0.344886	0.354	0.166	2.84566e-91	0	chr8-128415548-128418930
2.838e-96	0.340378	0.376	0.193	3.731e-91	0	chr6-141494941-141496969
3.3424e-96	0.303121	0.419	0.224	4.39412e-91	0	chr7-79542204-79545464
4.30007e-96	0.313436	0.393	0.201	5.65313e-91	0	chr18-66859534-66862188
5.97503e-96	0.271711	0.476	0.266	7.85513e-91	0	chr2-71418604-71421625
6.49731e-96	0.513924	0.219	0.081	8.54176e-91	0	chr3-134305297-134307040
7.83111e-96	-0.340623	0.095	0.201	1.02952e-90	0	chr19-14776296-14778159
7.93704e-96	0.395513	0.28	0.114	1.04345e-90	0	chr7-99354984-99357313
8.08503e-96	0.350533	0.324	0.144	1.06291e-90	0	chr7-145172540-145174489
9.20132e-96	0.338966	0.356	0.173	1.20966e-90	0	chr10-37377676-37379291
9.99688e-96	0.380258	0.287	0.117	1.31425e-90	0	chr4-95346379-95348959
1.26267e-95	0.348897	0.329	0.149	1.65998e-90	0	chr17-70871984-70874108
1.42934e-95	0.364613	0.319	0.142	1.87909e-90	0	chr2-93389316-93391748
1.43899e-95	0.435955	0.252	0.099	1.89178e-90	0	chr14-52151804-52153366
1.57958e-95	0.444363	0.275	0.119	2.07661e-90	0	chr1-12055576-12056600
1.66051e-95	0.302476	0.405	0.206	2.183e-90	0	chr3-95972299-95974281
2.68855e-95	0.302127	0.433	0.241	3.53453e-90	0	chr12-12722619-12726393
4.06272e-95	0.422671	0.247	0.094	5.3411e-90	0	chr11-88692281-88694982
5.40499e-95	0.311165	0.391	0.189	7.10573e-90	0	chr17-9579202-9581003
7.59271e-95	0.429253	0.253	0.101	9.98183e-90	0	chr9-14173396-14176442
8.66315e-95	0.257947	0.494	0.289	1.13891e-89	0	chr15-97999528-98005586
1.1898e-94	0.268315	0.46	0.259	1.56418e-89	0	chr17-27500327-27502881
2.18179e-94	0.426193	0.236	0.086	2.86831e-89	0	chr8-10130253-10131550
2.33252e-94	0.457784	0.249	0.101	3.06647e-89	0	chr7-36132318-36134618
3.20858e-94	0.339475	0.364	0.177	4.21819e-89	0	chr2-25167308-25169210
3.21363e-94	-0.278437	0.176	0.289	4.22483e-89	0	chr12-117805538-117810680
4.24507e-94	0.431582	0.238	0.085	5.58082e-89	0	chr7-136541405-136542711
6.53998e-94	0.37644	0.312	0.14	8.59785e-89	0	chr4-131065633-131067810
1.00401e-93	0.3046	0.378	0.185	1.31993e-88	0	chr2-102745023-102746256
1.22325e-93	0.32157	0.386	0.196	1.60816e-88	0	chr9-60264691-60267923
1.31504e-93	0.328138	0.356	0.173	1.72883e-88	0	chr14-48799161-48801814
1.46677e-93	0.327101	0.359	0.171	1.9283e-88	0	chr6-112879096-112881473
2.11555e-93	-0.28072	0.116	0.228	2.78122e-88	0	chr5-33541783-33543955
2.76459e-93	0.411253	0.276	0.115	3.6345e-88	0	chr3-116126445-116129836
3.60643e-93	0.319904	0.383	0.202	4.74123e-88	0	chr3-101376430-101379133
4.1997e-93	0.366699	0.327	0.154	5.52118e-88	0	chr1-194745225-194748531
6.52525e-93	0.477042	0.224	0.081	8.57848e-88	0	chr5-129761407-129762759
9.07618e-93	0.265764	0.481	0.279	1.19321e-87	0	chr2-25184303-25186976
2.64016e-92	0.309797	0.364	0.175	3.47091e-87	0	chr9-100271256-100273237
3.72801e-92	0.387943	0.289	0.127	4.90106e-87	0	chr16-74396030-74398130
4.72425e-92	0.432944	0.244	0.093	6.21078e-87	0	chr8-65067760-65068876
6.44798e-92	0.340086	0.343	0.161	8.4769e-87	0	chr1-177321850-177323685
1.69303e-91	0.401261	0.253	0.101	2.22575e-86	0	chr18-13373654-13375373
1.70015e-91	0.340607	0.32	0.138	2.23512e-86	0	chr2-137807634-137809328
2.49046e-91	0.264332	0.46	0.258	3.27411e-86	0	chr5-137348052-137352999
2.67187e-91	0.453961	0.227	0.085	3.51261e-86	0	chr13-46268298-46270168
4.94909e-91	0.37576	0.285	0.117	6.50637e-86	0	chr7-116282206-116283884
7.40014e-91	0.26528	0.478	0.269	9.72866e-86	0	chr9-61101361-61103784
8.27177e-91	0.300958	0.384	0.186	1.08746e-85	0	chr5-33703672-33706577
1.27259e-90	0.444543	0.216	0.078	1.67302e-85	0	chr3-32905704-32906839
1.32018e-90	0.419532	0.275	0.12	1.73559e-85	0	chr9-69762174-69767902
2.84271e-90	0.340484	0.336	0.159	3.7372e-85	0	chr11-88160750-88162566
3.65624e-90	0.343654	0.326	0.149	4.80671e-85	0	chr8-120275456-120277568
4.51806e-90	0.283491	0.445	0.253	5.93971e-85	0	chr1-61300329-61303367
8.47189e-90	0.290933	0.4	0.211	1.11377e-84	0	chr9-71895836-71899374
1.01195e-89	0.282039	0.41	0.212	1.33037e-84	0	chr3-137783931-137786294
1.37924e-89	0.435882	0.224	0.082	1.81323e-84	0	chr12-100275932-100278851
1.61062e-89	0.353688	0.306	0.137	2.11741e-84	0	chr5-118617845-118620746
1.98075e-89	0.396444	0.264	0.108	2.60401e-84	0	chr9-106337739-106339768
2.09817e-89	0.257392	0.472	0.27	2.75838e-84	0	chr11-35863742-35866890
4.32239e-89	0.31209	0.385	0.2	5.68248e-84	0	chr14-28504037-28508150
4.92464e-89	-0.305826	0.112	0.216	6.47423e-84	0	chr14-23094406-23096859
5.27451e-89	0.382742	0.291	0.126	6.93419e-84	0	chr18-9147167-9148658
7.77746e-89	0.36051	0.311	0.144	1.02247e-83	0	chr18-55815638-55816957
7.95001e-89	0.257953	0.451	0.243	1.04516e-83	0	chr2-157471427-157476873
2.2261e-88	0.354896	0.313	0.145	2.92657e-83	0	chrX-10991317-10993619
2.25695e-88	0.441743	0.23	0.087	2.96712e-83	0	chr8-125427855-125429991
6.59496e-88	0.26901	0.462	0.271	8.67014e-83	0	chr13-21778624-21781299
6.97121e-88	0.375649	0.297	0.138	9.16477e-83	0	chr7-123097456-123098783
7.64419e-88	0.289835	0.393	0.199	1.00495e-82	0	chr5-75010860-75015286
1.08968e-87	0.34642	0.325	0.151	1.43256e-82	0	chr11-88274017-88277567
1.93463e-87	0.262983	0.456	0.255	2.54338e-82	0	chr2-165232941-165235939
1.9958e-87	0.484405	0.22	0.083	2.6238e-82	0	chr11-113791240-113792545
4.02623e-87	0.264279	0.451	0.246	5.29312e-82	0	chr5-74998522-75000474
4.08422e-87	0.349698	0.326	0.158	5.36936e-82	0	chr2-93277287-93279332
4.33479e-87	0.369857	0.302	0.138	5.69877e-82	0	chr2-6463596-6465147
4.69715e-87	0.355107	0.327	0.156	6.17516e-82	0	chr9-41917987-41920056
5.04723e-87	0.307957	0.37	0.186	6.6354e-82	0	chr13-49015117-49016974
5.25201e-87	0.39226	0.278	0.122	6.9046e-82	0	chr18-46108990-46110428
6.19579e-87	0.413807	0.24	0.094	8.14536e-82	0	chr8-106978546-106979534
6.67522e-87	0.336625	0.337	0.164	8.77565e-82	0	chr9-120455547-120456973
8.87281e-87	0.36124	0.306	0.139	1.16647e-81	0	chr1-190680074-190683295
1.49783e-86	0.326167	0.365	0.185	1.96914e-81	0	chr9-37358357-37360326
2.79274e-86	-0.300375	0.19	0.279	3.6715e-81	0	chr12-29525898-29529039
6.0185e-86	0.370007	0.303	0.14	7.91228e-81	0	chr10-121205774-121207026
6.30647e-86	0.26685	0.443	0.247	8.29086e-81	0	chr9-41949752-41952385
6.574e-86	0.416152	0.247	0.1	8.64258e-81	0	chr9-69453000-69454531
7.86034e-86	0.252951	0.453	0.243	1.03337e-80	0	chr6-22833415-22835204
8.50935e-86	0.381863	0.259	0.106	1.11869e-80	0	chr10-118961283-118962512
1.11643e-85	0.467443	0.221	0.089	1.46772e-80	0	chr9-88048817-88049932
1.14535e-85	0.297599	0.364	0.175	1.50575e-80	0	chr16-18213170-18215149
1.44046e-85	0.362108	0.297	0.133	1.89372e-80	0	chr3-28224268-28226270
1.98363e-85	0.326617	0.401	0.228	2.6078e-80	0	chr5-135252684-135254790
2.49603e-85	0.321982	0.335	0.157	3.28143e-80	0	chr11-77850197-77851882
3.18696e-85	0.314654	0.355	0.177	4.18977e-80	0	chr2-157539823-157543026
3.95681e-85	0.419702	0.247	0.104	5.20186e-80	0	chr7-109110063-109111729
7.53564e-85	0.372467	0.27	0.113	9.9068e-80	0	chr6-120772904-120774400
8.98302e-85	0.39748	0.259	0.108	1.18096e-79	0	chr8-26993396-26994880
9.79195e-85	-0.261643	0.096	0.203	1.28731e-79	0	chr18-57703521-57705208
1.30494e-84	0.447337	0.213	0.078	1.71556e-79	0	chr15-64082079-64083504
1.33878e-84	0.381338	0.256	0.102	1.76004e-79	0	chr15-78181281-78182576
1.7807e-84	0.416402	0.229	0.088	2.34102e-79	0	chr11-47343185-47344516
2.72513e-84	0.474942	0.201	0.074	3.58261e-79	0	chr19-57991023-57992045
3.00284e-84	0.46221	0.213	0.082	3.94771e-79	0	chr6-91199993-91201476
3.55959e-84	0.463529	0.223	0.09	4.67965e-79	0	chr4-54533400-54534968
4.11997e-84	0.40237	0.253	0.105	5.41636e-79	0	chr6-81660038-81661627
5.06297e-84	0.355968	0.293	0.127	6.65608e-79	0	chr14-28450415-28451938
1.13734e-83	0.284349	0.415	0.236	1.49521e-78	0	chr1-69104867-69108983
1.46719e-83	0.307841	0.364	0.187	1.92885e-78	0	chr15-85652551-85654581
1.67465e-83	0.36131	0.273	0.113	2.2016e-78	0	chr12-109456250-109460218
1.7237e-83	0.301227	0.361	0.18	2.26609e-78	0	chr14-60641261-60644180
3.42881e-83	0.317024	0.339	0.163	4.50771e-78	0	chr5-21723924-21725747
6.13382e-83	0.314644	0.346	0.171	8.06389e-78	0	chr10-125965670-125969553
6.56282e-83	0.447434	0.203	0.072	8.62788e-78	0	chr12-24536381-24538464
8.05248e-83	0.434732	0.219	0.083	1.05863e-77	0	chrX-106920124-106921259
1.11021e-82	0.443031	0.208	0.077	1.45954e-77	0	chr13-58090319-58091483
1.25008e-82	0.344434	0.313	0.148	1.64343e-77	0	chr2-165132978-165134729
1.66739e-82	0.25745	0.458	0.268	2.19206e-77	0	chr9-102687769-102693043
1.70807e-82	0.465934	0.209	0.078	2.24553e-77	0	chr9-30632234-30634642
2.47238e-82	0.405586	0.247	0.101	3.25033e-77	0	chr8-86384703-86385832
2.56641e-82	0.484391	0.219	0.089	3.37395e-77	0	chr6-15745043-15746290
2.57948e-82	0.348464	0.297	0.133	3.39114e-77	0	chr6-94577610-94579106
2.74934e-82	-0.256035	0.106	0.215	3.61445e-77	0	chr1-59393979-59395806
3.19643e-82	0.410711	0.254	0.109	4.20222e-77	0	chr13-72352030-72354038
3.89624e-82	0.428292	0.209	0.073	5.12223e-77	0	chrX-11533003-11534528
4.35441e-82	0.269602	0.418	0.224	5.72457e-77	0	chr17-6859935-6862807
6.34307e-82	-0.298336	0.154	0.256	8.33898e-77	0	chr10-95618113-95620957
1.00692e-81	-0.265255	0.103	0.202	1.32376e-76	0	chr2-105718683-105721335
3.23813e-81	0.362723	0.261	0.108	4.25704e-76	0	chr1-132920768-132922977
3.51197e-81	0.345098	0.308	0.147	4.61705e-76	0	chr3-88757618-88759105
5.40276e-81	0.346412	0.298	0.14	7.1028e-76	0	chr10-68135398-68137931
5.72757e-81	0.292488	0.369	0.186	7.52981e-76	0	chr10-84382809-84384016
6.48258e-81	0.28144	0.363	0.184	8.52238e-76	0	chr17-47521223-47523601
6.68407e-81	-0.285805	0.117	0.221	8.78728e-76	0	chr9-83685906-83688247
8.31015e-81	0.372112	0.26	0.109	1.0925e-75	0	chr1-89517018-89518579
1.2864e-80	0.364443	0.29	0.136	1.69118e-75	0	chr2-123812603-123814504
1.76182e-80	0.354965	0.303	0.146	2.3162e-75	0	chr14-103777117-103779676
1.79053e-80	0.390078	0.236	0.092	2.35394e-75	0	chr18-78237127-78239001
2.01239e-80	-0.259533	0.209	0.306	2.64561e-75	0	chr4-102758799-102761005
2.43986e-80	0.340261	0.295	0.135	3.20759e-75	0	chr12-84008682-84010298
2.9367e-80	0.365142	0.265	0.112	3.86077e-75	0	chr5-140095043-140096152
4.41895e-80	0.355023	0.276	0.123	5.80942e-75	0	chr13-56827514-56829759
5.51292e-80	0.324812	0.325	0.158	7.24762e-75	0	chr12-107979354-107982598
6.57015e-80	0.252627	0.437	0.244	8.63752e-75	0	chr9-41374225-41379320
7.03403e-80	0.277794	0.419	0.24	9.24735e-75	0	chr7-112825010-112827059
8.73077e-80	0.381764	0.267	0.122	1.1478e-74	0	chr3-37569089-37570663
1.17385e-79	0.339301	0.299	0.135	1.54321e-74	0	chr7-142480957-142483581
1.20913e-79	0.429391	0.21	0.08	1.58959e-74	0	chr12-86652232-86653227
1.46759e-79	0.315988	0.356	0.186	1.92939e-74	0	chr5-140615208-140623301
1.59738e-79	0.371121	0.252	0.104	2.10001e-74	0	chr4-123050387-123051555
1.83529e-79	0.280761	0.444	0.267	2.41278e-74	0	chr11-108933843-108937209
5.50445e-79	0.4065	0.222	0.086	7.23648e-74	0	chr6-52584105-52585042
8.1717e-79	0.279546	0.421	0.245	1.0743e-73	0	chr10-60193277-60195734
8.31661e-79	0.316666	0.336	0.168	1.09335e-73	0	chr1-97622248-97623996
1.24916e-78	-0.267673	0.13	0.23	1.64222e-73	0	chr2-168343288-168344794
1.2594e-78	0.274067	0.375	0.191	1.65568e-73	0	chr5-103160254-103162168
2.26045e-78	0.300418	0.329	0.157	2.97173e-73	0	chr9-100438991-100441170
2.81401e-78	0.258946	0.431	0.244	3.69947e-73	0	chr13-81631832-81633851
3.5642e-78	0.358124	0.253	0.106	4.68571e-73	0	chr12-5213125-5214548
5.51659e-78	0.263807	0.393	0.205	7.25243e-73	0	chr2-146957857-146959930
5.67788e-78	0.432441	0.204	0.076	7.46448e-73	0	chr9-14244574-14246938
7.81133e-78	0.427026	0.227	0.093	1.02692e-72	0	chr7-62414879-62417004
7.89051e-78	0.364712	0.277	0.13	1.03733e-72	0	chr11-35453900-35455381
9.49463e-78	0.324487	0.325	0.16	1.24822e-72	0	chr2-92423625-92425986
1.30466e-77	0.357584	0.283	0.132	1.71518e-72	0	chr18-68140045-68141353
1.49595e-77	0.423178	0.221	0.089	1.96666e-72	0	chr4-150047546-150049988
1.72398e-77	0.395311	0.237	0.095	2.26644e-72	0	chr9-100962970-100964624
5.47081e-77	0.281316	0.381	0.207	7.19226e-72	0	chr14-25396529-25398493
5.59691e-77	0.334353	0.309	0.149	7.35803e-72	0	chr5-115373302-115374676
7.84786e-77	0.322421	0.307	0.147	1.03173e-71	0	chr16-8523303-8524873
1.37299e-76	0.355348	0.262	0.112	1.80501e-71	0	chr18-55133410-55134866
2.95584e-76	0.286115	0.363	0.184	3.88593e-71	0	chr2-45022778-45025611
2.9675e-76	0.284784	0.371	0.187	3.90125e-71	0	chr9-120869018-120870691
3.1198e-76	0.267546	0.386	0.206	4.10148e-71	0	chr12-27138391-27140977
7.27193e-76	-0.292817	0.131	0.228	9.56011e-71	0	chr17-49043567-49045044
7.2774e-76	0.279833	0.379	0.196	9.56731e-71	0	chr6-31095420-31099448
7.43308e-76	0.356108	0.261	0.112	9.77197e-71	0	chr15-85625102-85626690
7.48333e-76	0.398437	0.224	0.09	9.83804e-71	0	chr12-99086930-99088600
7.85809e-76	0.263994	0.42	0.243	1.03307e-70	0	chr5-111576579-111582660
1.01215e-75	0.361205	0.239	0.1	1.33063e-70	0	chr17-88757724-88758959
1.03553e-75	0.267228	0.411	0.236	1.36138e-70	0	chr4-41502163-41503733
1.31823e-75	0.287764	0.364	0.191	1.73302e-70	0	chr6-31596180-31597809
1.47072e-75	0.266418	0.395	0.213	1.9335e-70	0	chr2-150665187-150668892
3.55285e-75	0.285914	0.338	0.165	4.67079e-70	0	chr13-56581228-56583270
4.09163e-75	0.290073	0.395	0.231	5.3791e-70	0	chr5-4865928-4870961
5.1337e-75	0.428757	0.211	0.085	6.74907e-70	0	chr10-23812095-23813808
7.5308e-75	0.310584	0.32	0.161	9.90044e-70	0	chr1-88838454-88840915
2.33447e-74	0.325447	0.275	0.121	3.06903e-69	0	chr4-41470003-41471588
2.85565e-74	0.389508	0.238	0.101	3.75421e-69	0	chr10-118959085-118960532
9.52499e-74	0.365267	0.233	0.093	1.25221e-68	0	chr4-53778743-53780776
1.562e-73	0.38423	0.226	0.091	2.0535e-68	0	chr5-3450512-3452196
4.98211e-73	0.404719	0.213	0.084	6.54978e-68	0	chr4-154334641-154337278
6.7845e-73	0.417323	0.205	0.078	8.91931e-68	0	chr9-64609342-64610330
9.03387e-73	0.373659	0.25	0.114	1.18765e-67	0	chr4-141866449-141868551
9.6589e-73	0.393649	0.221	0.089	1.26982e-67	0	chr18-52745756-52747495
1.10112e-72	0.392437	0.224	0.092	1.4476e-67	0	chr12-99756192-99758575
1.10691e-72	0.285076	0.336	0.168	1.45521e-67	0	chr2-27413504-27416090
1.12515e-72	0.306999	0.34	0.176	1.47919e-67	0	chr9-37114218-37117360
1.30658e-72	0.259966	0.39	0.207	1.71771e-67	0	chr9-34557403-34559229
1.73101e-72	0.31323	0.297	0.143	2.27569e-67	0	chr18-39187636-39190402
1.90291e-72	0.356636	0.264	0.118	2.50168e-67	0	chr11-8863542-8864984
3.11419e-72	0.298261	0.359	0.191	4.0941e-67	0	chr5-111508505-111510862
6.14118e-72	0.351503	0.25	0.109	8.07356e-67	0	chr9-32675413-32676882
6.15248e-72	0.302063	0.308	0.15	8.08841e-67	0	chr16-77328034-77332677
1.35039e-71	0.325504	0.285	0.133	1.77531e-66	0	chr7-28919463-28920527
1.53164e-71	0.311422	0.299	0.143	2.01359e-66	0	chr13-97438477-97440028
1.80108e-71	0.376017	0.244	0.106	2.3678e-66	0	chr8-89307514-89311318
1.97615e-71	0.275495	0.363	0.198	2.59797e-66	0	chr2-129908539-129909877
6.04161e-71	0.424194	0.201	0.079	7.94267e-66	0	chr5-140725610-140727442
7.18633e-71	-0.321742	0.119	0.205	9.44758e-66	0	chr5-53150795-53153671
7.39322e-71	0.393159	0.212	0.084	9.71957e-66	0	chr9-20696118-20698215
8.58854e-71	0.278811	0.363	0.194	1.1291e-65	0	chr2-165135387-165137733
1.0141e-70	0.345667	0.241	0.103	1.3332e-65	0	chr2-131506102-131507564
1.52276e-70	0.317951	0.28	0.128	2.00192e-65	0	chr3-30226690-30228579
1.97286e-70	0.329835	0.276	0.127	2.59364e-65	0	chr16-33583582-33585708
2.04671e-70	0.255501	0.404	0.231	2.69073e-65	0	chr17-34999749-35002942
2.38551e-70	0.275161	0.368	0.204	3.13613e-65	0	chr16-37989942-37991707
2.82944e-70	0.422229	0.201	0.079	3.71975e-65	0	chr11-76267523-76269089
3.54714e-70	0.366979	0.25	0.115	4.66328e-65	0	chr6-137470618-137472658
4.05695e-70	0.302586	0.292	0.133	5.3335e-65	0	chr1-155201028-155206633
4.3432e-70	0.350656	0.238	0.102	5.70983e-65	0	chr17-4039833-4041005
7.44312e-70	0.293831	0.337	0.175	9.78517e-65	0	chr3-35402979-35406585
8.17292e-70	0.253936	0.42	0.242	1.07446e-64	0	chr11-68382842-68387946
8.78954e-70	0.253542	0.4	0.219	1.15553e-64	0	chr17-25559541-25562637
9.18479e-70	0.293965	0.341	0.177	1.20749e-64	0	chr2-146060760-146064092
1.10929e-69	0.310986	0.312	0.157	1.45834e-64	0	chr10-77163974-77166941
1.18668e-69	-0.254748	0.182	0.269	1.56008e-64	0	chr4-138503659-138505933
2.5965e-69	0.291406	0.342	0.181	3.41351e-64	0	chr5-124176311-124177606
2.95334e-69	0.294436	0.321	0.162	3.88264e-64	0	chr4-137930404-137931802
3.42427e-69	0.327317	0.303	0.156	4.50176e-64	0	chr5-111553921-111556756
3.5018e-69	0.362609	0.253	0.115	4.60368e-64	0	chr2-130490917-130492420
4.61564e-69	0.325692	0.268	0.123	6.06799e-64	0	chr1-84154960-84156317
4.8282e-69	0.399218	0.202	0.081	6.34744e-64	0	chr17-6745497-6747853
6.08964e-69	0.31308	0.303	0.148	8.0058e-64	0	chr1-189727200-189729633
7.44441e-69	0.292208	0.333	0.173	9.78686e-64	0	chr7-143463639-143468262
7.87867e-69	0.317824	0.308	0.159	1.03578e-63	0	chr4-9009570-9013289
8.94432e-69	0.323386	0.315	0.166	1.17587e-63	0	chr5-93125860-93128279
9.96353e-69	0.383409	0.227	0.097	1.30986e-63	0	chr4-141334713-141336676
1.12699e-68	0.298238	0.367	0.209	1.48161e-63	0	chr12-12580314-12582712
1.16755e-68	0.261148	0.385	0.213	1.53493e-63	0	chr6-113011465-113014266
1.35367e-68	0.295087	0.324	0.163	1.77961e-63	0	chr14-62042147-62043535
1.45571e-68	0.284214	0.332	0.169	1.91377e-63	0	chr6-122493760-122497181
1.50107e-68	-0.252964	0.161	0.25	1.9734e-63	0	chrX-48518066-48520190
1.92198e-68	0.350553	0.244	0.109	2.52675e-63	0	chr12-29120736-29121949
2.0127e-68	0.273357	0.365	0.201	2.64602e-63	0	chr16-77399651-77404494
5.67216e-68	-0.294194	0.145	0.23	7.45696e-63	0	chr19-15835985-15838771
8.59799e-68	0.340491	0.269	0.126	1.13034e-62	0	chr3-68581743-68584797
1.05148e-67	0.259074	0.411	0.246	1.38233e-62	0	chr5-114465634-114468396
1.36443e-67	0.365745	0.238	0.104	1.79376e-62	0	chr19-40347875-40350871
1.5007e-67	0.420914	0.201	0.08	1.97291e-62	0	chr14-52330456-52332543
1.83402e-67	0.390812	0.228	0.101	2.41111e-62	0	chr17-29463505-29465056
2.0611e-67	0.267413	0.391	0.22	2.70965e-62	0	chr4-142449034-142453713
2.16432e-67	0.323103	0.269	0.126	2.84535e-62	0	chr9-37052599-37055141
2.36451e-67	0.383722	0.239	0.106	3.10853e-62	0	chr4-148885205-148886911
2.58474e-67	0.253345	0.378	0.21	3.39806e-62	0	chrX-12066033-12071446
2.87866e-67	0.286892	0.338	0.177	3.78446e-62	0	chr10-60217748-60220020
3.99098e-67	0.363612	0.233	0.099	5.24678e-62	0	chr12-86162601-86164032
6.85652e-67	0.378151	0.203	0.078	9.01399e-62	0	chr1-153191267-153192711
7.26613e-67	0.288892	0.319	0.162	9.55249e-62	0	chr5-136790537-136791929
7.82201e-67	0.390954	0.216	0.093	1.02833e-61	0	chr12-53064218-53065880
9.68026e-67	-0.291736	0.138	0.22	1.27262e-61	0	chr4-45426460-45429966
9.99029e-67	0.348092	0.239	0.103	1.31338e-61	0	chr7-113248860-113251767
1.42613e-66	0.328741	0.273	0.129	1.87487e-61	0	chr2-34992646-34994423
1.44989e-66	0.346257	0.228	0.095	1.90611e-61	0	chr9-99835346-99836403
2.63621e-66	0.329043	0.251	0.112	3.46572e-61	0	chr3-32066623-32068007
2.80199e-66	0.294173	0.324	0.171	3.68367e-61	0	chr9-57829727-57832144
2.93562e-66	0.329442	0.268	0.127	3.85934e-61	0	chr3-37816377-37817858
3.02996e-66	0.285028	0.314	0.153	3.98337e-61	0	chr16-44579134-44580476
3.30608e-66	0.395078	0.208	0.085	4.34637e-61	0	chr12-79969666-79972146
4.8287e-66	0.32226	0.26	0.122	6.3481e-61	0	chr1-39838442-39839828
5.59897e-66	0.372575	0.247	0.12	7.36074e-61	0	chr16-57496092-57497471
5.98804e-66	0.269438	0.356	0.188	7.87223e-61	0	chr4-137765014-137766701
7.2784e-66	0.335582	0.276	0.134	9.56863e-61	0	chr11-111211844-111213818
8.98509e-66	0.390573	0.202	0.082	1.18123e-60	0	chr1-12688892-12690395
1.0912e-65	0.273446	0.345	0.183	1.43455e-60	0	chr11-64050590-64052023
1.16361e-65	0.255767	0.392	0.221	1.52975e-60	0	chr11-102578102-102580316
2.80637e-65	0.386456	0.212	0.09	3.68942e-60	0	chr8-91365347-91366419
2.97459e-65	0.275843	0.329	0.173	3.91057e-60	0	chr2-65993210-65995954
3.66882e-65	0.325743	0.265	0.127	4.82326e-60	0	chr7-125870989-125872677
3.73419e-65	0.261419	0.37	0.215	4.90919e-60	0	chr18-78981454-78984911
4.14382e-65	0.312639	0.299	0.153	5.44771e-60	0	chr7-73138220-73142891
5.55378e-65	0.377931	0.237	0.113	7.30133e-60	0	chr2-32558763-32560444
6.80477e-65	0.264932	0.353	0.193	8.94596e-60	0	chr6-101307617-101308945
9.57738e-65	0.366084	0.22	0.092	1.2591e-59	0	chr9-121808087-121811371
1.23851e-64	0.256867	0.407	0.243	1.62823e-59	0	chr8-12499660-12505143
1.64554e-64	0.312546	0.283	0.135	2.16332e-59	0	chr7-139529993-139531644
1.70785e-64	0.318822	0.281	0.134	2.24525e-59	0	chr3-52519890-52521228
2.03859e-64	0.334705	0.277	0.14	2.68006e-59	0	chr7-129921500-129923489
3.47364e-64	0.279117	0.325	0.168	4.56666e-59	0	chr12-110843417-110846312
3.47862e-64	-0.256828	0.13	0.214	4.5732e-59	0	chr8-67971932-67974988
3.76383e-64	0.330644	0.264	0.122	4.94816e-59	0	chrX-36762788-36764557
3.82208e-64	0.270869	0.338	0.176	5.02473e-59	0	chr13-63513122-63516058
5.01572e-64	0.358373	0.238	0.106	6.59397e-59	0	chr5-89763170-89764446
6.7732e-64	0.338603	0.248	0.113	8.90445e-59	0	chr2-158152627-158155389
7.66528e-64	0.339741	0.23	0.101	1.00772e-58	0	chr3-19406123-19407245
8.82169e-64	0.364517	0.229	0.099	1.15975e-58	0	chr8-116052860-116054366
1.58829e-63	0.353777	0.221	0.094	2.08807e-58	0	chr8-123752827-123754966
2.26541e-63	0.315825	0.304	0.16	2.97825e-58	0	chr16-30128960-30130636
2.77207e-63	0.356163	0.221	0.095	3.64433e-58	0	chr14-121696988-121698974
2.93206e-63	0.296134	0.294	0.146	3.85466e-58	0	chr13-54345598-54346738
2.96048e-63	0.256973	0.365	0.207	3.89202e-58	0	chr11-84042652-84044604
3.35502e-63	0.372573	0.219	0.094	4.41072e-58	0	chr12-112551085-112552737
7.97103e-63	0.277733	0.342	0.19	1.04792e-57	0	chr11-88629136-88631692
1.32114e-62	0.2872	0.281	0.133	1.73685e-57	0	chr4-44246975-44248156
1.99295e-62	0.38168	0.204	0.086	2.62005e-57	0	chr7-119180756-119181978
2.34847e-62	0.27479	0.333	0.175	3.08744e-57	0	chr6-28841835-28843507
3.68282e-62	0.32917	0.246	0.113	4.84165e-57	0	chr6-54538040-54540761
3.69241e-62	0.304135	0.276	0.131	4.85426e-57	0	chr8-12207053-12209102
3.93927e-62	0.348125	0.225	0.097	5.1788e-57	0	chr6-93792068-93793387
4.56779e-62	0.27879	0.325	0.17	6.00509e-57	0	chr5-75073930-75077537
4.75711e-62	-0.273191	0.144	0.225	6.25398e-57	0	chr14-60409282-60411742
5.13466e-62	0.315881	0.275	0.133	6.75033e-57	0	chr9-41429185-41431410
6.0021e-62	0.32922	0.242	0.109	7.89073e-57	0	chr2-35214516-35215950
7.63159e-62	0.369907	0.206	0.086	1.00329e-56	0	chr4-107755858-107759546
8.326e-62	0.319007	0.273	0.134	1.09459e-56	0	chr6-144055772-144057745
9.69897e-62	0.288432	0.288	0.139	1.27509e-56	0	chr15-99817367-99820269
1.01214e-61	0.293683	0.287	0.14	1.33061e-56	0	chr11-55022487-55023992
1.4335e-61	0.310132	0.271	0.131	1.88457e-56	0	chr13-48592937-48595368
3.06334e-61	0.280018	0.317	0.166	4.02725e-56	0	chr9-46889564-46890757
3.39857e-61	0.318784	0.258	0.123	4.46796e-56	0	chr17-9542904-9544085
4.72558e-61	0.303272	0.286	0.144	6.21253e-56	0	chr1-132333103-132335990
5.09767e-61	0.35844	0.21	0.089	6.7017e-56	0	chr12-108316708-108319223
5.10183e-61	0.328378	0.234	0.104	6.70717e-56	0	chr3-94371486-94374384
5.41383e-61	0.36219	0.224	0.1	7.11735e-56	0	chr16-91191257-91193725
7.56538e-61	0.352044	0.211	0.089	9.9459e-56	0	chr13-98912594-98915694
1.19163e-60	0.254276	0.363	0.207	1.56658e-55	0	chr15-82920618-82922986
1.3441e-60	0.311057	0.275	0.137	1.76704e-55	0	chr15-102354869-102357265
1.41032e-60	0.303523	0.287	0.145	1.85409e-55	0	chr2-69417529-69419350
1.57081e-60	0.298006	0.409	0.281	2.06508e-55	0	chrY-90737530-90744982
1.65191e-60	0.298654	0.299	0.156	2.1717e-55	0	chr10-93833127-93834688
2.12359e-60	0.269721	0.301	0.151	2.79179e-55	0	chr10-78395334-78396941
2.19312e-60	0.267673	0.317	0.163	2.88321e-55	0	chr2-64394179-64396467
2.37178e-60	0.270865	0.314	0.164	3.11808e-55	0	chr10-37396950-37398116
2.4583e-60	0.266997	0.332	0.177	3.23183e-55	0	chr2-153496008-153498550
2.68957e-60	0.274922	0.33	0.18	3.53587e-55	0	chr4-25407768-25410340
3.15112e-60	0.268067	0.314	0.162	4.14265e-55	0	chr15-83010331-83011958
4.58868e-60	0.35502	0.219	0.097	6.03255e-55	0	chr1-66226236-66228862
8.15612e-60	0.380228	0.204	0.086	1.07225e-54	0	chr19-41190050-41192067
1.02388e-59	0.361775	0.203	0.086	1.34606e-54	0	chr2-74152436-74153806
1.55081e-59	0.265226	0.319	0.17	2.03879e-54	0	chr15-66323738-66326067
1.73816e-59	0.332653	0.217	0.095	2.28509e-54	0	chr18-68794065-68795240
2.49264e-59	0.299742	0.276	0.14	3.27698e-54	0	chr8-120374052-120377762
2.59932e-59	0.261679	0.348	0.197	3.41722e-54	0	chr9-62531212-62533360
2.71147e-59	0.346864	0.227	0.103	3.56466e-54	0	chr2-131189739-131191642
3.07101e-59	0.390035	0.201	0.085	4.03734e-54	0	chr7-62422792-62423862
3.6223e-59	-0.28559	0.134	0.207	4.7621e-54	0	chr12-86911178-86913185
4.51765e-59	0.318909	0.268	0.132	5.93918e-54	0	chr11-107412826-107413990
6.04486e-59	0.281231	0.292	0.151	7.94694e-54	0	chr5-23413120-23416601
8.0841e-59	0.285678	0.304	0.161	1.06278e-53	0	chr16-18399476-18401603
8.56831e-59	0.265576	0.345	0.188	1.12644e-53	0	chr2-105611106-105613880
1.1724e-58	0.320646	0.252	0.121	1.54131e-53	0	chr1-92858713-92864101
2.00983e-58	0.372885	0.201	0.086	2.64225e-53	0	chr14-25765004-25766926
2.39063e-58	0.293384	0.297	0.151	3.14286e-53	0	chr8-10793713-10795305
3.68658e-58	0.286731	0.264	0.121	4.84659e-53	0	chr17-71980409-71981792
4.49203e-58	0.253242	0.347	0.19	5.9055e-53	0	chr18-60745262-60749683
5.65355e-58	0.259082	0.336	0.185	7.4325e-53	0	chr8-98309024-98310167
6.87667e-58	0.390736	0.205	0.093	9.04048e-53	0	chr8-45874870-45875992
7.87478e-58	0.264461	0.332	0.184	1.03527e-52	0	chr9-65743754-65745311
1.58264e-57	0.286545	0.313	0.174	2.08064e-52	0	chr5-137313535-137315972
1.76676e-57	0.349317	0.215	0.097	2.32269e-52	0	chr4-131981872-131983762
3.29941e-57	0.373582	0.203	0.089	4.33761e-52	0	chrX-52137255-52139114
3.37888e-57	0.29175	0.276	0.137	4.44208e-52	0	chr16-35728679-35729970
4.03745e-57	0.322647	0.253	0.125	5.30788e-52	0	chr5-140263463-140265584
5.4537e-57	0.329805	0.223	0.1	7.16976e-52	0	chr9-107434254-107436067
5.5541e-57	0.303743	0.254	0.122	7.30175e-52	0	chr6-88387687-88389273
6.0824e-57	0.275068	0.321	0.181	7.99629e-52	0	chr14-22744633-22746765
9.06128e-57	0.318012	0.238	0.112	1.19125e-51	0	chr19-14518230-14519113
1.65029e-56	0.314861	0.241	0.113	2.16957e-51	0	chr10-85022057-85023853
1.67659e-56	0.318953	0.263	0.136	2.20415e-51	0	chr1-133433894-133435339
2.05073e-56	0.342267	0.211	0.092	2.69601e-51	0	chr11-117316661-117320556
2.08687e-56	0.296105	0.247	0.116	2.74352e-51	0	chr11-117540187-117542083
2.45027e-56	0.3168	0.236	0.109	3.22128e-51	0	chr16-43285869-43287351
2.64909e-56	0.323536	0.233	0.108	3.48265e-51	0	chr3-119386850-119388799
3.66134e-56	0.342582	0.215	0.098	4.81342e-51	0	chr8-48774336-48776567
7.18323e-56	0.259693	0.285	0.141	9.4435e-51	0	chr14-70203096-70207379
8.25676e-56	0.305787	0.274	0.142	1.08548e-50	0	chr8-4192136-4193912
1.00717e-55	0.292743	0.276	0.142	1.32409e-50	0	chr12-79534726-79536620
1.32439e-55	0.263375	0.305	0.162	1.74112e-50	0	chr18-46065997-46067913
1.44212e-55	0.313082	0.247	0.119	1.8959e-50	0	chr1-66654826-66656163
1.57298e-55	0.253423	0.328	0.18	2.06793e-50	0	chr5-112370828-112373015
2.09834e-55	0.262683	0.337	0.195	2.75861e-50	0	chr2-165214864-165216470
2.33129e-55	0.288673	0.275	0.138	3.06485e-50	0	chr18-65529835-65531796
2.38209e-55	0.295811	0.279	0.146	3.13164e-50	0	chr5-142583223-142584834
2.65909e-55	0.331111	0.216	0.096	3.4958e-50	0	chr4-149246619-149248206
3.37877e-55	0.307396	0.252	0.125	4.44193e-50	0	chr11-34112727-34114048
3.84835e-55	0.321768	0.217	0.097	5.05927e-50	0	chr7-122520520-122522450
4.7439e-55	0.297081	0.27	0.136	6.23662e-50	0	chr15-85497481-85500601
7.52476e-55	0.380362	0.207	0.094	9.8925e-50	0	chr18-21272385-21273491
7.58445e-55	0.319234	0.229	0.106	9.97097e-50	0	chr8-125217648-125219335
7.69714e-55	0.286826	0.263	0.127	1.01191e-49	0	chr17-78500702-78502022
1.18632e-54	-0.256628	0.153	0.228	1.5596e-49	0	chr15-26307975-26310108
1.19887e-54	0.328837	0.219	0.1	1.57611e-49	0	chr1-161999354-162000811
1.43433e-54	0.271084	0.281	0.145	1.88565e-49	0	chr4-127226790-127228163
1.89293e-54	0.27011	0.321	0.179	2.48856e-49	0	chr5-115403538-115405772
1.98624e-54	0.330384	0.245	0.122	2.61123e-49	0	chr10-84656565-84659158
2.09756e-54	0.317934	0.247	0.124	2.75758e-49	0	chr7-109114607-109116491
2.53113e-54	0.251599	0.332	0.186	3.32757e-49	0	chr9-110205220-110206763
3.84143e-54	0.2597	0.296	0.155	5.05018e-49	0	chr2-142162687-142164861
4.37824e-54	-0.260825	0.154	0.224	5.75589e-49	0	chr13-14521351-14523492
5.89841e-54	0.345425	0.21	0.093	7.7544e-49	0	chr5-44975301-44976423
1.06358e-53	0.275152	0.293	0.155	1.39824e-48	0	chr6-30579678-30581488
1.20781e-53	0.298208	0.25	0.123	1.58786e-48	0	chr18-12025734-12027008
1.98594e-53	0.250714	0.326	0.17	2.61083e-48	0	chr18-48073304-48075329
2.11586e-53	0.259189	0.286	0.148	2.78164e-48	0	chr13-51580058-51581465
2.27187e-53	0.328072	0.222	0.104	2.98673e-48	0	chr9-102044856-102046454
4.03322e-53	0.278164	0.261	0.125	5.30231e-48	0	chr17-6763131-6764433
4.98519e-53	0.250896	0.308	0.161	6.55383e-48	0	chr9-66933391-66934882
5.19566e-53	0.288528	0.293	0.156	6.83053e-48	0	chr3-65455290-65456658
5.40602e-53	0.300991	0.248	0.124	7.10708e-48	0	chr4-106101901-106104576
6.81708e-53	0.292969	0.249	0.122	8.96214e-48	0	chr10-95309360-95311787
7.71924e-53	0.269863	0.27	0.132	1.01482e-47	0	chr10-94990352-94992697
2.21251e-52	0.345199	0.205	0.096	2.9087e-47	0	chr10-100021771-100023212
3.21192e-52	0.312582	0.255	0.13	4.22258e-47	0	chr2-153425479-153427595
3.49277e-52	0.267799	0.303	0.168	4.5918e-47	0	chr11-113981087-113982850
3.56938e-52	0.339848	0.219	0.104	4.69252e-47	0	chr13-77547303-77549070
4.10559e-52	0.307122	0.211	0.093	5.39746e-47	0	chr5-140790473-140792598
4.3524e-52	0.290424	0.248	0.124	5.72192e-47	0	chr2-166486877-166490008
4.51526e-52	0.260361	0.314	0.173	5.93604e-47	0	chr16-33832182-33834612
5.28975e-52	0.315117	0.229	0.109	6.95422e-47	0	chr9-61561435-61563787
5.77656e-52	0.291124	0.275	0.145	7.59421e-47	0	chr3-96236816-96241153
6.6112e-52	0.264301	0.36	0.228	8.69149e-47	0	chr10-80329176-80330650
7.36844e-52	0.274954	0.275	0.14	9.687e-47	0	chr1-74110726-74112847
7.68489e-52	0.289488	0.244	0.12	1.0103e-46	0	chr12-105972659-105974815
9.94541e-52	0.30584	0.234	0.114	1.30748e-46	0	chr5-67632973-67634882
1.241e-51	0.322382	0.233	0.11	1.63149e-46	0	chr9-54661206-54662620
2.06727e-51	0.328022	0.23	0.112	2.71776e-46	0	chr2-26474769-26476805
2.09576e-51	0.336213	0.224	0.112	2.75521e-46	0	chr7-109967718-109969910
2.29477e-51	0.278418	0.27	0.138	3.01684e-46	0	chr9-63090330-63093273
2.43169e-51	0.32991	0.213	0.099	3.19684e-46	0	chr18-57270308-57271897
3.83784e-51	0.252076	0.303	0.161	5.04545e-46	0	chr5-111392946-111396551
5.04188e-51	0.25636	0.308	0.176	6.62836e-46	0	chr1-131078527-131080228
9.68575e-51	0.281674	0.274	0.144	1.27335e-45	0	chr10-22658284-22659642
9.76527e-51	0.283136	0.244	0.118	1.2838e-45	0	chr1-39940816-39945312
9.90442e-51	0.281314	0.262	0.132	1.30209e-45	0	chr17-33919057-33921212
1.26869e-50	0.310388	0.236	0.117	1.66789e-45	0	chr15-27796347-27798672
1.59034e-50	0.332618	0.227	0.113	2.09076e-45	0	chr4-154952441-154953696
1.59053e-50	0.306685	0.231	0.11	2.09101e-45	0	chr13-48565813-48566882
1.70867e-50	0.313001	0.227	0.106	2.24632e-45	0	chr6-94084329-94085679
3.12907e-50	0.299889	0.232	0.114	4.11367e-45	0	chr1-55223858-55227034
4.69232e-50	0.30023	0.229	0.11	6.16881e-45	0	chr17-56809790-56811113
6.3751e-50	0.266049	0.261	0.132	8.38109e-45	0	chr15-78925837-78928862
1.80161e-49	0.331308	0.202	0.092	2.36851e-44	0	chr13-46533747-46535181
1.80164e-49	0.297064	0.228	0.104	2.36854e-44	0	chr1-182252169-182253274
1.86592e-49	0.280864	0.231	0.11	2.45304e-44	0	chr2-34912772-34915211
1.92069e-49	0.320521	0.227	0.111	2.52505e-44	0	chr14-103898534-103900475
2.66166e-49	0.340652	0.216	0.11	3.49918e-44	0	chr17-30377634-30379287
2.68184e-49	0.323956	0.204	0.098	3.5257e-44	0	chr6-47318538-47319947
3.47963e-49	0.313926	0.224	0.106	4.57453e-44	0	chr2-169296610-169298736
4.84314e-49	0.292091	0.244	0.125	6.36708e-44	0	chr3-37722431-37725036
5.12471e-49	0.26092	0.285	0.15	6.73726e-44	0	chr18-44580108-44582694
6.42558e-49	0.293187	0.244	0.122	8.44746e-44	0	chr2-164856379-164858459
8.38793e-49	0.278736	0.224	0.103	1.10273e-43	0	chr13-54211537-54213461
1.21744e-48	0.290473	0.269	0.144	1.60052e-43	0	chr1-41389786-41391042
1.22274e-48	0.328166	0.22	0.111	1.60748e-43	0	chr5-89701245-89702544
1.33764e-48	0.272	0.266	0.14	1.75854e-43	0	chr8-121947130-121948663
1.92356e-48	0.314251	0.224	0.111	2.52883e-43	0	chr12-12708512-12711566
2.06373e-48	0.323175	0.209	0.096	2.7131e-43	0	chr17-9848550-9849541
3e-48	0.304126	0.23	0.113	3.94399e-43	0	chr16-30022356-30023863
6.09886e-48	0.293627	0.247	0.128	8.01793e-43	0	chr2-50916146-50917530
7.18355e-48	0.281215	0.227	0.11	9.44392e-43	0	chr14-75767493-75768600
8.41644e-48	0.267063	0.273	0.145	1.10648e-42	0	chr17-28517223-28519033
1.65181e-47	0.309568	0.23	0.115	2.17157e-42	0	chr8-13622634-13625535
1.6585e-47	0.302326	0.226	0.11	2.18037e-42	0	chr9-99993861-99995560
3.7736e-47	0.321344	0.216	0.103	4.96101e-42	0	chr8-121934476-121936201
4.34431e-47	0.288008	0.226	0.112	5.71129e-42	0	chr19-24451877-24454030
4.6458e-47	0.27116	0.27	0.141	6.10765e-42	0	chr4-149254432-149256779
5.30062e-47	0.292784	0.264	0.145	6.96852e-42	0	chr4-136139979-136141139
1.23369e-46	0.250088	0.327	0.195	1.62188e-41	0	chr15-78982355-78984526
1.25926e-46	0.250178	0.319	0.186	1.65549e-41	0	chr5-139735623-139737024
1.37967e-46	0.277146	0.253	0.13	1.8138e-41	0	chr19-59193321-59196940
1.46917e-46	0.258964	0.252	0.127	1.93146e-41	0	chr13-34826504-34828964
1.73243e-46	0.278616	0.255	0.129	2.27755e-41	0	chr1-154156175-154157602
1.7637e-46	0.285475	0.225	0.109	2.31867e-41	0	chr5-111444573-111447866
2.22249e-46	0.285984	0.255	0.135	2.92182e-41	0	chr4-132033380-132034902
2.46752e-46	0.317017	0.23	0.119	3.24395e-41	0	chr8-84654641-84657254
4.00437e-46	0.297872	0.251	0.129	5.26438e-41	0	chr7-130268336-130270039
4.14563e-46	0.271027	0.231	0.107	5.45009e-41	0	chr6-76052550-76053481
4.18474e-46	0.287457	0.241	0.124	5.50152e-41	0	chr2-132282123-132285186
8.37705e-46	0.252502	0.26	0.135	1.1013e-40	0	chr4-127639726-127641555
9.37175e-46	0.254613	0.235	0.115	1.23207e-40	0	chr8-105621680-105623533
1.38224e-45	0.286465	0.217	0.101	1.81718e-40	0	chr1-87035098-87036758
1.84972e-45	0.293456	0.226	0.109	2.43175e-40	0	chr7-70928858-70930533
2.2703e-45	0.304845	0.208	0.098	2.98467e-40	0	chr19-15614514-15616027
2.42635e-45	0.328479	0.213	0.105	3.18982e-40	0	chr3-148343112-148344486
3.80766e-45	0.262237	0.277	0.153	5.00577e-40	0	chr7-4751634-4753618
6.62879e-45	0.292434	0.243	0.127	8.7146e-40	0	chr4-114900198-114903771
7.76335e-45	0.319246	0.203	0.1	1.02062e-39	0	chr4-148770280-148772123
9.19369e-45	0.264317	0.264	0.142	1.20866e-39	0	chr7-96168352-96169550
1.07791e-44	0.276394	0.236	0.119	1.41708e-39	0	chr10-75555584-75556900
2.07594e-44	0.333076	0.204	0.104	2.72916e-39	0	chr12-109552510-109556274
2.99878e-44	0.257483	0.283	0.156	3.94238e-39	0	chr7-130645527-130647834
4.58335e-44	0.283106	0.237	0.121	6.02555e-39	0	chr2-180529956-180531238
9.16994e-44	0.285191	0.22	0.107	1.20554e-38	0	chr16-90621671-90624841
1.68028e-43	0.284428	0.201	0.093	2.20899e-38	0	chr9-96971625-96973469
2.21892e-43	0.294502	0.208	0.099	2.91712e-38	0	chr15-8632090-8634810
2.65603e-43	0.262317	0.255	0.135	3.49177e-38	0	chr1-168549628-168550998
4.90015e-43	0.259768	0.245	0.128	6.44203e-38	0	chr1-90152939-90154358
5.37832e-43	0.257582	0.275	0.151	7.07067e-38	0	chr5-125338919-125341669
8.84955e-43	0.28603	0.229	0.12	1.16342e-37	0	chr7-109141519-109146218
1.03466e-42	0.328281	0.221	0.118	1.36023e-37	0	chr2-127136394-127138268
1.07469e-42	0.251363	0.25	0.127	1.41285e-37	0	chr8-126659445-126663830
1.76574e-42	0.273126	0.255	0.138	2.32135e-37	0	chr9-63181243-63183804
1.95451e-42	0.265049	0.234	0.122	2.56952e-37	0	chrX-143542695-143543975
2.70754e-42	0.272896	0.25	0.136	3.55949e-37	0	chr11-77925594-77927134
2.82597e-42	0.288089	0.204	0.099	3.71518e-37	0	chr8-30732262-30733830
3.71771e-42	0.252568	0.239	0.122	4.88752e-37	0	chr4-6943779-6947168
5.62724e-42	0.262136	0.256	0.14	7.3979e-37	0	chr8-90861257-90862696
7.75802e-42	0.264011	0.25	0.131	1.01992e-36	0	chr5-101425526-101427228
1.68051e-41	0.266254	0.249	0.134	2.2093e-36	0	chr13-72345255-72347158
1.74635e-41	0.290166	0.222	0.113	2.29585e-36	0	chr4-137896258-137897892
2.17186e-41	0.273625	0.233	0.122	2.85526e-36	0	chr12-25033619-25035199
3.79526e-41	0.281147	0.258	0.144	4.98947e-36	0	chr4-8097341-8098827
5.61681e-41	0.272952	0.221	0.114	7.38419e-36	0	chr6-107534150-107535635
6.17694e-41	0.296978	0.223	0.116	8.12058e-36	0	chr11-80314910-80316963
6.19674e-41	0.257098	0.221	0.112	8.14661e-36	0	chr13-71458122-71459817
7.30996e-41	0.280881	0.233	0.124	9.61012e-36	0	chr2-140839312-140840902
1.96282e-40	0.26685	0.266	0.149	2.58044e-35	0	chr13-76808747-76811245
3.99907e-40	0.254063	0.254	0.137	5.25742e-35	0	chr2-13384570-13387040
6.69739e-40	0.292916	0.209	0.105	8.80479e-35	0	chr4-148866438-148868556
7.63061e-40	0.25975	0.242	0.131	1.00317e-34	0	chr11-68273568-68275369
8.21009e-40	0.303059	0.225	0.121	1.07935e-34	0	chr15-83734191-83735519
1.26082e-39	0.292734	0.211	0.107	1.65754e-34	0	chr5-120321728-120323407
1.68094e-39	0.262077	0.242	0.128	2.20986e-34	0	chr4-81762331-81764994
2.26555e-39	0.303333	0.201	0.099	2.97842e-34	0	chr10-37439735-37440954
2.98473e-39	0.267186	0.247	0.135	3.92391e-34	0	chr5-131530186-131532603
4.8113e-39	0.260411	0.247	0.136	6.32522e-34	0	chr2-59652687-59654322
7.50364e-39	0.262661	0.226	0.121	9.86473e-34	0	chr14-45563558-45567026
1.32776e-38	0.274469	0.219	0.113	1.74555e-33	0	chr11-47640397-47642770
1.40515e-38	0.254272	0.237	0.125	1.8473e-33	0	chr7-73191357-73193270
3.62459e-38	0.287338	0.213	0.114	4.7651e-33	0	chr11-94601131-94602550
4.135e-38	0.253369	0.237	0.125	5.43612e-33	0	chr15-8865003-8866274
4.64618e-38	0.286591	0.209	0.107	6.10814e-33	0	chr11-117339947-117342066
4.89585e-38	0.280372	0.232	0.13	6.43638e-33	0	chr5-125408605-125410152
5.24577e-38	0.250038	0.241	0.128	6.8964e-33	0	chr17-4990396-4992107
6.04756e-38	0.257505	0.222	0.111	7.95049e-33	0	chr7-143436965-143438923
1.30233e-37	0.263492	0.258	0.149	1.71212e-32	0	chr13-71148096-71149756
7.55145e-37	0.26784	0.228	0.121	9.92759e-32	0	chr6-90714641-90717032
1.36355e-36	0.261502	0.224	0.119	1.79261e-31	0	chr12-84180052-84182275
2.18669e-36	0.254919	0.249	0.142	2.87475e-31	0	chr6-88445866-88447938
7.46136e-36	0.283665	0.203	0.105	9.80915e-31	0	chr13-95806803-95807767
1.60454e-35	0.261992	0.225	0.12	2.10942e-30	0	chr12-12738349-12739985
2.17051e-35	0.274474	0.218	0.118	2.85348e-30	0	chr15-62902170-62903905
4.01845e-35	0.262219	0.213	0.111	5.2829e-30	0	chr7-136490648-136492026
1.26605e-34	0.254344	0.225	0.118	1.66443e-29	0	chr1-120115152-120116845
1.2894e-34	0.250573	0.23	0.127	1.69512e-29	0	chr7-122557887-122559675
1.29724e-34	0.256742	0.237	0.131	1.70543e-29	0	chr4-82303278-82305598
1.41359e-34	0.268434	0.244	0.138	1.85839e-29	0	chr5-149379253-149381576
1.62347e-34	0.252388	0.204	0.102	2.13432e-29	0	chr1-57861682-57862693
7.66809e-34	0.252672	0.224	0.123	1.00809e-28	0	chr14-25549569-25551035
1.10078e-33	0.251478	0.23	0.127	1.44715e-28	0	chr12-53032578-53034221
1.20409e-33	0.261529	0.207	0.11	1.58296e-28	0	chr2-179569010-179572263
5.24226e-33	0.253367	0.213	0.113	6.89179e-28	0	chr19-50361512-50363503
7.72106e-33	0.262983	0.224	0.123	1.01506e-27	0	chr18-84768383-84769470
8.29804e-33	0.251355	0.209	0.112	1.09091e-27	0	chr9-108478539-108480411
9.20899e-33	0.255067	0.238	0.138	1.21067e-27	0	chr2-31961978-31963768
1.14006e-32	0.261718	0.206	0.108	1.49879e-27	0	chr13-23298334-23300407
1.36288e-32	0.2673	0.203	0.108	1.79172e-27	0	chr2-93279857-93281155
3.69743e-32	0.256941	0.21	0.112	4.86087e-27	0	chr11-45880708-45882256
6.32605e-32	0.256618	0.223	0.129	8.3166e-27	0	chr11-114703592-114705073
8.14646e-32	0.256036	0.201	0.109	1.07098e-26	0	chr16-21273675-21274962
9.32871e-32	0.260617	0.206	0.113	1.22641e-26	0	chr5-81155576-81157296
2.90088e-31	0.260009	0.229	0.137	3.81368e-26	0	chr9-27287386-27290473
4.4893e-31	0.267205	0.213	0.12	5.9019e-26	0	chr13-73034026-73035644
6.1033e-31	0.256423	0.227	0.131	8.02377e-26	0	chr9-61235524-61236864
6.69385e-30	0.250565	0.201	0.109	8.80014e-25	0	chr2-6482454-6484380
5.26926e-29	0.259065	0.211	0.116	6.92729e-24	0	chr6-94750195-94751503
4.11291e-28	0.253085	0.228	0.135	5.40707e-23	0	chrX-71700371-71701627
1.26387812299499e-316	0.683666	0.404	0.114	1.66157001317659e-311	0	chr1-185097882-185100442
1.36458708085946e-317	1.10268	0.218	0.021	1.7939680517227e-312	0	chr16-23590876-23591895
1.69958582169389e-321	1.14495	0.213	0.02	2.23437749634809e-316	0	chr12-119333146-119334046
2.75688630379416e-321	0.820258	0.325	0.065	3.62436814814602e-316	0	chr13-43806483-43807846
3.29542717866901e-310	0.317644	0.803	0.544	4.33237e-305	0	chr7-79588237-79595514
4.28327824336868e-315	0.702817	0.395	0.107	5.63105457542707e-310	0	chr10-39672263-39673389
0	0.79984	0.42	0.117	0	1	chr1-152809771-152812443
0	0.58053	0.532	0.217	0	1	chr10-120416321-120419462
0	0.689297	0.491	0.159	0	1	chr11-68149821-68151831
0	0.499299	0.588	0.255	0	1	chr13-84448184-84450102
0	0.652485	0.466	0.152	0	1	chr15-8780345-8783873
0	0.603244	0.491	0.179	0	1	chr16-43603386-43605229
0	0.631169	0.507	0.175	0	1	chr16-63500486-63502135
0	0.649529	0.479	0.165	0	1	chr18-57703521-57705208
0	0.550034	0.59	0.227	0	1	chr4-65296285-65300121
0	0.77092	0.395	0.115	0	1	chr9-15002462-15004512
0	0.497562	0.621	0.296	0	1	chr9-98524075-98526343
3.87155e-305	0.565791	0.507	0.214	5.08978e-300	1	chr5-75069892-75073332
7.47618e-304	0.55294	0.521	0.213	9.82863e-299	1	chr1-34664050-34667125
7.1727e-289	0.624942	0.423	0.142	9.42966e-284	1	chr1-164576509-164577876
7.97321e-287	0.596053	0.444	0.161	1.04821e-281	1	chr18-48073304-48075329
2.2764e-279	0.454696	0.578	0.282	2.99269e-274	1	chr5-149512363-149515446
6.88816e-279	0.533347	0.48	0.192	9.05559e-274	1	chr12-79718651-79720260
2.76288e-278	0.461101	0.566	0.263	3.63224e-273	1	chr16-43799082-43802779
1.00976e-277	-0.360342	0.262	0.55	1.32749e-272	1	chr14-64584890-64596503
3.28292e-277	0.997653	0.243	0.047	4.31593e-272	1	chr17-84058790-84060016
3.41127e-277	0.457867	0.549	0.241	4.48465e-272	1	chr13-83883766-83886397
6.63107e-277	0.719784	0.349	0.1	8.71761e-272	1	chr3-66193832-66194867
8.38172e-277	0.746178	0.327	0.089	1.10191e-271	1	chr11-89623329-89624807
1.83306e-276	0.567838	0.471	0.193	2.40985e-271	1	chr2-20942445-20945332
2.21303e-276	0.925277	0.277	0.062	2.90938e-271	1	chr1-39976794-39977876
1.53306e-275	0.500281	0.524	0.233	2.01545e-270	1	chr3-145889836-145891500
1.92255e-274	0.721945	0.336	0.096	2.52751e-269	1	chr1-182252169-182253274
2.2073e-274	0.690792	0.364	0.115	2.90185e-269	1	chr15-8865003-8866274
4.58974e-274	0.528096	0.48	0.181	6.03395e-269	1	chr4-114727916-114729402
1.56041e-273	0.850082	0.28	0.063	2.05141e-268	1	chr2-166226687-166227782
1.6874e-271	0.605177	0.412	0.15	2.21835e-266	1	chr6-49020678-49022153
3.38427e-271	0.534635	0.487	0.196	4.44917e-266	1	chr6-142779118-142782084
2.62065e-270	0.635886	0.393	0.134	3.44527e-265	1	chr10-25022998-25025386
4.87211e-270	0.588006	0.438	0.162	6.40517e-265	1	chr8-12339037-12340442
1.37418e-269	0.537991	0.473	0.193	1.80658e-264	1	chr13-46038306-46042441
5.71247e-268	0.53793	0.474	0.194	7.50996e-263	1	chr7-98185118-98187558
5.24368e-267	0.815666	0.288	0.07	6.89365e-262	1	chr10-32881790-32882834
3.69319e-266	0.556167	0.451	0.179	4.85529e-261	1	chr9-37358357-37360326
1.5851e-265	0.487639	0.532	0.245	2.08386e-260	1	chr12-25123825-25126701
7.09841e-264	0.44778	0.552	0.254	9.33199e-259	1	chr1-41813493-41815581
9.70063e-264	0.469481	0.535	0.247	1.2753e-258	1	chr19-56061270-56065099
2.49428e-251	0.52388	0.459	0.191	3.27913e-246	1	chr6-31095420-31099448
6.19709e-251	0.387545	0.649	0.366	8.14707e-246	1	chr7-144626562-144629660
1.76013e-248	0.424355	0.56	0.271	2.31397e-243	1	chr14-79202558-79205065
1.17417e-247	0.716426	0.308	0.089	1.54363e-242	1	chr17-9848550-9849541
4.44328e-243	0.571478	0.406	0.153	5.8414e-238	1	chr3-141580944-141582204
1.88259e-242	0.530694	0.448	0.184	2.47497e-237	1	chr4-85706967-85708225
5.17063e-242	0.476067	0.485	0.215	6.79762e-237	1	chr11-102578102-102580316
6.62007e-242	0.46919	0.501	0.22	8.70314e-237	1	chr4-24213075-24214817
1.28643e-241	0.388117	0.61	0.34	1.69122e-236	1	chr18-74955494-74963592
1.70208e-241	0.620023	0.371	0.126	2.23766e-236	1	chr18-9026480-9028390
2.16393e-241	0.605759	0.37	0.128	2.84483e-236	1	chr7-139529993-139531644
3.23313e-241	0.631883	0.372	0.129	4.25046e-236	1	chr2-5425612-5426863
7.41008e-241	0.581271	0.382	0.133	9.74174e-236	1	chr6-66398602-66399963
1.80339e-239	0.69704	0.314	0.096	2.37085e-234	1	chr3-21671861-21673304
1.36705e-237	0.420697	0.56	0.272	1.79721e-232	1	chr10-13107242-13110169
1.69815e-237	0.655142	0.341	0.115	2.23249e-232	1	chr14-62226347-62227724
1.13194e-236	0.507437	0.447	0.186	1.48812e-231	1	chr18-47646410-47648556
8.68079e-235	0.492348	0.487	0.227	1.14123e-229	1	chr1-131970422-131973724
7.3951e-234	0.974428	0.209	0.042	9.72204e-229	1	chr6-5470404-5471259
2.2336e-233	0.373706	0.631	0.363	2.93643e-228	1	chr6-91343436-91349907
3.92936e-231	0.640627	0.344	0.121	5.16577e-226	1	chr16-91300487-91303101
5.42975e-230	0.632619	0.336	0.104	7.13828e-225	1	chr6-36754772-36756008
2.46377e-229	0.616853	0.353	0.123	3.23901e-224	1	chr2-31066947-31069556
8.6762e-229	0.469238	0.484	0.229	1.14063e-223	1	chr4-154581773-154584121
6.63883e-228	0.658033	0.325	0.109	8.72781e-223	1	chr11-109358202-109360195
9.9959e-228	0.427972	0.537	0.271	1.31412e-222	1	chr4-140622792-140626444
1.28855e-227	0.494535	0.461	0.204	1.694e-222	1	chr10-52876909-52879197
1.84585e-227	0.511641	0.43	0.179	2.42666e-222	1	chr12-79910495-79912162
5.53867e-227	0.454846	0.497	0.234	7.28146e-222	1	chr9-102192424-102194607
2.68716e-225	0.522687	0.416	0.167	3.53271e-220	1	chr17-58931632-58933598
1.39148e-224	0.554403	0.429	0.181	1.82933e-219	1	chr1-78167075-78168636
2.87289e-224	0.42238	0.526	0.255	3.77688e-219	1	chr18-57261453-57263734
4.60966e-224	0.503674	0.433	0.189	6.06014e-219	1	chr8-25196382-25199045
1.43225e-223	0.432132	0.527	0.264	1.88292e-218	1	chr4-82703733-82707094
5.33282e-223	0.442343	0.499	0.232	7.01085e-218	1	chr2-13398262-13400091
1.49295e-222	0.652816	0.323	0.111	1.96272e-217	1	chr1-120115152-120116845
2.18369e-222	0.519675	0.421	0.183	2.87081e-217	1	chr3-45383885-45386886
1.13537e-220	0.580898	0.349	0.121	1.49262e-215	1	chr3-108567698-108569122
1.0999e-217	0.341882	0.644	0.378	1.446e-212	1	chr13-59091012-59093558
1.10729e-217	0.469362	0.463	0.208	1.45571e-212	1	chr6-113011465-113014266
6.20413e-217	0.406097	0.53	0.266	8.15632e-212	1	chr9-41696830-41699559
2.10086e-216	0.499323	0.438	0.199	2.76192e-211	1	chr11-119155792-119161093
2.19821e-214	0.705067	0.279	0.08	2.8899e-209	1	chr3-146374443-146376508
9.42377e-214	0.475245	0.444	0.194	1.23891e-208	1	chr11-113186926-113189329
6.10284e-213	0.878863	0.219	0.049	8.02316e-208	1	chr7-74501066-74501790
2.32558e-212	0.620327	0.328	0.111	3.05735e-207	1	chr5-39855656-39857679
9.98151e-212	0.356764	0.607	0.345	1.31223e-206	1	chr2-150643217-150644891
4.60466e-211	0.404445	0.517	0.25	6.05356e-206	1	chr8-32958101-32960263
6.1719e-211	0.572252	0.363	0.14	8.11395e-206	1	chr1-64778563-64780669
8.88355e-211	0.559382	0.355	0.126	1.16789e-205	1	chr8-12207053-12209102
9.33218e-210	0.709476	0.28	0.083	1.22687e-204	1	chr5-126764824-126765797
1.45729e-208	0.410373	0.514	0.261	1.91584e-203	1	chr7-132730391-132736907
2.26669e-208	0.75501	0.251	0.069	2.97992e-203	1	chr9-25629368-25632159
6.05041e-208	0.485725	0.417	0.178	7.95424e-203	1	chr4-148383601-148385420
1.51788e-207	0.501828	0.427	0.187	1.9955e-202	1	chr8-23360027-23361492
2.59286e-205	0.523427	0.389	0.161	3.40873e-200	1	chr5-21723924-21725747
3.62016e-205	0.560102	0.357	0.134	4.75927e-200	1	chr12-52009313-52011178
5.61422e-205	0.580516	0.344	0.125	7.3808e-200	1	chr14-28450415-28451938
6.47928e-205	0.517908	0.385	0.16	8.51806e-200	1	chr1-177321850-177323685
1.60288e-203	0.375556	0.574	0.323	2.10725e-198	1	chr19-26844014-26846494
2.57235e-203	0.560342	0.342	0.123	3.38176e-198	1	chr18-9147167-9148658
2.13505e-202	0.342	0.618	0.368	2.80686e-197	1	chr11-88581807-88586300
4.49173e-201	0.348528	0.614	0.36	5.9051e-196	1	chr9-61871391-61873839
5.16076e-201	0.38442	0.552	0.299	6.78465e-196	1	chr15-44703014-44707568
5.00059e-198	0.738958	0.256	0.073	6.57408e-193	1	chr15-103332895-103335991
5.07271e-198	0.489675	0.406	0.179	6.66889e-193	1	chr18-80810807-80812422
7.3755e-198	0.561434	0.376	0.157	9.69627e-193	1	chr14-11960223-11961544
7.73387e-196	0.601301	0.318	0.115	1.01674e-190	1	chr11-8863542-8864984
5.71931e-195	0.558882	0.333	0.123	7.51895e-190	1	chr11-120833315-120834875
9.77832e-195	0.478328	0.411	0.175	1.28552e-189	1	chr14-54331907-54333312
4.65714e-194	0.511256	0.386	0.162	6.12256e-189	1	chr9-46889564-46890757
1.12972e-193	0.298602	0.677	0.439	1.48519e-188	1	chr19-43609375-43617631
2.30615e-193	0.471166	0.418	0.192	3.0318e-188	1	chr1-74102706-74105001
9.91316e-193	0.645133	0.281	0.091	1.30324e-187	1	chr4-102533201-102534968
1.48961e-192	0.462719	0.454	0.212	1.95834e-187	1	chr5-85238909-85240930
2.63138e-192	0.351707	0.581	0.335	3.45936e-187	1	chr8-10760021-10762386
3.56973e-191	0.551491	0.332	0.124	4.69299e-186	1	chr3-145824866-145826177
1.30985e-190	0.35184	0.57	0.33	1.72201e-185	1	chr5-33694066-33700600
1.35661e-190	0.580194	0.33	0.126	1.78348e-185	1	chr9-102235082-102236323
4.20365e-190	0.580538	0.319	0.111	5.52637e-185	1	chr4-128419473-128421084
1.17448e-189	0.333538	0.611	0.359	1.54404e-184	1	chr8-93916192-93920858
2.45666e-189	0.736801	0.248	0.071	3.22967e-184	1	chr19-9143131-9144412
6.58924e-189	0.445819	0.415	0.188	8.66261e-184	1	chr17-9774850-9777177
1.20858e-188	0.643666	0.292	0.102	1.58887e-183	1	chr13-60132506-60134497
1.66269e-188	0.514128	0.405	0.181	2.18588e-183	1	chr1-93079192-93081394
2.32353e-188	0.437861	0.446	0.212	3.05465e-183	1	chr19-56028976-56030953
3.31064e-188	0.438913	0.447	0.217	4.35236e-183	1	chr17-25559541-25562637
5.62986e-188	0.793411	0.225	0.061	7.40135e-183	1	chr12-117314714-117315772
1.067e-187	0.437819	0.441	0.212	1.40274e-182	1	chr3-137783931-137786294
1.30127e-187	0.738455	0.238	0.064	1.71072e-182	1	chr17-51775044-51775998
9.67034e-187	0.51959	0.389	0.168	1.27132e-181	1	chr8-103314135-103315321
4.44751e-186	0.462974	0.411	0.187	5.84696e-181	1	chr3-35087067-35089449
1.25688e-185	0.75323	0.226	0.061	1.65237e-180	1	chr10-57828471-57829407
3.14855e-184	0.71741	0.247	0.071	4.13927e-179	1	chr7-84586191-84587596
4.23278e-184	0.593217	0.304	0.11	5.56467e-179	1	chr2-38220351-38222191
6.23748e-184	0.498254	0.371	0.158	8.20017e-179	1	chr11-119078232-119080120
7.6051e-184	0.327395	0.606	0.371	9.99812e-179	1	chr1-172349010-172351992
3.18096e-183	0.399055	0.477	0.238	4.18188e-178	1	chr2-173172741-173174843
6.08597e-182	0.380937	0.508	0.269	8.00098e-177	1	chr9-61101361-61103784
1.38645e-181	0.370304	0.527	0.29	1.82272e-176	1	chr1-118910372-118914503
3.91161e-181	0.634954	0.269	0.087	5.14243e-176	1	chr2-168094604-168097291
1.40658e-180	0.711788	0.238	0.069	1.84918e-175	1	chr18-81620111-81621518
6.93067e-180	0.499747	0.366	0.155	9.11147e-175	1	chr2-170901897-170903602
7.31217e-180	0.589548	0.299	0.103	9.61301e-175	1	chr3-76466543-76468746
9.96601e-180	0.558461	0.303	0.104	1.31019e-174	1	chr4-95839577-95841559
1.71408e-179	0.482731	0.364	0.151	2.25343e-174	1	chr6-144312119-144313999
2.51414e-179	0.43169	0.414	0.186	3.30524e-174	1	chr5-33703672-33706577
3.86874e-179	0.415394	0.454	0.222	5.08608e-174	1	chr15-13392438-13394052
1.10045e-178	0.621796	0.285	0.098	1.44672e-173	1	chr7-84112140-84114241
2.36074e-178	0.458915	0.396	0.173	3.10358e-173	1	chr6-97352064-97355825
3.92548e-178	0.301791	0.624	0.374	5.16067e-173	1	chr8-12427434-12435790
2.13883e-177	0.323059	0.612	0.381	2.81184e-172	1	chr15-25751034-25756721
1.89049e-176	0.670347	0.253	0.079	2.48535e-171	1	chr6-111621553-111623311
2.34709e-176	0.435305	0.435	0.206	3.08563e-171	1	chr5-140659280-140661072
5.22731e-176	0.694125	0.241	0.073	6.87213e-171	1	chr9-29216159-29217283
9.00304e-176	0.4635	0.391	0.179	1.18359e-170	1	chr1-177338299-177339759
2.3778e-175	0.527319	0.333	0.132	3.126e-170	1	chr1-172242051-172244894
3.75645e-175	0.558499	0.311	0.117	4.93845e-170	1	chr7-116282206-116283884
4.21617e-175	0.600702	0.288	0.103	5.54283e-170	1	chr1-81520461-81522235
6.23831e-175	0.436085	0.408	0.191	8.20126e-170	1	chr17-9579202-9581003
1.24519e-174	0.295988	0.639	0.394	1.637e-169	1	chr7-145205330-145207604
1.28765e-174	0.569432	0.307	0.112	1.69282e-169	1	chr9-16013674-16014733
1.37372e-174	0.417066	0.442	0.215	1.80598e-169	1	chr8-12135001-12136791
2.86335e-174	0.478672	0.39	0.178	3.76433e-169	1	chr15-83764698-83766665
3.78206e-174	0.679524	0.25	0.079	4.97212e-169	1	chr15-8814904-8816815
1.06305e-173	0.309074	0.614	0.389	1.39755e-168	1	chr18-80983825-80993092
2.21725e-173	0.386308	0.496	0.262	2.91493e-168	1	chr10-58672264-58674126
3.77579e-173	0.594103	0.289	0.105	4.96387e-168	1	chr6-53624018-53625611
7.36559e-173	0.531637	0.324	0.125	9.68325e-168	1	chr1-189187424-189188485
1.04115e-172	0.300841	0.631	0.401	1.36876e-167	1	chr10-42629525-42637744
2.20664e-172	0.479788	0.382	0.172	2.90099e-167	1	chr16-41550970-41552659
1.00486e-171	-0.413524	0.077	0.288	1.32104e-166	1	chr12-29525898-29529039
1.8668e-171	0.727173	0.226	0.062	2.45421e-166	1	chr11-24426909-24428164
1.12543e-170	0.529671	0.325	0.128	1.47956e-165	1	chr13-90334162-90336318
4.65719e-170	0.272049	0.683	0.465	6.12263e-165	1	chr18-5159240-5164229
5.91913e-170	0.508921	0.325	0.127	7.78164e-165	1	chr7-73221697-73223577
9.40434e-170	0.402582	0.443	0.217	1.23635e-164	1	chr15-88977664-88979700
9.66224e-170	0.37839	0.46	0.23	1.27026e-164	1	chr16-91103423-91106403
4.2745e-169	0.594445	0.269	0.093	5.61951e-164	1	chr8-65067760-65068876
2.01087e-168	0.320104	0.586	0.362	2.64361e-163	1	chr13-15540716-15546792
8.46304e-168	-0.31356	0.305	0.515	1.1126e-162	1	chr6-6868465-6883053
1.26497e-167	0.624324	0.26	0.087	1.663e-162	1	chr2-38514574-38516215
1.55839e-167	0.542812	0.313	0.12	2.04875e-162	1	chr16-25736858-25738266
1.74394e-167	0.374791	0.464	0.236	2.29269e-162	1	chr3-34558526-34562313
2.2258e-167	0.458956	0.381	0.172	2.92616e-162	1	chr11-71757814-71759282
2.92071e-167	0.310494	0.618	0.384	3.83974e-162	1	chr18-8870159-8872973
5.51464e-167	0.467252	0.372	0.164	7.24988e-162	1	chr3-35083874-35085212
1.18878e-166	0.472034	0.378	0.175	1.56284e-161	1	chr9-37114218-37117360
1.7031e-166	0.601536	0.279	0.099	2.239e-161	1	chr10-86456941-86458341
3.03598e-166	0.494612	0.344	0.148	3.99128e-161	1	chr15-8658078-8660804
1.26938e-165	0.497383	0.352	0.15	1.6688e-160	1	chr17-83187654-83188778
2.16009e-165	0.450969	0.385	0.172	2.83978e-160	1	chr14-48799161-48801814
2.20989e-165	0.731341	0.209	0.058	2.90526e-160	1	chr19-12463167-12464397
2.42579e-165	0.507951	0.325	0.13	3.18909e-160	1	chr12-110836636-110838241
3.07604e-165	0.358839	0.491	0.262	4.04395e-160	1	chr4-131235942-131239568
4.81413e-165	0.525799	0.312	0.123	6.32895e-160	1	chr3-127867497-127869597
5.02764e-165	0.457411	0.4	0.187	6.60963e-160	1	chr15-98796879-98799852
1.11189e-164	0.255047	0.723	0.518	1.46176e-159	1	chr7-4119179-4125861
1.14372e-164	0.399272	0.438	0.225	1.50361e-159	1	chr17-6859935-6862807
1.64944e-164	0.462695	0.365	0.158	2.16845e-159	1	chr2-92423625-92425986
2.04921e-164	0.40021	0.447	0.234	2.69402e-159	1	chr6-127403494-127406411
5.1917e-164	0.751106	0.215	0.063	6.82532e-159	1	chr4-134002676-134003720
1.14116e-163	0.462253	0.377	0.174	1.50024e-158	1	chr13-63513122-63516058
1.91844e-163	0.533925	0.316	0.125	2.5221e-158	1	chr2-115459766-115461368
4.57065e-163	0.541763	0.303	0.114	6.00885e-158	1	chr3-157320725-157322856
2.68117e-162	0.460762	0.344	0.139	3.52483e-157	1	chr1-73640435-73643299
1.10513e-161	0.455917	0.377	0.165	1.45287e-156	1	chr8-23379313-23380647
2.52724e-161	0.370543	0.48	0.263	3.32247e-156	1	chr16-44686827-44689116
3.33073e-161	0.459248	0.361	0.159	4.37877e-156	1	chr2-150656529-150658242
4.22942e-161	0.474261	0.354	0.156	5.56025e-156	1	chr6-36818510-36820195
5.49322e-161	0.486706	0.348	0.151	7.22171e-156	1	chr11-89381726-89383118
7.5587e-161	0.664916	0.226	0.068	9.93712e-156	1	chr7-112169952-112170909
8.57451e-161	0.617236	0.258	0.085	1.12726e-155	1	chr6-114216641-114217825
1.85833e-160	0.338707	0.536	0.313	2.44307e-155	1	chr2-142333905-142336470
2.59467e-160	0.631559	0.26	0.092	3.41111e-155	1	chr18-36241996-36243093
3.33388e-160	0.523318	0.311	0.126	4.38292e-155	1	chr7-130268336-130270039
4.28233e-160	0.660867	0.235	0.075	5.62981e-155	1	chr11-18655936-18657073
1.27167e-159	0.503424	0.326	0.132	1.67181e-154	1	chr2-31961978-31963768
1.82344e-159	0.710378	0.223	0.069	2.39721e-154	1	chr3-40666337-40667816
1.83111e-159	0.59027	0.268	0.095	2.40729e-154	1	chr14-121198364-121200266
1.95636e-159	0.386687	0.457	0.243	2.57195e-154	1	chr2-94287498-94291141
7.59091e-159	0.252745	0.689	0.462	9.97947e-154	1	chr2-26483346-26495245
7.60779e-159	0.423822	0.416	0.209	1.00017e-153	1	chr9-77495850-77498283
9.17313e-159	0.477671	0.353	0.157	1.20595e-153	1	chr5-142370868-142372915
1.63111e-158	0.490809	0.321	0.127	2.14436e-153	1	chr16-74396030-74398130
2.22145e-158	0.525241	0.31	0.126	2.92045e-153	1	chr1-154156175-154157602
3.59994e-158	0.407733	0.421	0.211	4.7327e-153	1	chr9-119802518-119805426
6.641e-158	0.424827	0.416	0.207	8.73066e-153	1	chr13-34237956-34240540
1.46738e-157	0.479499	0.335	0.142	1.9291e-152	1	chr9-60459718-60461289
1.77433e-157	0.436504	0.391	0.184	2.33264e-152	1	chr6-87544824-87546339
2.97755e-157	0.637	0.249	0.083	3.91446e-152	1	chr2-154506767-154508513
1.35804e-156	0.646248	0.235	0.076	1.78536e-151	1	chr8-36580437-36581661
1.59301e-156	0.382786	0.459	0.238	2.09426e-151	1	chr5-77121655-77123901
2.15067e-156	0.63356	0.245	0.083	2.82741e-151	1	chr5-16293465-16295415
4.54337e-156	0.435288	0.388	0.181	5.97299e-151	1	chr11-64050590-64052023
6.40801e-156	0.348368	0.492	0.259	8.42435e-151	1	chr7-112882297-112884723
2.99195e-155	0.576023	0.277	0.106	3.93339e-150	1	chr12-109445216-109446783
5.7517e-155	0.748364	0.203	0.059	7.56154e-150	1	chr1-78447882-78448860
7.47165e-155	0.471231	0.342	0.153	9.82268e-150	1	chr1-64853137-64855095
1.0246e-154	0.540081	0.286	0.108	1.347e-149	1	chr11-47640397-47642770
1.70318e-154	0.664924	0.224	0.07	2.23911e-149	1	chr3-90555768-90556528
3.30801e-154	0.503981	0.313	0.126	4.34891e-149	1	chr11-68273568-68275369
3.75611e-154	-0.358351	0.15	0.361	4.93801e-149	1	chr2-158605539-158617223
4.86949e-154	0.456661	0.374	0.173	6.40172e-149	1	chr10-83098858-83103611
5.25595e-154	0.525875	0.29	0.11	6.90978e-149	1	chr5-39771602-39772603
1.27677e-153	0.430514	0.404	0.199	1.67852e-148	1	chr7-117617801-117620884
1.79066e-153	0.346935	0.509	0.296	2.35411e-148	1	chr3-141931152-141938538
2.64914e-153	0.317466	0.553	0.322	3.48272e-148	1	chr16-33605366-33607641
3.56882e-153	0.548743	0.284	0.11	4.69178e-148	1	chr3-49592493-49593718
4.50709e-153	0.573287	0.287	0.114	5.9253e-148	1	chr13-44891286-44893016
5.40252e-153	0.466112	0.363	0.167	7.10248e-148	1	chr19-36903272-36905143
1.40645e-152	0.406267	0.41	0.208	1.84901e-147	1	chr13-48129814-48132500
1.78241e-152	0.341031	0.509	0.295	2.34326e-147	1	chr3-115712504-115716109
2.13336e-152	0.433126	0.368	0.173	2.80465e-147	1	chr16-77291367-77293143
2.42789e-152	0.406149	0.404	0.194	3.19185e-147	1	chr18-73866772-73868527
1.53567e-151	0.440848	0.357	0.163	2.01888e-146	1	chr14-62042147-62043535
1.70307e-151	0.565371	0.273	0.101	2.23896e-146	1	chr3-101068143-101069471
1.94554e-151	0.389972	0.426	0.219	2.55772e-146	1	chr12-79878856-79881068
3.995e-151	0.408888	0.398	0.196	5.25207e-146	1	chr15-57732751-57734530
4.42849e-151	0.676144	0.213	0.063	5.82196e-146	1	chr2-144679021-144680793
9.35756e-151	0.41668	0.404	0.193	1.2302e-145	1	chr16-25448621-25449962
1.00241e-150	0.535869	0.294	0.118	1.31783e-145	1	chr2-57387549-57388788
3.24549e-150	0.570897	0.268	0.097	4.26672e-145	1	chr11-109496800-109498122
9.18286e-150	0.529038	0.301	0.121	1.20723e-144	1	chr3-121238795-121241215
1.16386e-149	0.393897	0.41	0.207	1.53008e-144	1	chr9-34557403-34559229
3.88427e-149	0.432804	0.362	0.166	5.1065e-144	1	chr14-105587928-105590184
4.25842e-149	0.482893	0.33	0.142	5.59837e-144	1	chr13-41806876-41808315
5.64388e-149	0.359568	0.461	0.246	7.41978e-144	1	chr6-22833415-22835204
6.57745e-149	0.362016	0.47	0.265	8.64712e-144	1	chr16-35584741-35589455
8.58275e-149	0.343978	0.5	0.285	1.12834e-143	1	chr16-94177253-94180977
1.04416e-148	0.399954	0.419	0.209	1.37271e-143	1	chr8-72654597-72656142
1.40535e-148	0.62672	0.236	0.076	1.84756e-143	1	chr1-80235966-80238243
2.64673e-148	0.471762	0.336	0.146	3.47955e-143	1	chr1-157452621-157454002
6.25423e-148	0.516093	0.297	0.122	8.22218e-143	1	chr9-14304085-14305334
1.17373e-147	0.595021	0.232	0.078	1.54306e-142	1	chr9-64609342-64610330
7.99343e-147	0.266639	0.647	0.439	1.05086e-141	1	chr13-84058157-84063665
8.02979e-147	-0.39192	0.084	0.28	1.05564e-141	1	chr3-5754395-5755624
1.33486e-145	0.450761	0.333	0.149	1.75489e-140	1	chr7-49360902-49362560
1.56923e-145	0.566064	0.261	0.095	2.063e-140	1	chr6-93792068-93793387
1.72906e-145	0.608954	0.246	0.088	2.27313e-140	1	chr12-17238404-17239584
2.12984e-145	0.680567	0.21	0.065	2.80002e-140	1	chr10-3818937-3819847
8.05229e-145	0.309273	0.567	0.355	1.0586e-139	1	chr9-35399664-35406151
9.21762e-145	0.372399	0.423	0.223	1.2118e-139	1	chr11-68398449-68400947
1.41213e-144	0.288251	0.558	0.338	1.85648e-139	1	chr4-154496882-154505066
3.12995e-144	0.396471	0.393	0.195	4.11482e-139	1	chr13-113586656-113588159
1.26683e-143	0.651313	0.222	0.074	1.66546e-138	1	chr17-32179516-32180719
1.43056e-143	0.414249	0.362	0.17	1.8807e-138	1	chr9-61549354-61551742
2.02599e-143	0.358713	0.455	0.243	2.66349e-138	1	chr16-43308450-43311047
9.30446e-143	0.645669	0.215	0.07	1.22322e-137	1	chr7-117461884-117463154
1.02744e-142	0.494356	0.299	0.122	1.35073e-137	1	chr18-46108990-46110428
1.11265e-142	0.405297	0.397	0.199	1.46275e-137	1	chr9-37027336-37031108
2.53864e-142	0.649334	0.217	0.068	3.33745e-137	1	chr10-70639864-70641574
6.23539e-142	0.518245	0.275	0.108	8.19742e-137	1	chr9-54661206-54662620
6.52141e-142	0.452602	0.323	0.139	8.57343e-137	1	chr16-38943914-38948826
1.30961e-141	0.319628	0.519	0.31	1.72169e-136	1	chr2-172726661-172730008
1.47388e-141	0.498169	0.306	0.136	1.93765e-136	1	chr2-72121392-72123362
1.61464e-141	0.576354	0.241	0.088	2.1227e-136	1	chr8-125427855-125429991
5.34412e-141	0.56847	0.258	0.096	7.0257e-136	1	chr15-8632090-8634810
1.00007e-140	-0.298502	0.183	0.398	1.31476e-135	1	chr4-45822568-45827401
1.48157e-140	0.419535	0.371	0.179	1.94776e-135	1	chr13-15706043-15708536
3.06363e-140	0.317127	0.499	0.286	4.02763e-135	1	chr6-51075165-51079121
4.19488e-140	0.501963	0.288	0.119	5.51484e-135	1	chr16-38940343-38941825
6.1561e-140	0.483087	0.289	0.117	8.09318e-135	1	chr15-83734191-83735519
1.05139e-139	0.628214	0.216	0.069	1.38221e-134	1	chr17-90624415-90625688
1.57023e-139	0.414203	0.379	0.184	2.06432e-134	1	chr1-189791126-189792758
2.19014e-139	0.466607	0.322	0.145	2.87929e-134	1	chr17-70633155-70634459
2.24398e-139	0.50547	0.291	0.118	2.95007e-134	1	chr18-67896231-67898934
2.91183e-139	0.357969	0.443	0.237	3.82807e-134	1	chr2-148889039-148890856
3.0453e-139	0.337285	0.461	0.248	4.00354e-134	1	chr5-74998522-75000474
4.07925e-139	0.599749	0.229	0.076	5.36282e-134	1	chr8-33198766-33199912
4.15712e-139	0.404578	0.397	0.196	5.4652e-134	1	chr10-21081927-21084097
5.07735e-139	0.491504	0.293	0.122	6.67499e-134	1	chr10-60202301-60203832
1.21035e-138	0.34421	0.473	0.271	1.5912e-133	1	chr13-34247759-34250130
1.86289e-138	0.636233	0.227	0.079	2.44907e-133	1	chr5-64422652-64423827
2.83318e-138	0.601092	0.223	0.075	3.72466e-133	1	chr1-175128019-175129171
3.19767e-138	0.4946	0.313	0.134	4.20385e-133	1	chr16-52600756-52602039
6.47394e-138	0.309772	0.512	0.303	8.51103e-133	1	chr16-64068472-64069960
1.69694e-137	0.440793	0.337	0.153	2.2309e-132	1	chr6-30579678-30581488
2.29611e-137	0.511617	0.289	0.122	3.0186e-132	1	chr15-95639377-95641330
7.12619e-137	0.567412	0.256	0.099	9.36851e-132	1	chr10-120344494-120345970
7.87797e-137	0.579843	0.245	0.091	1.03568e-131	1	chr1-131133960-131135531
1.07032e-136	0.615171	0.226	0.077	1.4071e-131	1	chr6-85320139-85321106
1.69871e-136	0.518701	0.267	0.105	2.23323e-131	1	chr5-89763170-89764446
1.77739e-136	0.283559	0.567	0.355	2.33666e-131	1	chr6-54551212-54556227
2.81084e-136	0.549225	0.26	0.099	3.6953e-131	1	chr2-83396488-83397963
3.68199e-136	0.389157	0.385	0.193	4.84057e-131	1	chr1-88667914-88671239
1.13634e-135	0.315256	0.498	0.297	1.4939e-130	1	chr2-93226425-93229777
1.203e-135	0.660993	0.202	0.064	1.58153e-130	1	chr1-33214389-33215404
1.40517e-135	0.388342	0.393	0.204	1.84732e-130	1	chr14-76220760-76222881
1.41797e-135	0.486052	0.306	0.138	1.86415e-130	1	chrX-166315178-166317719
2.00608e-135	0.372148	0.446	0.241	2.63731e-130	1	chr12-84531596-84533362
2.80105e-135	0.28935	0.556	0.339	3.68243e-130	1	chr18-78453906-78456346
3.16426e-135	0.45493	0.323	0.143	4.15992e-130	1	chr3-115855495-115858690
6.58002e-135	0.292327	0.542	0.337	8.65049e-130	1	chr17-84095023-84097850
1.22613e-134	0.563507	0.235	0.082	1.61194e-129	1	chr13-28690092-28691276
1.26492e-134	0.396198	0.393	0.196	1.66294e-129	1	chr15-10654340-10656797
1.70377e-134	0.560326	0.239	0.087	2.23988e-129	1	chr9-61240527-61242300
1.8977e-134	0.491258	0.29	0.123	2.49483e-129	1	chr2-124470011-124472104
2.06943e-134	0.616755	0.226	0.078	2.7206e-129	1	chr2-19664062-19666334
5.27584e-134	0.62389	0.221	0.078	6.93594e-129	1	chr3-115844143-115846247
5.90615e-134	0.392236	0.391	0.184	7.76457e-129	1	chr13-69983510-69985044
1.12809e-133	0.339157	0.456	0.254	1.48305e-128	1	chr12-108319938-108321784
1.19937e-133	0.361218	0.419	0.223	1.57676e-128	1	chr9-41011061-41014838
1.56963e-133	0.348718	0.477	0.271	2.06353e-128	1	chrX-99184820-99187467
1.73099e-133	0.342504	0.446	0.245	2.27566e-128	1	chr4-71229388-71231140
2.53743e-133	0.4177	0.37	0.183	3.33586e-128	1	chr8-95426424-95428479
3.50399e-133	0.563245	0.244	0.092	4.60656e-128	1	chr3-98318353-98320014
4.51541e-133	0.419718	0.372	0.185	5.93622e-128	1	chr10-105380307-105382261
5.17435e-133	0.516172	0.283	0.118	6.80251e-128	1	chr2-45355849-45357708
8.31528e-133	0.582051	0.234	0.082	1.09318e-127	1	chr16-39401861-39403063
1.40412e-132	0.438505	0.324	0.14	1.84594e-127	1	chr6-138753897-138755646
1.75009e-132	0.263677	0.604	0.409	2.30078e-127	1	chr3-87969854-87975171
1.92559e-132	0.293973	0.535	0.34	2.5315e-127	1	chr17-10334387-10336643
2.6001e-132	0.64451	0.212	0.07	3.41824e-127	1	chr17-66469387-66470651
2.80285e-132	0.353693	0.432	0.236	3.6848e-127	1	chr13-95867865-95870578
3.57976e-132	0.39633	0.4	0.21	4.70616e-127	1	chr6-101937307-101939271
1.32968e-131	0.338582	0.455	0.26	1.74808e-126	1	chr12-103312813-103316742
2.07517e-131	0.37911	0.417	0.229	2.72815e-126	1	chr2-84634833-84636542
3.45745e-131	0.391867	0.38	0.186	4.54537e-126	1	chr2-173404884-173407611
4.21278e-131	0.651525	0.202	0.067	5.53837e-126	1	chr5-81218445-81219286
1.63601e-130	0.525764	0.258	0.101	2.15079e-125	1	chr4-106779811-106780777
3.78035e-130	0.455747	0.305	0.138	4.96987e-125	1	chr9-44070734-44073748
7.87099e-130	0.483252	0.291	0.128	1.03477e-124	1	chr12-99162014-99164049
9.04054e-130	0.467632	0.299	0.134	1.18852e-124	1	chr4-134631034-134632876
1.14914e-129	0.444977	0.308	0.139	1.51073e-124	1	chr4-149254432-149256779
1.77533e-129	0.269128	0.596	0.397	2.33396e-124	1	chr17-10743691-10745771
3.40584e-129	0.402146	0.353	0.169	4.47753e-124	1	chr19-18887640-18890534
4.99441e-129	0.374822	0.388	0.198	6.56595e-124	1	chr1-5022448-5024932
5.45924e-129	0.584198	0.221	0.079	7.17705e-124	1	chr2-71744347-71745854
2.34165e-128	0.457787	0.295	0.123	3.07847e-123	1	chr11-16591222-16592425
2.99429e-128	0.427732	0.333	0.151	3.93647e-123	1	chr13-20116481-20118167
4.39839e-128	0.522889	0.258	0.101	5.78239e-123	1	chr8-102738355-102739808
5.30237e-128	0.287391	0.522	0.325	6.97082e-123	1	chr14-54571736-54578646
6.04862e-128	0.615335	0.215	0.077	7.95187e-123	1	chr2-26478516-26480303
8.08269e-128	0.312596	0.458	0.261	1.0626e-122	1	chr14-76253789-76256962
8.8152e-128	0.367297	0.385	0.199	1.1589e-122	1	chr9-60264691-60267923
1.03841e-127	0.628088	0.205	0.068	1.36516e-122	1	chr8-107122658-107123809
1.5866e-127	0.58404	0.228	0.083	2.08584e-122	1	chr13-4771121-4772018
2.64719e-127	0.403699	0.361	0.188	3.48016e-122	1	chr1-165813487-165815511
3.22507e-127	0.32132	0.464	0.263	4.23987e-122	1	chr18-8043801-8045557
3.70432e-127	0.516037	0.262	0.104	4.86992e-122	1	chrX-133655757-133658326
6.03062e-127	0.46965	0.299	0.132	7.92822e-122	1	chr2-59652687-59654322
6.77212e-127	0.508635	0.261	0.101	8.90303e-122	1	chr1-143060525-143061723
7.40003e-127	0.638016	0.207	0.07	9.72852e-122	1	chr8-12278319-12279992
2.08203e-126	0.473755	0.318	0.149	2.73717e-121	1	chr15-32568255-32569678
2.57889e-126	0.498335	0.269	0.108	3.39037e-121	1	chr13-48565813-48566882
2.90322e-126	0.490007	0.277	0.119	3.81675e-121	1	chr14-18262715-18264350
1.24432e-125	-0.285718	0.204	0.408	1.63586e-120	1	chr9-58110724-58116764
1.2819e-125	0.354831	0.435	0.244	1.68526e-120	1	chr7-93061371-93063140
2.78491e-125	0.642328	0.203	0.068	3.66121e-120	1	chr7-49104222-49105723
2.88906e-125	0.498324	0.258	0.103	3.79814e-120	1	chr4-117360775-117362611
4.91678e-125	0.397997	0.357	0.176	6.4639e-120	1	chr8-61308523-61311607
5.50262e-125	0.391266	0.368	0.187	7.23408e-120	1	chr9-116919058-116920346
5.62523e-125	0.26229	0.562	0.354	7.39527e-120	1	chr12-80060302-80065109
7.02557e-125	0.31834	0.48	0.286	9.23623e-120	1	chr10-83104262-83109326
7.86068e-125	0.558519	0.264	0.109	1.03341e-119	1	chr4-122831563-122832567
8.04991e-125	0.320223	0.465	0.264	1.05829e-119	1	chr16-29881343-29884383
4.28425e-124	0.607842	0.208	0.072	5.63234e-119	1	chr18-23494035-23495269
5.76976e-124	0.528405	0.245	0.097	7.58528e-119	1	chr4-141334713-141336676
8.02492e-124	0.482517	0.274	0.117	1.055e-118	1	chr10-75555584-75556900
1.08697e-123	0.389421	0.353	0.175	1.429e-118	1	chr1-78188965-78191455
1.11649e-123	0.496017	0.261	0.104	1.46781e-118	1	chr6-94084329-94085679
4.67406e-123	0.478138	0.305	0.141	6.1448e-118	1	chr11-90548064-90549168
6.1116e-123	0.272447	0.547	0.356	8.03467e-118	1	chr8-10920617-10926975
8.85059e-123	0.304103	0.486	0.29	1.16355e-117	1	chr2-31635117-31641781
1.03709e-122	0.460658	0.296	0.136	1.36343e-117	1	chr6-94577610-94579106
1.33126e-122	0.540643	0.228	0.084	1.75016e-117	1	chr2-162340011-162341034
1.60215e-122	0.372098	0.377	0.193	2.10628e-117	1	chr6-37592019-37594459
1.64786e-122	0.386864	0.367	0.188	2.16637e-117	1	chr15-101191197-101192865
1.67095e-122	0.326975	0.442	0.25	2.19674e-117	1	chr12-117254418-117258887
2.11777e-122	0.544193	0.231	0.088	2.78415e-117	1	chr17-9879371-9880494
2.88447e-122	-0.41842	0.046	0.203	3.7921e-117	1	chr5-131793852-131795639
3.58531e-122	0.290208	0.495	0.293	4.71346e-117	1	chr2-25124911-25129494
5.5044e-122	0.476765	0.268	0.113	7.23642e-117	1	chr2-158152627-158155389
2.42456e-121	0.548201	0.239	0.101	3.18748e-116	1	chr3-145884792-145886807
3.05472e-121	0.562195	0.229	0.085	4.01592e-116	1	chr12-31580600-31581838
3.10795e-121	0.560135	0.245	0.101	4.08589e-116	1	chr7-74091191-74092388
6.43394e-121	0.402006	0.354	0.181	8.45845e-116	1	chr14-19919648-19922320
9.12895e-121	0.462359	0.288	0.125	1.20015e-115	1	chr7-139528189-139529443
9.18995e-121	0.434545	0.304	0.143	1.20817e-115	1	chr14-121712978-121714596
1.22257e-119	0.302193	0.472	0.276	1.60726e-114	1	chr4-154596869-154605210
1.49433e-119	0.472156	0.278	0.123	1.96453e-114	1	chr9-102242799-102244186
2.88107e-119	0.412447	0.337	0.165	3.78763e-114	1	chr1-152555723-152557135
9.59944e-119	0.481259	0.261	0.107	1.262e-113	1	chr5-44697775-44698919
1.41833e-118	0.326863	0.428	0.239	1.86462e-113	1	chr15-32002430-32004670
1.99995e-118	0.329158	0.434	0.244	2.62925e-113	1	chr12-12722619-12726393
2.26626e-118	0.426648	0.287	0.128	2.97936e-113	1	chr10-58981622-58983729
2.42429e-118	0.307565	0.455	0.264	3.18712e-113	1	chr18-54827594-54829747
4.54598e-118	0.396148	0.332	0.161	5.97642e-113	1	chr6-119318086-119319717
8.42419e-118	0.407734	0.332	0.166	1.10749e-112	1	chr8-87936920-87939909
1.39231e-117	0.331384	0.448	0.266	1.83042e-112	1	chr11-112501416-112502689
3.01738e-117	0.564646	0.218	0.083	3.96683e-112	1	chr18-62868080-62869231
3.58604e-117	0.50456	0.256	0.109	4.71443e-112	1	chr11-45880708-45882256
4.16624e-117	0.401758	0.318	0.149	5.47719e-112	1	chr18-44580108-44582694
5.7735e-117	0.344158	0.394	0.215	7.59018e-112	1	chr6-72727739-72731717
7.23106e-117	0.492349	0.263	0.111	9.50638e-112	1	chr15-57757869-57759349
2.62467e-116	0.345011	0.397	0.214	3.45055e-111	1	chr14-62415291-62417426
3.14686e-116	0.583275	0.209	0.077	4.13705e-111	1	chr11-81771034-81772155
3.22732e-116	0.529902	0.23	0.09	4.24283e-111	1	chr2-162412709-162414110
3.30921e-116	0.32486	0.464	0.28	4.35048e-111	1	chr18-66022338-66024325
9.15248e-116	0.389968	0.344	0.173	1.20324e-110	1	chr17-10440962-10442474
9.2085e-116	0.413131	0.308	0.14	1.21061e-110	1	chr2-146548651-146550141
9.36273e-116	0.508002	0.244	0.097	1.23088e-110	1	chr10-93694622-93695972
1.51832e-115	0.429431	0.294	0.132	1.99608e-110	1	chr10-105787866-105790251
1.53554e-115	0.52463	0.222	0.084	2.01871e-110	1	chr5-115393909-115394997
1.75026e-115	0.524514	0.233	0.091	2.301e-110	1	chr3-147962981-147965289
1.87818e-115	-0.395219	0.074	0.235	2.46917e-110	1	chr19-15835985-15838771
3.6786e-115	0.366125	0.383	0.207	4.83611e-110	1	chr8-91995112-91997970
3.70508e-115	0.384232	0.356	0.182	4.87092e-110	1	chr5-124176311-124177606
3.77908e-115	0.536937	0.231	0.09	4.9682e-110	1	chr3-80607667-80609123
4.80345e-115	0.441904	0.289	0.132	6.3149e-110	1	chr9-101907703-101909816
6.79267e-115	0.294987	0.489	0.296	8.93005e-110	1	chr11-68144021-68147441
8.57654e-115	0.300568	0.451	0.253	1.12752e-109	1	chr18-45895976-45899374
8.65735e-115	0.344646	0.412	0.238	1.13815e-109	1	chr7-144653328-144655467
2.199e-114	0.368271	0.363	0.185	2.89094e-109	1	chr8-98309024-98310167
2.94636e-114	0.424898	0.309	0.148	3.87347e-109	1	chr19-53832534-53834816
3.61967e-114	0.345128	0.4	0.224	4.75864e-109	1	chr15-53310532-53312825
3.71793e-114	0.453523	0.283	0.128	4.88781e-109	1	chr17-78500702-78502022
1.69882e-113	-0.302947	0.145	0.332	2.23337e-108	1	chr11-32156764-32159072
1.77133e-113	0.571468	0.203	0.073	2.3287e-108	1	chr4-154312251-154313928
1.79005e-113	0.523697	0.229	0.089	2.35331e-108	1	chr4-6816049-6817559
1.83768e-113	0.492529	0.25	0.107	2.41592e-108	1	chr4-29135328-29136441
2.20269e-113	0.497157	0.24	0.093	2.89579e-108	1	chr12-38928600-38930131
4.2683e-113	0.482886	0.256	0.112	5.61137e-108	1	chr17-49538803-49539905
4.52352e-113	0.360825	0.356	0.183	5.9469e-108	1	chr12-53291476-53293437
5.54306e-113	-0.392561	0.061	0.217	7.28724e-108	1	chr7-36503471-36505220
5.70167e-113	0.447968	0.284	0.128	7.49576e-108	1	chr3-115631364-115632887
6.37575e-113	-0.386393	0.069	0.228	8.38195e-108	1	chr12-88859390-88861033
8.69926e-113	0.430269	0.32	0.156	1.14366e-107	1	chr4-105474632-105476861
3.95526e-112	0.46434	0.266	0.118	5.19982e-107	1	chr4-44518339-44519656
5.48988e-112	0.350771	0.38	0.209	7.21733e-107	1	chr18-57132563-57135363
7.74645e-112	0.364397	0.358	0.182	1.01839e-106	1	chr9-47279271-47281651
8.10287e-112	0.407909	0.305	0.145	1.06525e-106	1	chr12-52389189-52390827
1.5672e-111	0.27195	0.513	0.324	2.06034e-106	1	chr1-132321674-132323717
1.72642e-111	0.558089	0.209	0.076	2.26965e-106	1	chr8-125484073-125485558
1.77057e-111	0.326784	0.423	0.247	2.3277e-106	1	chr2-68404162-68410318
2.18528e-111	0.329286	0.418	0.233	2.8729e-106	1	chr6-36644528-36646773
2.52408e-111	0.499618	0.237	0.095	3.3183e-106	1	chr11-90109052-90110523
2.77076e-111	0.404744	0.318	0.159	3.6426e-106	1	chr10-44886849-44887923
4.51086e-111	0.310029	0.425	0.238	5.93024e-106	1	chr13-58964396-58965782
5.74048e-111	0.344272	0.369	0.192	7.54678e-106	1	chr5-111508505-111510862
6.49872e-111	0.561873	0.206	0.077	8.5436e-106	1	chr19-55380610-55382319
8.49806e-111	0.488146	0.254	0.111	1.11721e-105	1	chr19-50361512-50363503
1.16425e-110	0.318497	0.405	0.228	1.53059e-105	1	chr15-86085094-86088748
1.31007e-110	0.552519	0.217	0.083	1.7223e-105	1	chr8-57835993-57837808
1.54133e-110	0.491137	0.247	0.107	2.02633e-105	1	chr2-11390966-11392439
2.24301e-110	-0.268645	0.258	0.445	2.9488e-105	1	chr2-70557826-70569813
2.35925e-110	0.282793	0.481	0.295	3.10161e-105	1	chr5-131644783-131648263
2.64912e-110	0.274506	0.497	0.316	3.48269e-105	1	chr12-112540369-112543605
2.81955e-110	0.329249	0.4	0.226	3.70675e-105	1	chr19-38477685-38482864
3.65254e-110	0.263109	0.544	0.355	4.80185e-105	1	chr4-72166468-72169244
8.03266e-110	0.362718	0.359	0.191	1.05602e-104	1	chr8-94152157-94155286
1.09145e-109	0.35237	0.375	0.202	1.43489e-104	1	chr11-88701817-88704035
1.2135e-109	0.470799	0.258	0.111	1.59534e-104	1	chr6-22673665-22675841
1.62001e-109	0.344256	0.387	0.213	2.12976e-104	1	chr13-84284773-84286239
1.9796e-109	0.533118	0.238	0.102	2.6025e-104	1	chr9-60223545-60224897
5.48775e-109	0.486799	0.262	0.113	7.21453e-104	1	chr2-115996225-115999217
5.93924e-109	0.278816	0.495	0.312	7.80808e-104	1	chr7-139833485-139836565
6.50172e-109	0.467963	0.248	0.103	8.54755e-104	1	chr1-90188493-90190601
8.68903e-109	0.48846	0.251	0.11	1.14231e-103	1	chr16-43285869-43287351
1.27669e-108	0.531337	0.217	0.083	1.67842e-103	1	chr4-123593143-123595143
1.48405e-108	0.388667	0.33	0.164	1.95103e-103	1	chr2-64394179-64396467
2.92397e-108	0.463913	0.239	0.099	3.84402e-103	1	chr3-68138788-68140166
3.86921e-108	0.397863	0.309	0.147	5.08669e-103	1	chr11-89257821-89260054
4.9838e-108	0.370073	0.328	0.16	6.55201e-103	1	chr2-93277287-93279332
7.40331e-108	0.45207	0.274	0.121	9.73283e-103	1	chr14-18572806-18575068
2.1599e-107	-0.379638	0.074	0.231	2.83954e-102	1	chr14-60409282-60411742
2.71519e-107	0.506693	0.225	0.093	3.56956e-102	1	chr5-44975301-44976423
3.05775e-107	-0.324034	0.114	0.283	4.0199e-102	1	chr17-56508919-56512170
8.23848e-107	0.420638	0.287	0.135	1.08308e-101	1	chr9-95813511-95815225
9.02308e-107	0.257643	0.527	0.342	1.18623e-101	1	chr7-73397401-73401391
1.06619e-106	0.447154	0.275	0.126	1.40168e-101	1	chr14-34968796-34969986
2.7464e-106	0.324424	0.412	0.245	3.61058e-101	1	chr10-92555600-92557825
3.19215e-106	0.411018	0.307	0.151	4.1966e-101	1	chr11-17324444-17327155
3.21098e-106	0.497038	0.23	0.093	4.22134e-101	1	chr12-104731273-104733015
3.25802e-106	0.419921	0.295	0.135	4.28319e-101	1	chr7-143340322-143341421
5.75014e-106	0.473775	0.25	0.111	7.55948e-101	1	chr2-26474769-26476805
7.80256e-106	0.296354	0.441	0.259	1.02577e-100	1	chr5-75081350-75086291
8.2861e-106	0.499043	0.23	0.095	1.08934e-100	1	chr18-14304967-14306431
1.16232e-105	0.344814	0.353	0.185	1.52806e-100	1	chr10-87419243-87421633
1.20321e-105	-0.398456	0.058	0.201	1.58181e-100	1	chr4-106815135-106816733
1.40239e-105	0.473589	0.249	0.108	1.84366e-100	1	chr5-13529022-13529855
5.43139e-105	0.375751	0.341	0.181	7.14043e-100	1	chr9-10268736-10270086
1.02299e-104	0.270331	0.477	0.285	1.34489e-99	1	chr12-109946885-109952394
1.85865e-104	-0.397541	0.058	0.203	2.4435e-99	1	chr19-47013381-47016915
3.53208e-104	0.422783	0.277	0.131	4.64349e-99	1	chr1-177409947-177412584
4.33542e-104	0.36231	0.335	0.183	5.69961e-99	1	chr2-25167308-25169210
4.45873e-104	0.48861	0.213	0.083	5.86172e-99	1	chr16-72610457-72611349
5.04764e-104	0.341964	0.372	0.207	6.63592e-99	1	chr9-64603996-64606672
8.32084e-104	0.506339	0.215	0.085	1.09391e-98	1	chr7-89400260-89401758
8.94772e-104	0.377956	0.327	0.167	1.17632e-98	1	chr5-84690209-84691970
1.39101e-103	0.498588	0.226	0.09	1.82871e-98	1	chr15-32034502-32035576
1.93309e-103	0.520781	0.218	0.089	2.54136e-98	1	chr5-142588966-142590238
2.35833e-103	0.449716	0.252	0.111	3.1004e-98	1	chr5-148624581-148625970
2.38315e-103	0.467426	0.247	0.109	3.13303e-98	1	chr19-47472648-47474264
2.5865e-103	0.534245	0.216	0.085	3.40036e-98	1	chr2-29835214-29836230
2.97818e-103	0.429689	0.282	0.135	3.9153e-98	1	chr11-111211844-111213818
3.62872e-103	0.290396	0.438	0.253	4.77053e-98	1	chr7-117685320-117687515
5.52892e-103	0.427174	0.256	0.116	7.26865e-98	1	chr2-166551487-166554279
6.7217e-103	0.521495	0.201	0.077	8.83674e-98	1	chr14-7825675-7827197
7.37293e-103	-0.38719	0.062	0.205	9.6929e-98	1	chr7-70103500-70105300
7.53229e-103	0.506207	0.207	0.082	9.9024e-98	1	chr10-108132949-108134345
1.4221e-102	0.414843	0.284	0.142	1.86957e-97	1	chr2-6463596-6465147
1.52757e-102	0.453816	0.25	0.113	2.00823e-97	1	chr3-126992285-126994994
2.48507e-102	0.301057	0.428	0.255	3.26702e-97	1	chr1-119328429-119330949
2.52939e-102	0.360927	0.346	0.187	3.32528e-97	1	chr13-63542677-63545921
3.81075e-102	0.406469	0.288	0.136	5.00984e-97	1	chr14-97395589-97397295
4.27105e-102	0.263282	0.502	0.319	5.61498e-97	1	chr4-105180303-105182983
4.70537e-102	-0.391394	0.058	0.201	6.18596e-97	1	chr1-190653620-190656507
1.01384e-101	0.475777	0.235	0.099	1.33285e-96	1	chr14-76243521-76245258
1.83602e-101	0.261015	0.502	0.323	2.41374e-96	1	chr10-87446450-87448661
2.15903e-101	0.350192	0.354	0.192	2.83839e-96	1	chr11-88629136-88631692
2.17035e-101	0.309883	0.429	0.254	2.85327e-96	1	chr17-15992893-15995078
2.46481e-101	0.28958	0.441	0.267	3.24039e-96	1	chr10-57783142-57786526
2.73349e-101	0.370274	0.332	0.172	3.59361e-96	1	chr9-50554187-50555656
3.6304e-101	0.450582	0.248	0.107	4.77275e-96	1	chr5-44713043-44714026
3.73878e-101	0.447964	0.261	0.119	4.91523e-96	1	chr8-102725386-102727375
7.31803e-101	0.339658	0.366	0.205	9.62072e-96	1	chr7-96671822-96673371
7.4864e-101	0.32337	0.397	0.231	9.84208e-96	1	chr16-92398529-92402492
1.09045e-100	0.290458	0.463	0.29	1.43358e-95	1	chr2-37841099-37843600
1.43634e-100	0.371336	0.327	0.166	1.8883e-95	1	chr4-48779139-48781398
2.53915e-100	0.512473	0.209	0.08	3.33812e-95	1	chr6-88714836-88716480
3.92216e-100	0.360573	0.33	0.174	5.15631e-95	1	chr17-45766167-45767795
9.20476e-100	0.251335	0.531	0.358	1.21011e-94	1	chr16-85800523-85804755
9.70795e-100	0.255481	0.502	0.326	1.27627e-94	1	chr9-23377395-23381194
1.40347e-99	-0.327445	0.109	0.27	1.84508e-94	1	chr4-117644602-117649650
1.77759e-99	0.253509	0.519	0.354	2.33693e-94	1	chr8-25542733-25545934
1.82927e-99	0.445775	0.269	0.125	2.40487e-94	1	chr13-48094108-48095384
2.044e-99	0.50724	0.209	0.083	2.68717e-94	1	chr1-87002411-87003818
3.61424e-99	-0.342375	0.1	0.254	4.7515e-94	1	chr6-61042341-61044514
4.77301e-99	0.374998	0.328	0.176	6.27488e-94	1	chr5-147154800-147156411
5.95227e-99	0.519201	0.209	0.085	7.8252e-94	1	chr5-64224382-64225430
9.04932e-99	0.554713	0.228	0.099	1.18968e-93	1	chr13-43929912-43931338
9.6968e-99	0.355548	0.328	0.178	1.2748e-93	1	chr6-28841835-28843507
1.01708e-98	0.49255	0.215	0.086	1.33712e-93	1	chr10-39209022-39210479
1.21374e-98	0.256408	0.494	0.318	1.59566e-93	1	chr6-22793695-22796843
2.84021e-98	0.380812	0.29	0.137	3.73392e-93	1	chr4-24247746-24250012
3.26815e-98	0.365421	0.308	0.157	4.2965e-93	1	chr17-83953431-83955854
7.22074e-98	0.446508	0.258	0.121	9.49282e-93	1	chr18-42835500-42836986
8.04541e-98	0.447582	0.239	0.106	1.0577e-92	1	chr10-19317681-19318939
1.57104e-97	0.302547	0.392	0.223	2.06538e-92	1	chr4-142449034-142453713
2.94624e-97	0.278976	0.441	0.266	3.87331e-92	1	chr4-140656613-140659036
3.21574e-97	0.362272	0.315	0.164	4.2276e-92	1	chr16-67610401-67611921
5.17787e-97	0.438611	0.255	0.119	6.80714e-92	1	chr10-120383977-120389048
5.38353e-97	0.418171	0.25	0.11	7.07751e-92	1	chr6-78244267-78245721
5.62052e-97	0.380445	0.308	0.16	7.38907e-92	1	chr2-17932229-17934132
6.3905e-97	-0.35955	0.082	0.23	8.40134e-92	1	chr17-8366881-8369609
7.55061e-97	0.331376	0.352	0.194	9.92649e-92	1	chr1-41603545-41606589
8.26128e-97	0.438624	0.237	0.104	1.08608e-91	1	chr14-67387957-67389718
1.0421e-96	0.484904	0.234	0.103	1.37e-91	1	chr10-43527082-43528344
1.65107e-96	0.503644	0.211	0.087	2.1706e-91	1	chr10-93699762-93701414
2.2442e-96	0.506462	0.201	0.08	2.95036e-91	1	chr4-56178571-56179845
3.15922e-96	0.424979	0.276	0.135	4.15329e-91	1	chr18-68140045-68141353
5.00231e-96	0.370272	0.326	0.174	6.57634e-91	1	chr1-137373446-137376385
5.23209e-96	-0.366362	0.067	0.212	6.87842e-91	1	chr9-45675881-45679252
1.03081e-95	0.506784	0.204	0.081	1.35517e-90	1	chr8-93730711-93731900
1.03266e-95	0.421479	0.256	0.12	1.3576e-90	1	chr7-27797860-27799326
1.81791e-95	0.392244	0.278	0.139	2.38993e-90	1	chr10-42833781-42835536
2.43661e-95	0.39123	0.276	0.132	3.20331e-90	1	chrX-42342325-42344252
2.62758e-95	0.524832	0.206	0.083	3.45437e-90	1	chr8-36625067-36625876
4.57137e-95	0.380977	0.295	0.148	6.0098e-90	1	chr1-64915956-64917640
4.91153e-95	0.267266	0.479	0.308	6.45699e-90	1	chr2-38423456-38425593
5.61905e-95	0.441377	0.247	0.105	7.38714e-90	1	chr1-84176742-84177653
1.56551e-94	0.30439	0.396	0.236	2.05812e-89	1	chr18-47329947-47335078
1.79243e-94	0.524545	0.204	0.085	2.35644e-89	1	chr5-129761407-129762759
1.91664e-94	0.287299	0.425	0.259	2.51973e-89	1	chr7-44670395-44671776
3.64208e-94	0.293599	0.416	0.245	4.7881e-89	1	chr15-103517965-103520441
6.19572e-94	0.485748	0.214	0.09	8.14527e-89	1	chr2-150637384-150638703
9.69244e-94	0.468228	0.226	0.098	1.27423e-88	1	chr7-129392611-129393751
1.06913e-93	0.309826	0.37	0.211	1.40554e-88	1	chr12-12580314-12582712
1.26848e-93	-0.350538	0.085	0.234	1.66762e-88	1	chr19-59043281-59045040
1.53255e-93	0.38509	0.29	0.149	2.01479e-88	1	chr13-54345598-54346738
2.36554e-93	0.408837	0.269	0.134	3.10988e-88	1	chr11-107412826-107413990
2.66811e-93	0.37118	0.304	0.157	3.50765e-88	1	chr16-94226540-94228595
3.32775e-93	0.344	0.336	0.184	4.37485e-88	1	chr4-65838669-65840422
3.96741e-93	0.408794	0.258	0.124	5.21579e-88	1	chr17-71980409-71981792
9.14008e-93	0.395383	0.269	0.13	1.20161e-87	1	chr9-29832267-29836123
1.12544e-92	0.312432	0.379	0.221	1.47957e-87	1	chr7-37361579-37364928
2.09395e-92	0.296319	0.415	0.249	2.75283e-87	1	chr12-90131784-90133283
3.5284e-92	0.302035	0.397	0.24	4.63865e-87	1	chr11-112976514-112979421
4.46438e-92	0.363951	0.304	0.158	5.86915e-87	1	chr8-23561444-23563817
4.59012e-92	0.320114	0.375	0.217	6.03445e-87	1	chr3-67461380-67464524
5.43146e-92	0.288299	0.422	0.256	7.14052e-87	1	chr2-179536757-179540322
5.98917e-92	0.336819	0.324	0.173	7.87372e-87	1	chr7-112352257-112355685
7.2428e-92	0.373714	0.277	0.137	9.52182e-87	1	chr3-52519890-52521228
7.25933e-92	0.287791	0.428	0.266	9.54355e-87	1	chr9-110249329-110251350
3.22405e-91	0.486664	0.208	0.087	4.23854e-86	1	chr2-137152939-137153889
5.11953e-91	0.372475	0.284	0.145	6.73044e-86	1	chr4-131065633-131067810
5.43187e-91	0.384297	0.311	0.169	7.14106e-86	1	chr6-72221251-72223271
5.80676e-91	0.358604	0.297	0.149	7.63392e-86	1	chr1-90474391-90476021
6.93453e-91	0.33443	0.331	0.185	9.11655e-86	1	chr14-60641261-60644180
1.44224e-90	0.282555	0.435	0.275	1.89605e-85	1	chr19-55554748-55557221
2.50548e-90	0.324969	0.345	0.191	3.29385e-85	1	chr10-84382809-84384016
6.70172e-90	0.434498	0.235	0.107	8.81049e-85	1	chr4-133675364-133676569
7.53018e-90	0.506579	0.207	0.085	9.89962e-85	1	chr19-30159624-30160700
8.28983e-90	0.456647	0.22	0.1	1.08983e-84	1	chr2-4516775-4518264
1.05821e-89	0.340562	0.32	0.174	1.39118e-84	1	chr16-44660718-44662058
1.31775e-89	0.388899	0.292	0.157	1.73239e-84	1	chr3-40069898-40071405
1.35318e-89	0.29699	0.381	0.222	1.77897e-84	1	chr7-130214905-130216746
2.00273e-89	0.454215	0.219	0.095	2.63291e-84	1	chr4-41629882-41632326
3.31274e-89	-0.310689	0.108	0.263	4.35513e-84	1	chr1-51649883-51651117
4.28137e-89	0.382054	0.275	0.135	5.62855e-84	1	chr9-41429185-41431410
5.40165e-89	0.255062	0.465	0.301	7.10133e-84	1	chr3-126995873-126999424
5.63757e-89	0.329093	0.336	0.183	7.41148e-84	1	chr14-119512850-119514312
6.20495e-89	0.303252	0.376	0.225	8.1574e-84	1	chr6-53572145-53574859
1.39069e-88	-0.300602	0.142	0.301	1.82828e-83	1	chr14-62453521-62458597
2.58144e-88	-0.292621	0.153	0.299	3.39372e-83	1	chr12-56532066-56538813
2.89747e-88	0.371147	0.272	0.135	3.80919e-83	1	chr1-168549628-168550998
2.94093e-88	0.326119	0.332	0.179	3.86632e-83	1	chr2-153496008-153498550
3.08535e-88	0.365872	0.309	0.168	4.05619e-83	1	chr2-166791914-166794389
4.35289e-88	0.453417	0.232	0.108	5.72257e-83	1	chr10-69858408-69859961
4.40986e-88	0.306185	0.372	0.218	5.79747e-83	1	chr2-135710893-135713274
4.97931e-88	0.25538	0.46	0.296	6.5461e-83	1	chr16-29656790-29659954
5.28564e-88	0.373898	0.283	0.143	6.94882e-83	1	chr12-79534726-79536620
5.32053e-88	0.35686	0.317	0.175	6.99468e-83	1	chr6-21839182-21840901
1.28003e-87	0.326528	0.331	0.183	1.6828e-82	1	chr7-145211400-145213280
1.48022e-87	0.267337	0.461	0.303	1.94598e-82	1	chr10-59089058-59092517
1.56274e-87	0.324328	0.335	0.181	2.05447e-82	1	chr18-35482008-35483531
1.91511e-87	0.451499	0.214	0.095	2.51771e-82	1	chr12-53064218-53065880
2.06444e-87	0.414741	0.242	0.116	2.71403e-82	1	chr8-13622634-13625535
2.90014e-87	0.402717	0.256	0.124	3.81269e-82	1	chr5-53122657-53124535
3.49738e-87	0.420112	0.253	0.123	4.59786e-82	1	chr1-31233237-31234263
4.54746e-87	0.302528	0.37	0.212	5.97836e-82	1	chr7-122476794-122479207
8.61252e-87	0.400454	0.26	0.126	1.13225e-81	1	chr19-50439289-50441752
8.96419e-87	0.385882	0.27	0.14	1.17849e-81	1	chr7-142480957-142483581
1.58241e-86	-0.301193	0.108	0.259	2.08033e-81	1	chr9-61380004-61381973
2.06902e-86	0.464384	0.211	0.092	2.72005e-81	1	chr17-88936722-88938731
2.5608e-86	0.313101	0.346	0.196	3.36658e-81	1	chr10-120375506-120378708
3.92715e-86	0.290413	0.394	0.228	5.16287e-81	1	chr5-133717697-133719452
3.95178e-86	0.320554	0.342	0.191	5.19525e-81	1	chr2-109941749-109944121
4.10134e-86	0.344813	0.329	0.182	5.39187e-81	1	chr12-109545351-109548079
4.16708e-86	0.456059	0.218	0.093	5.4783e-81	1	chr12-94047606-94048731
4.45731e-86	0.455498	0.217	0.099	5.85985e-81	1	chr6-113936088-113937735
4.85832e-86	0.395244	0.249	0.119	6.38703e-81	1	chr18-16703237-16705168
5.79756e-86	0.374311	0.295	0.159	7.62181e-81	1	chr7-96718155-96720944
1.55992e-85	0.40771	0.245	0.116	2.05076e-80	1	chr4-49688362-49689736
3.22629e-85	0.332858	0.326	0.183	4.24147e-80	1	chr5-35453059-35455688
3.54084e-85	0.250528	0.46	0.296	4.65499e-80	1	chr2-75703062-75707195
3.65476e-85	0.421729	0.23	0.106	4.80477e-80	1	chr8-23469737-23471167
4.84122e-85	-0.297065	0.128	0.284	6.36456e-80	1	chr11-76466904-76470379
5.64536e-85	0.358583	0.304	0.165	7.42173e-80	1	chr16-29718958-29721342
7.40336e-85	0.426007	0.236	0.112	9.7329e-80	1	chr17-63109852-63111683
3.01799e-84	0.259984	0.428	0.263	3.96763e-79	1	chr9-96977187-96981704
3.87646e-84	0.359515	0.308	0.166	5.09623e-79	1	chr4-131461210-131462691
4.17489e-84	0.402984	0.249	0.12	5.48855e-79	1	chr13-34286971-34288963
6.26289e-84	0.312282	0.338	0.195	8.23357e-79	1	chrX-99555795-99557813
6.28012e-84	0.40762	0.228	0.103	8.25622e-79	1	chr5-16133376-16135017
8.97987e-84	0.387293	0.259	0.125	1.18055e-78	1	chr13-60050516-60051622
1.84768e-83	0.421166	0.228	0.107	2.42907e-78	1	chr3-50881329-50883057
2.16527e-83	0.338188	0.29	0.154	2.8466e-78	1	chr8-10793713-10795305
2.35569e-83	-0.375996	0.074	0.204	3.09694e-78	1	chr14-64377209-64379688
2.73944e-83	0.393482	0.245	0.119	3.60143e-78	1	chr19-55940437-55941934
3.46068e-83	0.420042	0.215	0.097	4.54962e-78	1	chr1-90085082-90087060
3.77866e-83	0.312968	0.339	0.2	4.96766e-78	1	chr5-115397506-115399365
4.42207e-83	0.252343	0.473	0.316	5.81352e-78	1	chr8-30923309-30925246
4.9741e-83	0.389787	0.256	0.128	6.53926e-78	1	chr11-114703592-114705073
1.0077e-82	0.354172	0.288	0.153	1.32478e-77	1	chr11-22347480-22349291
1.16138e-82	0.381003	0.263	0.133	1.52682e-77	1	chr4-26933800-26935035
2.00566e-82	0.4398	0.212	0.095	2.63676e-77	1	chrX-42352145-42353483
2.42539e-82	0.257747	0.409	0.24	3.18856e-77	1	chr3-66324910-66327762
2.58685e-82	0.442763	0.221	0.103	3.40083e-77	1	chr3-142309580-142311611
3.73804e-82	0.341038	0.332	0.189	4.91425e-77	1	chr7-96595264-96597765
3.96679e-82	0.331395	0.321	0.181	5.21498e-77	1	chr3-104788242-104791366
4.48318e-82	0.311984	0.361	0.213	5.89386e-77	1	chr14-48511554-48515975
6.01599e-82	0.354125	0.28	0.149	7.90899e-77	1	chr6-127335347-127338976
7.29375e-82	0.303226	0.358	0.211	9.5888e-77	1	chr8-92133244-92135015
9.01943e-82	0.357596	0.278	0.145	1.18575e-76	1	chr8-89271118-89273191
9.43791e-82	0.369979	0.276	0.142	1.24076e-76	1	chr19-45595693-45596977
1.06069e-81	0.378396	0.25	0.123	1.39444e-76	1	chr4-6943779-6947168
1.26148e-81	0.327563	0.338	0.192	1.65842e-76	1	chr1-59393979-59395806
1.53465e-81	0.331696	0.33	0.191	2.01754e-76	1	chr9-77501577-77503991
1.57715e-81	0.374124	0.256	0.129	2.07342e-76	1	chr3-68581743-68584797
2.30007e-81	0.273934	0.401	0.25	3.02381e-76	1	chr13-81631832-81633851
2.40405e-81	-0.350553	0.075	0.207	3.16051e-76	1	chr4-45713088-45714818
4.01878e-81	0.359583	0.287	0.159	5.28333e-76	1	chr4-154592305-154595979
4.09707e-81	0.368726	0.257	0.126	5.38626e-76	1	chr4-97805204-97807382
8.84552e-81	0.324235	0.32	0.183	1.16288e-75	1	chr5-112370828-112373015
9.50994e-81	0.367833	0.267	0.138	1.25023e-75	1	chr16-91835775-91838064
1.17914e-80	0.365891	0.27	0.137	1.55017e-75	1	chr9-43929050-43931094
1.27056e-80	0.321794	0.325	0.187	1.67035e-75	1	chr14-20224022-20226938
1.36909e-80	0.369255	0.282	0.149	1.79989e-75	1	chr18-16669487-16674219
1.6526e-80	0.257007	0.416	0.265	2.17261e-75	1	chr6-28395585-28398781
1.75487e-80	0.331953	0.31	0.168	2.30705e-75	1	chr19-36896136-36898235
2.31713e-80	0.403324	0.238	0.117	3.04624e-75	1	chr5-140095043-140096152
2.41827e-80	0.462315	0.213	0.099	3.1792e-75	1	chr8-76072544-76073922
3.4086e-80	0.265884	0.405	0.26	4.48115e-75	1	chr4-132421334-132423188
4.43406e-80	0.264685	0.431	0.282	5.82928e-75	1	chr16-72698723-72700641
4.47522e-80	0.256477	0.414	0.26	5.8834e-75	1	chr4-105168674-105171819
4.61926e-80	0.452285	0.209	0.093	6.07276e-75	1	chr2-57266719-57268329
5.20205e-80	0.318924	0.305	0.167	6.83892e-75	1	chr6-52824436-52825994
5.26103e-80	0.378051	0.244	0.112	6.91647e-75	1	chr5-25737974-25739543
7.96346e-80	0.368592	0.272	0.143	1.04692e-74	1	chr7-123097456-123098783
1.08244e-79	0.404331	0.246	0.125	1.42304e-74	1	chr14-46989543-46990451
1.37025e-79	0.358586	0.273	0.145	1.80142e-74	1	chr7-141024708-141027242
1.70954e-79	0.350125	0.274	0.145	2.24746e-74	1	chr2-137807634-137809328
1.76671e-79	0.363632	0.273	0.144	2.32262e-74	1	chr13-99099882-99101488
2.09735e-79	0.369959	0.269	0.144	2.7573e-74	1	chr4-154584838-154589217
3.25768e-79	0.3597	0.284	0.154	4.28274e-74	1	chr6-28756081-28757512
3.77165e-79	0.272991	0.369	0.221	4.95844e-74	1	chr4-154948064-154950159
3.98775e-79	0.386284	0.243	0.119	5.24253e-74	1	chr13-73034026-73035644
4.60851e-79	0.331192	0.293	0.158	6.05863e-74	1	chr6-23272398-23273925
6.66409e-79	0.382146	0.241	0.118	8.76101e-74	1	chr19-55421859-55424683
6.80172e-79	0.354228	0.268	0.135	8.94194e-74	1	chr4-132033380-132034902
1.18383e-78	0.317598	0.317	0.178	1.55634e-73	1	chr19-58930717-58934118
1.41484e-78	0.418727	0.224	0.111	1.86003e-73	1	chr8-103270656-103273434
1.76594e-78	0.308481	0.329	0.188	2.32161e-73	1	chr9-13424760-13426062
2.19562e-78	0.389943	0.237	0.116	2.88649e-73	1	chr13-105249406-105252176
2.61279e-78	0.383101	0.254	0.126	3.43493e-73	1	chr11-34112727-34114048
2.96055e-78	-0.308859	0.086	0.222	3.89211e-73	1	chr2-93173949-93178691
4.76697e-78	0.260575	0.436	0.284	6.26694e-73	1	chr12-29095183-29097019
5.26507e-78	0.414631	0.224	0.107	6.92178e-73	1	chr2-71612098-71613516
6.9231e-78	0.411148	0.222	0.103	9.10152e-73	1	chr3-75394725-75396251
7.69829e-78	0.388418	0.236	0.11	1.01206e-72	1	chr18-10343115-10344499
8.53023e-78	0.28466	0.353	0.211	1.12144e-72	1	chr12-99229406-99232707
8.8546e-78	0.346566	0.276	0.15	1.16408e-72	1	chr4-154548786-154550983
1.45983e-77	0.367242	0.251	0.125	1.91918e-72	1	chrX-36762788-36764557
2.10918e-77	0.343887	0.281	0.154	2.77286e-72	1	chr2-165132978-165134729
2.53806e-77	0.315518	0.301	0.162	3.33669e-72	1	chr8-108454077-108455733
2.59491e-77	0.425144	0.215	0.099	3.41142e-72	1	chr7-122520520-122522450
2.60474e-77	0.384121	0.238	0.118	3.42434e-72	1	chr2-91436637-91438987
2.83818e-77	0.41094	0.241	0.122	3.73125e-72	1	chr7-96745353-96746905
5.85267e-77	0.324683	0.333	0.197	7.69427e-72	1	chr6-143258881-143262074
7.53893e-77	0.264304	0.397	0.251	9.91113e-72	1	chr19-55893562-55899494
1.05204e-76	0.361294	0.271	0.151	1.38308e-71	1	chr13-107953712-107956776
1.25154e-76	-0.344326	0.076	0.201	1.64535e-71	1	chr8-34324787-34327562
1.30589e-76	0.286736	0.358	0.206	1.71681e-71	1	chr3-5326224-5327654
1.8064e-76	0.270354	0.399	0.251	2.3748e-71	1	chr15-67244775-67246562
1.91281e-76	0.40612	0.222	0.107	2.51469e-71	1	chr9-118987524-118989933
2.84524e-76	0.25794	0.409	0.266	3.74053e-71	1	chr2-21917588-21919610
3.05199e-76	0.38948	0.241	0.12	4.01233e-71	1	chr10-4105478-4108907
4.26761e-76	-0.320949	0.104	0.236	5.61045e-71	1	chr16-8538630-8541509
4.83098e-76	0.283237	0.353	0.204	6.3511e-71	1	chr6-5402956-5405403
4.9167e-76	0.343176	0.27	0.141	6.46379e-71	1	chrX-49124294-49125534
5.17952e-76	0.284195	0.37	0.228	6.80931e-71	1	chr14-71241292-71242992
5.18217e-76	0.279011	0.362	0.211	6.8128e-71	1	chr8-23423677-23426492
5.77769e-76	0.338919	0.294	0.161	7.5957e-71	1	chr8-113664429-113667714
7.86746e-76	0.290635	0.341	0.204	1.0343e-70	1	chr16-34093859-34096360
8.81576e-76	0.412623	0.206	0.093	1.15897e-70	1	chr13-105256166-105257484
1.11066e-75	0.299992	0.364	0.227	1.46014e-70	1	chr15-26893948-26896209
1.31635e-75	-0.265672	0.197	0.329	1.73055e-70	1	chr12-56518067-56531465
1.5303e-75	0.42574	0.214	0.099	2.01183e-70	1	chr17-68559570-68560927
1.87413e-75	0.298483	0.339	0.197	2.46384e-70	1	chr18-67497181-67498925
3.75834e-75	0.356894	0.256	0.137	4.94094e-70	1	chr6-144055772-144057745
5.58777e-75	0.415576	0.218	0.105	7.34602e-70	1	chr8-119463634-119467194
7.81907e-75	0.289027	0.348	0.209	1.02794e-69	1	chr14-105730656-105734007
9.68618e-75	0.427233	0.222	0.107	1.2734e-69	1	chr6-127318868-127319829
9.76633e-75	0.256274	0.395	0.242	1.28394e-69	1	chr6-17796864-17798524
9.86548e-75	0.401191	0.218	0.104	1.29698e-69	1	chr14-52151804-52153366
1.00386e-74	0.373357	0.245	0.128	1.31974e-69	1	chr8-12165054-12166483
1.3724e-74	0.348352	0.265	0.14	1.80424e-69	1	chr14-105850934-105852176
1.90411e-74	0.343891	0.269	0.141	2.50326e-69	1	chr17-4176954-4178498
2.44026e-74	0.279273	0.354	0.212	3.20811e-69	1	chr3-9750135-9753179
2.51581e-74	0.425406	0.211	0.103	3.30743e-69	1	chr12-86162601-86164032
3.05167e-74	-0.319972	0.096	0.229	4.01191e-69	1	chr13-20471478-20474911
3.45071e-74	0.365262	0.242	0.121	4.5365e-69	1	chr1-66654826-66656163
3.823e-74	0.258269	0.457	0.31	5.02595e-69	1	chr19-7605037-7607628
5.18084e-74	0.358967	0.264	0.143	6.81104e-69	1	chr8-54779180-54780973
7.78727e-74	0.299093	0.336	0.199	1.02376e-68	1	chr1-106199312-106200623
1.74597e-73	0.308026	0.305	0.176	2.29536e-68	1	chr10-23674286-23676378
3.57133e-73	0.296201	0.342	0.208	4.69508e-68	1	chr11-112981875-112983912
4.03323e-73	0.354354	0.25	0.122	5.30232e-68	1	chr19-15692162-15693203
4.49686e-73	0.342127	0.279	0.157	5.91185e-68	1	chr17-70871984-70874108
7.6922e-73	0.37962	0.246	0.131	1.01126e-67	1	chr10-70484261-70485830
8.67652e-73	0.312978	0.319	0.184	1.14067e-67	1	chr7-123068270-123069986
1.56386e-72	-0.331528	0.082	0.208	2.05595e-67	1	chr5-53150795-53153671
1.72022e-72	0.378347	0.226	0.112	2.26151e-67	1	chr10-118961283-118962512
1.83756e-72	0.346683	0.266	0.14	2.41577e-67	1	chr14-118413922-118416904
2.06035e-72	0.425531	0.203	0.096	2.70866e-67	1	chr10-83210081-83211799
2.34423e-72	0.384748	0.236	0.121	3.08187e-67	1	chr11-119362504-119364177
2.94626e-72	0.273864	0.385	0.249	3.87333e-67	1	chr9-27202195-27204771
3.27525e-72	0.290938	0.333	0.197	4.30584e-67	1	chr6-101307617-101308945
3.33301e-72	0.260636	0.395	0.26	4.38178e-67	1	chr17-9762349-9766163
5.63188e-72	0.281752	0.319	0.186	7.40401e-67	1	chr13-83879582-83881292
9.54083e-72	0.271506	0.345	0.206	1.25429e-66	1	chr5-75010860-75015286
1.11968e-71	0.326769	0.276	0.152	1.472e-66	1	chr1-63993733-63996328
1.72085e-71	0.334797	0.278	0.153	2.26233e-66	1	chr1-129207934-129209321
2.52925e-71	-0.285172	0.107	0.242	3.32511e-66	1	chr18-78981454-78984911
2.8836e-71	0.318642	0.287	0.162	3.79096e-66	1	chr1-119033255-119036297
3.86785e-71	0.345521	0.259	0.141	5.0849e-66	1	chr2-123812603-123814504
4.87098e-71	-0.327325	0.086	0.211	6.40368e-66	1	chr12-86911178-86913185
5.3154e-71	0.280596	0.34	0.207	6.98795e-66	1	chr11-116328830-116333247
6.27089e-71	0.359021	0.252	0.135	8.24409e-66	1	chr13-114922404-114924350
8.91351e-71	-0.251571	0.156	0.302	1.17182e-65	1	chr15-77150046-77154512
1.0498e-70	0.291131	0.303	0.172	1.38013e-65	1	chr9-61383284-61386666
1.2805e-70	0.400421	0.217	0.102	1.68342e-65	1	chr9-66505239-66506851
1.3626e-70	0.318441	0.295	0.173	1.79136e-65	1	chr3-57470132-57472998
1.37963e-70	0.273816	0.342	0.201	1.81374e-65	1	chr13-15713607-15715602
1.79161e-70	0.331663	0.302	0.175	2.35536e-65	1	chr1-97540054-97541543
2.09124e-70	0.346222	0.254	0.133	2.74926e-65	1	chr3-30226690-30228579
2.13755e-70	0.258203	0.373	0.231	2.81015e-65	1	chr15-85993289-85996568
2.80756e-70	0.329581	0.273	0.153	3.69099e-65	1	chr5-65949762-65951825
3.43422e-70	0.40256	0.225	0.11	4.51483e-65	1	chr18-27956208-27957381
3.83482e-70	0.359826	0.241	0.126	5.04148e-65	1	chr10-42872122-42873748
5.00647e-70	0.28301	0.342	0.212	6.58181e-65	1	chr6-97394480-97397552
5.54764e-70	0.263308	0.392	0.256	7.29326e-65	1	chr10-77150125-77152856
7.44791e-70	0.320724	0.282	0.157	9.79147e-65	1	chr19-59132284-59136661
1.04698e-69	0.274552	0.326	0.193	1.37643e-64	1	chr4-137765014-137766701
1.05782e-69	-0.262328	0.147	0.292	1.39068e-64	1	chr11-31999455-32003374
1.07844e-69	0.309663	0.301	0.173	1.41779e-64	1	chr1-157439530-157441485
2.00007e-69	0.406943	0.215	0.105	2.62941e-64	1	chr1-64974969-64976546
3.15447e-69	0.370116	0.223	0.113	4.14705e-64	1	chr8-26993396-26994880
3.46371e-69	0.308651	0.292	0.165	4.5536e-64	1	chr7-133757891-133760592
4.24902e-69	0.273955	0.345	0.21	5.58602e-64	1	chr11-96901073-96903934
5.5718e-69	-0.267395	0.126	0.265	7.32502e-64	1	chr1-177150019-177151572
6.53545e-69	0.322916	0.303	0.176	8.5919e-64	1	chr6-47239055-47240405
8.13472e-69	0.321157	0.266	0.143	1.06944e-63	1	chr1-74110726-74112847
8.92469e-69	0.291031	0.324	0.195	1.17329e-63	1	chr9-35329907-35332374
9.85695e-69	0.36107	0.233	0.119	1.29585e-63	1	chr2-130490917-130492420
1.15032e-68	0.329591	0.288	0.164	1.51229e-63	1	chr6-92003615-92005916
1.60799e-68	0.31247	0.287	0.161	2.11396e-63	1	chr18-16712864-16714422
3.34456e-68	0.298614	0.305	0.182	4.39695e-63	1	chr18-50052782-50056094
3.47396e-68	0.370696	0.228	0.113	4.56708e-63	1	chr12-79503886-79505130
3.5998e-68	0.294272	0.34	0.214	4.73251e-63	1	chr1-44551227-44553997
3.61388e-68	-0.293828	0.095	0.22	4.75102e-63	1	chr19-41737549-41739542
5.21812e-68	0.339599	0.252	0.138	6.86006e-63	1	chr5-149379253-149381576
5.27118e-68	0.306372	0.293	0.169	6.92981e-63	1	chr11-93828507-93830823
7.15384e-68	0.410267	0.218	0.112	9.40487e-63	1	chrX-48169585-48170932
8.10557e-68	0.347391	0.25	0.133	1.06561e-62	1	chr5-101425526-101427228
1.02942e-67	0.359828	0.259	0.146	1.35333e-62	1	chr8-10663735-10666520
2.1512e-67	0.395157	0.208	0.104	2.8281e-62	1	chr1-87035098-87036758
2.80814e-67	0.410466	0.212	0.107	3.69175e-62	1	chr10-24835177-24836972
3.05826e-67	0.27	0.35	0.217	4.02057e-62	1	chr8-115157644-115160555
3.57888e-67	0.32428	0.247	0.126	4.70501e-62	1	chr7-109579242-109580767
3.93909e-67	0.321291	0.27	0.148	5.17857e-62	1	chr4-153224291-153225444
6.47307e-67	-0.251277	0.179	0.318	8.50988e-62	1	chr3-94477363-94481048
[truncated: 28,046 more rows]
