# Supplementary material for: An epigenome atlas of neural progenitors within the embryonic mouse forebrain
Source: Nat Commun. 2022 Jul 20;13:4196. doi: 10.1038/s41467-022-31793-4 (PMC9300614; doi:10.1038/s41467-022-31793-4)
Supplement: Supplementary file 4 — Supplementary Data 2 [file 41467_2022_31793_MOESM4_ESM.xlsx]

## Sheet: table-DE-motifs-embryonic-seura
motif	observed	background	percent.observed	percent.background	fold.enrichment	pvalue	motif.name	cluster	p_val_adj
MA0050.2	819	14130	75.4839	35.325	2.13684	7.1996e-165	IRF1	0	4.16857e-162
MA0073.1	785	13536	72.3502	33.84	2.13801	5.89591e-152	RREB1	0	1.70687e-149
MA0528.1	952	20479	87.7419	51.1975	1.71379	1.5945e-148	ZNF263	0	3.07738e-146
MA0056.1	916	19488	84.424	48.72	1.73284	1.02278e-136	MZF1	0	1.22402e-134
MA0149.1	782	14184	72.0737	35.46	2.03254	1.05701e-136	EWSR1-FLI1	0	1.22402e-134
MA0079.3	789	14468	72.7189	36.17	2.01048	4.94727e-136	SP1	0	4.77412e-134
MA0516.1	751	13276	69.2166	33.19	2.08547	2.20692e-133	SP2	0	1.82544e-131
MA1125.1	694	11426	63.9631	28.565	2.23921	4.78097e-133	ZNF384	0	3.46023e-131
MA0753.1	572	7933	52.7189	19.8325	2.65821	5.62582e-132	ZNF740	0	3.61928e-130
MA0741.1	705	11842	64.977	29.605	2.1948	1.19956e-131	KLF16	0	6.94542e-130
MA0514.1	696	11560	64.1475	28.9	2.21964	1.50067e-131	Sox3	0	7.899e-130
MA0599.1	740	13299	68.2028	33.2475	2.05137	1.26917e-125	KLF5	0	6.12373e-124
MA1107.1	688	11664	63.4101	29.16	2.17456	3.64788e-124	KLF9	0	1.62471e-122
MA0517.1	631	9930	58.1567	24.825	2.34267	6.31269e-124	STAT1::STAT2	0	2.61075e-122
MA0041.1	602	9288	55.4839	23.22	2.38949	1.74992e-119	Foxd3	0	6.75471e-118
MA0746.1	646	10726	59.5392	26.815	2.22037	1.29427e-116	SP3	0	4.68363e-115
MA0089.1	607	9591	55.9447	23.9775	2.33322	5.14703e-116	MAFG::NFE2L1	0	1.75302e-114
MA0747.1	619	10003	57.0507	25.0075	2.28134	9.40176e-115	SP8	0	3.02423e-113
MA0515.1	564	8493	51.9816	21.2325	2.44821	2.726e-113	Sox6	0	8.30712e-112
MA0142.1	494	6855	45.53	17.1375	2.65674	6.182e-108	Pou5f1::Sox2	0	1.78969e-106
MA1116.1	535	7961	49.3088	19.9025	2.47752	2.48226e-107	RBPJ	0	6.84395e-106
MA0065.2	519	7617	47.8341	19.0425	2.51197	2.35962e-105	Pparg::Rxra	0	6.21008e-104
MA0151.1	788	16228	72.6267	40.57	1.79016	2.97463e-104	Arid3a	0	7.4883e-103
MA1152.1	517	7633	47.6498	19.0825	2.49704	9.19551e-104	SOX15	0	2.21842e-102
MA0143.3	454	6029	41.8433	15.0725	2.77614	1.71974e-103	Sox2	0	3.98293e-102
MA0442.2	563	8924	51.8894	22.31	2.32584	2.71713e-103	SOX10	0	6.05083e-102
MA0846.1	524	7872	48.2949	19.68	2.45401	1.26384e-102	FOXC2	0	2.71023e-101
MA0471.1	551	8691	50.7834	21.7275	2.33729	4.70814e-101	E2F6	0	9.73576e-100
MA0499.1	582	9587	53.6406	23.9675	2.23805	5.99716e-101	Myod1	0	1.19736e-99
MA0130.1	620	10749	57.1429	26.8725	2.12644	1.61917e-100	ZNF354C	0	3.125e-99
MA0504.1	462	6404	42.5806	16.01	2.65963	4.61209e-99	NR2C2	0	8.61419e-98
MA0505.1	458	6342	42.212	15.855	2.66238	4.04851e-98	Nr5a2	0	7.32527e-97
MA0155.1	421	5454	38.8018	13.635	2.84575	1.14248e-97	INSM1	0	2.00453e-96
MA0484.1	457	6346	42.1198	15.865	2.65489	2.07581e-97	HNF4G	0	3.53499e-96
MA0500.1	578	9656	53.2719	24.14	2.20679	2.87774e-97	Myog	0	4.7606e-96
MA0163.1	445	6224	41.0138	15.56	2.63585	4.47753e-93	PLAG1	0	7.20136e-92
MA0816.1	498	7625	45.8986	19.0625	2.4078	1.19514e-92	Ascl2	0	1.87023e-91
MA1155.1	516	8165	47.5576	20.4125	2.32983	1.16858e-91	ZSCAN4	0	1.78054e-90
MA0673.1	361	4304	33.2719	10.76	3.09218	2.69108e-91	NKX2-8	0	3.99522e-90
MA0521.1	559	9447	51.5207	23.6175	2.18146	1.48464e-90	Tcf12	0	2.14902e-89
MA0057.1	443	6296	40.8295	15.74	2.594	3.51966e-90	MZF1(var.2)	0	4.97044e-89
MA1100.1	572	9922	52.7189	24.805	2.12533	7.20915e-89	ASCL1	0	9.93832e-88
MA0513.1	492	7728	45.3456	19.32	2.34708	4.52986e-87	SMAD2::SMAD3::SMAD4	0	6.09951e-86
MA0081.1	579	10236	53.3641	25.59	2.08535	5.39464e-87	SPIB	0	7.09886e-86
MA1418.1	451	6667	41.5668	16.6675	2.49388	2.06903e-86	IRF3	0	2.66216e-85
MA0146.2	394	5301	36.3134	13.2525	2.74011	5.22646e-85	Zfx	0	6.57852e-84
MA0851.1	453	6809	41.7512	17.0225	2.4527	1.89566e-84	Foxj3	0	2.33529e-83
MA0048.2	416	5887	38.341	14.7175	2.60513	6.87786e-84	NHLH1	0	8.29641e-83
MA0745.1	414	5885	38.1567	14.7125	2.59349	8.89542e-83	SNAI2	0	1.05111e-81
MA0518.1	451	6867	41.5668	17.1675	2.42125	4.36171e-82	Stat4	0	5.05085e-81
MA0152.1	481	7710	44.3318	19.275	2.29996	2.3328e-81	NFATC2	0	2.64841e-80
MA0497.1	455	7113	41.9355	17.7825	2.35824	3.43678e-79	MEF2C	0	3.82672e-78
MA0768.1	422	6264	38.894	15.66	2.48365	7.79438e-79	LEF1	0	8.51499e-78
MA0787.1	435	6607	40.0922	16.5175	2.42725	1.04748e-78	POU3F2	0	1.12313e-77
MA0507.1	429	6465	39.5392	16.1625	2.44635	2.11255e-78	POU2F2	0	2.22393e-77
MA0772.1	387	5406	35.6682	13.515	2.63916	2.25781e-78	IRF7	0	2.33441e-77
MA0002.2	443	6849	40.8295	17.1225	2.38455	4.72587e-78	RUNX1	0	4.80049e-77
MA0463.1	437	6712	40.2765	16.78	2.40027	1.31151e-77	Bcl6	0	1.30925e-76
MA1120.1	342	4429	31.5207	11.0725	2.84676	4.48886e-76	SOX13	0	4.40517e-75
MA0144.2	470	7680	43.318	19.2	2.25614	4.71996e-76	STAT3	0	4.55476e-75
MA0784.1	438	6820	40.3687	17.05	2.36766	6.18528e-76	POU1F1	0	5.87094e-75
MA0480.1	431	6646	39.7235	16.615	2.39082	1.03666e-75	Foxo1	0	9.68103e-75
MA0522.2	342	4451	31.5207	11.1275	2.83269	1.64829e-75	TCF3	0	1.51485e-74
MA0769.1	406	6038	37.4194	15.095	2.47892	7.3077e-75	Tcf7	0	6.61119e-74
MA0830.1	346	4577	31.8894	11.4425	2.78693	1.12394e-74	TCF4	0	1.00118e-73
MA0017.2	323	4058	29.7696	10.145	2.93441	1.91048e-74	NR2F1	0	1.67602e-73
MA0786.1	427	6655	39.3548	16.6375	2.36543	2.2224e-73	POU3F1	0	1.92055e-72
MA0137.3	386	5645	35.576	14.1125	2.52089	2.12287e-72	STAT1	0	1.80756e-71
MA1421.1	390	5761	35.9447	14.4025	2.49573	4.53683e-72	TCF7L1	0	3.80699e-71
MA0619.1	364	5134	33.5484	12.835	2.61382	1.21093e-71	LIN54	0	1.00161e-70
MA0824.1	340	4562	31.3364	11.405	2.7476	1.44624e-71	ID4	0	1.1794e-70
MA1121.1	328	4299	30.2304	10.7475	2.81279	3.77478e-71	TEAD2	0	3.03555e-70
MA0520.1	391	5875	36.0369	14.6875	2.45357	3.49285e-70	Stat6	0	2.77036e-69
MA1124.1	369	5332	34.0092	13.33	2.55133	5.9045e-70	ZNF24	0	4.61987e-69
MA0627.1	404	6231	37.235	15.5775	2.39031	9.39645e-70	Pou2f3	0	7.25406e-69
MA0503.1	362	5173	33.3641	12.9325	2.57986	1.19442e-69	Nkx2-5(var.2)	0	9.09963e-69
MA0785.1	395	6008	36.4055	15.02	2.4238	1.50506e-69	POU2F1	0	1.13172e-68
MA0493.1	434	7044	40	17.61	2.27144	1.97579e-69	Klf1	0	1.46665e-68
MA0523.1	413	6510	38.0645	16.275	2.33883	6.78253e-69	TCF7L2	0	4.97099e-68
MA0672.1	283	3386	26.0829	8.465	3.08127	1.12231e-68	NKX2-3	0	8.12273e-68
MA0808.1	323	4294	29.7696	10.735	2.77313	2.18803e-68	TEAD3	0	1.56403e-67
MA0606.1	380	5696	35.023	14.24	2.45948	4.65241e-68	NFAT5	0	3.28506e-67
MA0788.1	408	6436	37.6037	16.09	2.33708	9.38379e-68	POU3F3	0	6.54604e-67
MA0103.3	372	5524	34.2857	13.81	2.48267	2.03219e-67	ZEB1	0	1.40076e-66
MA0809.1	315	4164	29.0323	10.41	2.78888	5.12627e-67	TEAD4	0	3.49189e-66
MA0519.1	396	6164	36.4977	15.41	2.36844	6.57838e-67	Stat5a::Stat5b	0	4.42893e-66
MA0770.1	294	3694	27.0968	9.235	2.93414	7.59079e-67	HSF2	0	5.0518e-66
MA0160.1	286	3526	26.3594	8.815	2.99029	1.32394e-66	NR4A2	0	8.7109e-66
MA0698.1	396	6184	36.4977	15.46	2.36078	1.64388e-66	ZBTB18	0	1.06944e-65
MA0677.1	317	4236	29.2166	10.59	2.75888	2.18564e-66	Nr2f6	0	1.40609e-65
MA0653.1	318	4265	29.3088	10.6625	2.74877	3.00827e-66	IRF9	0	1.91405e-65
MA0743.1	247	2729	22.765	6.8225	3.33675	8.82659e-66	SCRT1	0	5.55499e-65
MA0115.1	295	3758	27.1889	9.395	2.89398	9.38371e-66	NR1H2::RXRA	0	5.84212e-65
MA0685.1	421	6890	38.8018	17.225	2.25265	1.02908e-65	SP4	0	6.33869e-65
MA0593.1	394	6205	36.3134	15.5125	2.34091	4.57355e-65	FOXP2	0	2.78746e-64
MA0039.3	389	6080	35.8525	15.2	2.35872	5.91584e-65	KLF4	0	3.56799e-64
MA0508.2	345	4968	31.7972	12.42	2.56016	6.22426e-65	PRDM1	0	3.71531e-64
MA0789.1	342	4917	31.5207	12.2925	2.56423	1.94671e-64	POU3F4	0	1.15015e-63
MA0855.1	298	3880	27.4654	9.7	2.83149	2.27586e-64	RXRB	0	1.33104e-63
MA1115.1	403	6494	37.1429	16.235	2.28783	4.41818e-64	POU5F1	0	2.55813e-63
MA0790.1	361	5416	33.2719	13.54	2.4573	7.34413e-64	POU4F1	0	4.21015e-63
MA0258.2	334	4761	30.7834	11.9025	2.5863	1.42271e-63	ESR2	0	8.07595e-63
MA0687.1	379	5918	34.9309	14.795	2.36099	5.06932e-63	SPIC	0	2.84965e-62
MA0791.1	358	5381	32.9954	13.4525	2.45273	5.1311e-63	POU4F3	0	2.85664e-62
MA0114.3	278	3484	25.6221	8.71	2.94169	5.29811e-63	Hnf4a	0	2.92153e-62
MA0090.2	301	4016	27.7419	10.04	2.76314	1.04476e-62	TEAD1	0	5.70674e-62
MA0148.3	392	6277	36.129	15.6925	2.30231	1.16009e-62	FOXA1	0	6.27752e-62
MA1148.1	304	4090	28.0184	10.225	2.74019	1.33826e-62	PPARA::RXRA	0	7.17457e-62
MA0845.1	366	5620	33.7327	14.05	2.40091	2.75685e-62	FOXB1	0	1.46442e-61
MA1114.1	423	7137	38.9862	17.8425	2.18502	3.23494e-62	PBX3	0	1.70275e-61
MA0498.2	344	5080	31.7051	12.7	2.49646	5.57434e-62	MEIS1	0	2.9077e-61
MA0512.2	293	3869	27.0046	9.6725	2.7919	8.46207e-62	Rxra	0	4.37459e-61
MA0597.1	339	4966	31.2442	12.415	2.51665	9.03283e-62	THAP1	0	4.62833e-61
MA0047.2	369	5735	34.0092	14.3375	2.37205	1.57246e-61	Foxa2	0	7.98643e-61
MA0138.2	359	5493	33.0876	13.7325	2.40943	3.02931e-61	REST	0	1.52519e-60
MA0509.1	371	5832	34.1935	14.58	2.34524	1.21005e-60	Rfx1	0	6.03983e-60
MA0032.2	373	5889	34.3779	14.7225	2.33506	1.51228e-60	FOXC1	0	7.48384e-60
MA0592.2	280	3627	25.8065	9.0675	2.84604	1.8346e-60	Esrra	0	9.00197e-60
MA0119.1	354	5417	32.6267	13.5425	2.40921	3.25945e-60	NFIC::TLX1	0	1.5859e-59
MA0643.1	277	3575	25.53	8.9375	2.8565	4.54368e-60	Esrrg	0	2.19233e-59
MA0159.1	297	4038	27.3733	10.095	2.71157	5.90907e-60	RARA::RXRA	0	2.82756e-59
MA0792.1	353	5414	32.5346	13.535	2.40374	9.19402e-60	POU5F1B	0	4.36339e-59
MA0483.1	393	6478	36.2212	16.195	2.23657	2.02165e-59	Gfi1b	0	9.51656e-59
MA0856.1	288	3878	26.5438	9.695	2.73788	8.64471e-59	RXRG	0	4.03652e-58
MA0625.1	324	4738	29.8618	11.845	2.52104	9.38852e-59	NFATC3	0	4.34876e-58
MA0080.4	359	5629	33.0876	14.0725	2.35122	1.4801e-58	SPI1	0	6.80143e-58
MA0486.2	268	3437	24.7005	8.5925	2.87465	1.89421e-58	HSF1	0	8.63582e-58
MA0665.1	347	5340	31.9816	13.35	2.39562	3.41124e-58	MSC	0	1.54305e-57
MA0738.1	285	3853	26.2673	9.6325	2.72694	9.85911e-58	HIC2	0	4.42513e-57
MA0771.1	267	3446	24.6083	8.615	2.85645	1.18434e-57	HSF4	0	5.27485e-57
MA0774.1	301	4233	27.7419	10.5825	2.62149	1.22976e-57	MEIS2	0	5.43536e-57
MA1111.1	292	4026	26.9124	10.065	2.67386	1.66766e-57	NR2F2	0	7.31497e-57
MA0624.1	325	4835	29.9539	12.0875	2.47809	3.13016e-57	NFATC1	0	1.36268e-56
MA0006.1	404	6917	37.235	17.2925	2.15325	6.01536e-57	Ahr::Arnt	0	2.59917e-56
MA0077.1	269	3520	24.7926	8.8	2.81734	6.27663e-57	SOX9	0	2.69198e-56
MA0107.1	277	3713	25.53	9.2825	2.75033	1.13758e-56	RELA	0	4.84309e-56
MA0733.1	297	4186	27.3733	10.465	2.6157	1.4812e-56	EGR4	0	6.25996e-56
MA0141.3	271	3583	24.977	8.9575	2.78838	1.70171e-56	ESRRB	0	7.13979e-56
MA0728.1	277	3742	25.53	9.355	2.72902	5.57486e-56	Nr2f6(var.2)	0	2.32219e-55
MA0683.1	339	5254	31.2442	13.135	2.3787	7.12734e-56	POU4F2	0	2.94767e-55
MA0035.3	289	4030	26.6359	10.075	2.64377	8.46514e-56	Gata1	0	3.47611e-55
MA0078.1	280	3820	25.8065	9.55	2.70225	8.83324e-56	Sox17	0	3.60172e-55
MA0601.1	339	5260	31.2442	13.15	2.37599	9.3396e-56	Arid3b	0	3.78156e-55
MA0030.1	277	3781	25.53	9.4525	2.70087	4.59068e-55	FOXF2	0	1.84584e-54
MA0730.1	271	3656	24.977	9.14	2.73271	9.65022e-55	RARA(var.2)	0	3.85343e-54
MA0161.2	365	5990	33.6406	14.975	2.24645	9.7394e-55	NFIC	0	3.8624e-54
MA0004.1	319	4809	29.4009	12.0225	2.44549	1.0526e-54	Arnt	0	4.14594e-54
MA0729.1	263	3480	24.2396	8.7	2.78616	1.41503e-54	RARA	0	5.53583e-54
MA0095.2	310	4601	28.5714	11.5025	2.48393	2.12042e-54	YY1	0	8.23975e-54
MA0029.1	284	3975	26.1751	9.9375	2.63397	2.23802e-54	Mecom	0	8.63875e-54
MA0820.1	269	3626	24.7926	9.065	2.73498	2.31046e-54	FIGLA	0	8.85932e-54
MA0596.1	262	3468	24.1475	8.67	2.78517	2.57496e-54	SREBF2	0	9.80857e-54
MA0052.3	322	4909	29.6774	12.2725	2.4182	3.35674e-54	MEF2A	0	1.2703e-53
MA0868.1	284	3998	26.1751	9.995	2.61882	7.32092e-54	SOX8	0	2.75248e-53
MA0773.1	299	4360	27.5576	10.9	2.52822	8.16881e-54	MEF2D	0	3.05145e-53
MA0071.1	255	3331	23.5023	8.3275	2.82225	8.48801e-54	RORA	0	3.15036e-53
MA0084.1	266	3585	24.5161	8.9625	2.73541	1.05973e-53	SRY	0	3.90819e-53
MA0744.1	231	2817	21.2903	7.0425	3.02312	1.85568e-53	SCRT2	0	6.80025e-53
MA0595.1	248	3197	22.8571	7.9925	2.85982	3.10257e-53	SREBF1	0	1.1298e-52
MA0092.1	293	4252	27.0046	10.63	2.54041	5.08927e-53	Hand1::Tcf3	0	1.84168e-52
MA1154.1	277	3903	25.53	9.7575	2.61644	2.72752e-52	ZNF282	0	9.8089e-52
MA0697.1	280	3981	25.8065	9.9525	2.59296	3.86211e-52	ZIC3	0	1.38035e-51
MA1112.1	241	3094	22.212	7.735	2.87162	6.4924e-52	NR4A1	0	2.3062e-51
MA0693.2	273	3828	25.1613	9.57	2.62918	7.36592e-52	VDR	0	2.60053e-51
MA0913.1	335	5380	30.8756	13.45	2.29558	1.59431e-51	Hoxd9	0	5.59457e-51
MA0860.1	264	3644	24.3318	9.11	2.67089	2.94573e-51	Rarg(var.2)	0	1.02746e-50
MA0852.2	299	4496	27.5576	11.24	2.45174	5.35594e-51	FOXK1	0	1.85694e-50
MA0807.1	305	4651	28.1106	11.6275	2.4176	7.09223e-51	TBX5	0	2.44429e-50
MA0481.2	293	4366	27.0046	10.915	2.47408	1.2247e-50	FOXP1	0	4.19588e-50
MA0467.1	278	4021	25.6221	10.0525	2.54883	3.04786e-50	Crx	0	1.03807e-49
MA0810.1	268	3806	24.7005	9.515	2.59595	9.74961e-50	TFAP2A(var.2)	0	3.30118e-49
MA0154.3	289	4313	26.6359	10.7825	2.47029	1.01924e-49	EBF1	0	3.43104e-49
MA0801.1	257	3552	23.6866	8.88	2.66741	1.19851e-49	MGA	0	3.98816e-49
MA0803.1	257	3552	23.6866	8.88	2.66741	1.19851e-49	TBX15	0	3.98816e-49
MA0811.1	249	3380	22.9493	8.45	2.71589	2.34469e-49	TFAP2B	0	7.75757e-49
MA0901.1	301	4629	27.7419	11.5725	2.39723	2.41571e-49	HOXB13	0	7.94714e-49
MA0038.1	299	4596	27.5576	11.49	2.3984	5.18922e-49	Gfi1	0	1.69749e-48
MA0858.1	248	3374	22.8571	8.435	2.7098	5.80185e-49	Rarb(var.2)	0	1.88723e-48
MA0859.1	248	3386	22.8571	8.465	2.70019	1.09875e-48	Rarg	0	3.55405e-48
MA1149.1	256	3576	23.5945	8.94	2.6392	1.39034e-48	RARA::RXRG	0	4.47227e-48
MA0479.1	265	3794	24.424	9.485	2.57501	1.87412e-48	FOXH1	0	5.99513e-48
MA0783.1	318	5111	29.3088	12.7775	2.29378	2.14679e-48	PKNOX2	0	6.82964e-48
MA0650.1	293	4495	27.0046	11.2375	2.40308	4.64138e-48	HOXA13	0	1.4685e-47
MA1150.1	217	2740	20	6.85	2.91971	1.64972e-47	RORB	0	5.19124e-47
MA0111.1	260	3726	23.9631	9.315	2.57253	2.3154e-47	Spz1	0	7.24656e-47
MA1101.1	314	5067	28.9401	12.6675	2.28459	2.56359e-47	BACH2	0	7.98022e-47
MA0857.1	266	3882	24.5161	9.705	2.52613	4.30601e-47	Rarb	0	1.33325e-46
MA0732.1	283	4297	26.0829	10.7425	2.42801	4.47331e-47	EGR3	0	1.37123e-46
MA0101.1	251	3527	23.1336	8.8175	2.62361	4.47603e-47	REL	0	1.37123e-46
MA0909.1	305	4852	28.1106	12.13	2.31744	5.00974e-47	HOXD13	0	1.52665e-46
MA0696.1	281	4254	25.8986	10.635	2.43522	5.97246e-47	ZIC1	0	1.8105e-46
MA0524.2	244	3373	22.4885	8.4325	2.66688	7.07632e-47	TFAP2C	0	2.13344e-46
MA0739.1	259	3725	23.871	9.3125	2.56333	7.11148e-47	Hic1	0	2.13344e-46
MA0591.1	302	4789	27.8341	11.9725	2.32484	8.89275e-47	Bach1::Mafk	0	2.65407e-46
MA0051.1	301	4767	27.7419	11.9175	2.32783	1.03007e-46	IRF2	0	3.05851e-46
MA0751.1	263	3835	24.2396	9.5875	2.52825	1.43781e-46	ZIC4	0	4.24739e-46
MA0832.1	294	4601	27.0968	11.5025	2.35573	1.66862e-46	Tcf21	0	4.9042e-46
MA0494.1	256	3674	23.5945	9.185	2.5688	1.92676e-46	Nr1h3::Rxra	0	5.6343e-46
MA1113.1	322	5331	29.6774	13.3275	2.22678	2.53738e-46	PBX2	0	7.38261e-46
MA1109.1	405	7625	37.3272	19.0625	1.95815	3.29228e-46	NEUROD1	0	9.53116e-46
MA1103.1	296	4670	27.2811	11.675	2.33671	3.71263e-46	FOXK2	0	1.06946e-45
MA0164.1	279	4246	25.7143	10.615	2.42245	3.91735e-46	Nr2e3	0	1.12285e-45
MA0042.2	284	4377	26.1751	10.9425	2.39206	5.36246e-46	FOXI1	0	1.49272e-45
MA0033.2	284	4377	26.1751	10.9425	2.39206	5.36246e-46	FOXL1	0	1.49272e-45
MA0847.1	284	4377	26.1751	10.9425	2.39206	5.36246e-46	FOXD2	0	1.49272e-45
MA0848.1	284	4377	26.1751	10.9425	2.39206	5.36246e-46	FOXO4	0	1.49272e-45
MA0849.1	284	4377	26.1751	10.9425	2.39206	5.36246e-46	FOXO6	0	1.49272e-45
MA0850.1	284	4377	26.1751	10.9425	2.39206	5.36246e-46	FOXP3	0	1.49272e-45
MA1119.1	281	4327	25.8986	10.8175	2.39414	1.60602e-45	SIX2	0	4.44921e-45
MA0740.1	298	4762	27.4654	11.905	2.30705	2.1422e-45	KLF14	0	5.90634e-45
MA1123.1	334	5705	30.7834	14.2625	2.15835	2.29417e-45	TWIST1	0	6.29536e-45
MA0731.1	282	4368	25.9908	10.92	2.38011	3.27381e-45	BCL6B	0	8.9412e-45
MA0482.1	248	3549	22.8571	8.8725	2.57618	4.61275e-45	Gata4	0	1.25389e-44
MA0124.2	235	3248	21.659	8.12	2.66736	5.24694e-45	Nkx3-1	0	1.41962e-44
MA0691.1	278	4285	25.6221	10.7125	2.3918	6.83044e-45	TFAP4	0	1.83945e-44
MA0737.1	199	2453	18.341	6.1325	2.99079	7.09662e-45	GLIS3	0	1.90229e-44
MA0736.1	200	2487	18.4332	6.2175	2.96473	1.52026e-44	GLIS2	0	4.05637e-44
MA0812.1	245	3511	22.5806	8.7775	2.57256	2.32953e-44	TFAP2B(var.2)	0	6.18714e-44
MA1153.1	260	3878	23.9631	9.695	2.4717	3.37472e-44	Smad4	0	8.9222e-44
MA0676.1	252	3706	23.2258	9.265	2.50683	9.10322e-44	Nr2e1	0	2.3958e-43
MA0116.1	246	3597	22.6728	8.9925	2.5213	4.7436e-43	Znf423	0	1.24278e-42
MA0037.3	215	2884	19.8157	7.21	2.74836	6.82217e-43	GATA3	0	1.7793e-42
MA0613.1	255	3827	23.5023	9.5675	2.45647	8.725e-43	FOXG1	0	2.25526e-42
MA0614.1	255	3827	23.5023	9.5675	2.45647	8.725e-43	Foxj2	0	2.25526e-42
MA0003.3	250	3724	23.0415	9.31	2.47492	2.02232e-42	TFAP2A	0	5.20409e-42
MA0135.1	299	4961	27.5576	12.4025	2.22194	2.54086e-42	Lhx3	0	6.50954e-42
MA0465.1	275	4347	25.3456	10.8675	2.33224	2.6249e-42	CDX2	0	6.69522e-42
MA0742.1	273	4298	25.1613	10.745	2.34167	2.77269e-42	Klf12	0	7.04117e-42
MA0775.1	268	4176	24.7005	10.44	2.36594	3.16647e-42	MEIS3	0	8.00606e-42
MA0088.2	289	4712	26.6359	11.78	2.26112	3.76682e-42	ZNF143	0	9.48257e-42
MA0865.1	219	3011	20.1843	7.5275	2.68141	4.62414e-42	E2F8	0	1.15904e-41
MA0778.1	170	1953	15.6682	4.8825	3.20905	5.41649e-42	NFKB2	0	1.35179e-41
MA0476.1	244	3603	22.4885	9.0075	2.49664	6.06788e-42	FOS	0	1.50785e-41
MA0910.1	293	4828	27.0046	12.07	2.23733	6.29993e-42	Hoxd8	0	1.55883e-41
MA0782.1	278	4447	25.6221	11.1175	2.30467	7.26843e-42	PKNOX1	0	1.79082e-41
MA1104.1	233	3349	21.4747	8.3725	2.5649	8.78221e-42	GATA6	0	2.15462e-41
MA1117.1	225	3162	20.7373	7.905	2.62332	8.85087e-42	RELB	0	2.1623e-41
MA0462.1	242	3566	22.3041	8.915	2.50187	1.01626e-41	BATF::JUN	0	2.47232e-41
MA0899.1	292	4826	26.9124	12.065	2.23062	1.63391e-41	HOXA10	0	3.95829e-41
MA0670.1	259	3997	23.871	9.9925	2.38889	2.20238e-41	NFIA	0	5.31324e-41
MA0805.1	240	3543	22.1198	8.8575	2.4973	3.27702e-41	TBX1	0	7.87302e-41
MA0707.1	322	5643	29.6774	14.1075	2.10366	3.87577e-41	MNX1	0	9.27302e-41
MA0869.1	277	4465	25.53	11.1625	2.28712	4.39571e-41	Sox11	0	1.04737e-40
MA0074.1	182	2236	16.7742	5.59	3.00075	4.73054e-41	RXRA::VDR	0	1.12253e-40
MA1108.1	171	2008	15.7604	5.02	3.13952	5.27799e-41	MXI1	0	1.24733e-40
MA0066.1	220	3082	20.2765	7.705	2.6316	5.4056e-41	PPARG	0	1.27229e-40
MA0800.1	245	3690	22.5806	9.225	2.44777	1.10422e-40	EOMES	0	2.58842e-40
MA0093.2	228	3286	21.0138	8.215	2.55798	1.26258e-40	USF1	0	2.94772e-40
MA0757.1	247	3747	22.765	9.3675	2.43021	1.60792e-40	ONECUT3	0	3.7389e-40
MA0752.1	188	2391	17.3272	5.9775	2.89874	2.2662e-40	ZNF410	0	5.24851e-40
MA0814.1	227	3275	20.9217	8.1875	2.55532	2.32029e-40	TFAP2C(var.2)	0	5.35238e-40
MA0036.3	216	3032	19.9078	7.58	2.62636	4.6132e-40	GATA2	0	1.05994e-39
MA0040.1	273	4422	25.1613	11.055	2.27601	4.91536e-40	Foxq1	0	1.1249e-39
MA0489.1	245	3724	22.5806	9.31	2.42542	5.11824e-40	JUN(var.2)	0	1.16672e-39
MA0688.1	247	3773	22.765	9.4325	2.41346	5.14062e-40	TBX2	0	1.16722e-39
MA0122.2	215	3020	19.8157	7.55	2.62459	8.07248e-40	NKX3-2	0	1.82577e-39
MA0046.2	244	3720	22.4885	9.3	2.41812	1.27429e-39	HNF1A	0	2.87087e-39
MA0893.1	320	5695	29.4931	14.2375	2.07151	1.75693e-39	GSX2	0	3.94289e-39
MA1128.1	231	3415	21.2903	8.5375	2.49374	1.96083e-39	FOSL1::JUN	0	4.38347e-39
MA0478.1	232	3445	21.3825	8.6125	2.48273	2.59477e-39	FOSL2	0	5.77835e-39
MA0898.1	263	4214	24.2396	10.535	2.30087	3.22553e-39	Hmx3	0	7.15548e-39
MA0867.1	271	4432	24.977	11.08	2.25424	5.81488e-39	SOX4	0	1.28504e-38
MA0703.1	327	5922	30.1382	14.805	2.03568	6.06913e-39	LMX1B	0	1.33613e-38
MA1105.1	224	3274	20.6452	8.185	2.52232	6.58599e-39	GRHL2	0	1.44443e-38
MA0897.1	256	4063	23.5945	10.1575	2.32286	9.21426e-39	Hmx2	0	2.01323e-38
MA0492.1	239	3646	22.0276	9.115	2.41664	1.08409e-38	JUND(var.2)	0	2.35973e-38
MA0147.3	172	2127	15.8525	5.3175	2.9812	2.41131e-38	MYC	0	5.22902e-38
MA0108.2	193	2587	17.788	6.4675	2.75037	2.70723e-38	TBP	0	5.84882e-38
MA0099.3	216	3116	19.9078	7.79	2.55556	2.8788e-38	FOS::JUN	0	6.19637e-38
MA0610.1	181	2326	16.682	5.815	2.86879	3.34611e-38	DMRT3	0	7.17554e-38
MA0063.1	282	4763	25.9908	11.9075	2.18272	3.55153e-38	Nkx2-5	0	7.58795e-38
MA0491.1	226	3359	20.8295	8.3975	2.48044	3.75936e-38	JUND	0	8.00247e-38
MA0477.1	236	3602	21.7512	9.005	2.41545	3.9624e-38	FOSL1	0	8.40378e-38
MA1419.1	191	2551	17.6037	6.3775	2.76028	4.31784e-38	IRF4	0	9.1242e-38
MA0150.2	270	4468	24.8848	11.17	2.22782	6.72307e-38	Nfe2l2	0	1.41551e-37
MA0485.1	228	3438	21.0138	8.595	2.44489	1.53407e-37	Hoxc9	0	3.21821e-37
MA1141.1	230	3493	21.1982	8.7325	2.4275	2.05648e-37	FOS::JUND	0	4.29856e-37
MA0690.1	243	3814	22.3963	9.535	2.34885	2.21609e-37	TBX21	0	4.61553e-37
MA0815.1	191	2589	17.6037	6.4725	2.71977	3.26395e-37	TFAP2C(var.3)	0	6.77357e-37
MA1142.1	217	3201	20	8.0025	2.49922	5.24876e-37	FOSL1::JUND	0	1.08537e-36
MA0712.1	205	2921	18.894	7.3025	2.58733	5.8759e-37	OTX2	0	1.21073e-36
MA0878.1	247	3938	22.765	9.845	2.31234	6.11063e-37	CDX1	0	1.25463e-36
MA0667.1	258	4225	23.7788	10.5625	2.25125	8.69077e-37	MYF6	0	1.77808e-36
MA0059.1	182	2407	16.7742	6.0175	2.78757	8.96984e-37	MAX::MYC	0	1.82871e-36
MA0715.1	243	3851	22.3963	9.6275	2.32629	1.05236e-36	PROP1	0	2.13796e-36
MA0872.1	200	2820	18.4332	7.05	2.61464	1.22133e-36	TFAP2A(var.3)	0	2.47255e-36
MA0671.1	240	3784	22.1198	9.46	2.33825	1.45596e-36	NFIX	0	2.93729e-36
MA0091.1	287	5006	26.4516	12.515	2.11359	2.18548e-36	TAL1::TCF3	0	4.39373e-36
MA0802.1	233	3624	21.4747	9.06	2.37027	2.55646e-36	TBR1	0	5.12176e-36
MA0797.1	257	4230	23.6866	10.575	2.23987	2.91395e-36	TGIF2	0	5.81786e-36
MA0657.1	208	3025	19.1705	7.5625	2.53494	2.99111e-36	KLF13	0	5.95138e-36
MA0490.1	231	3580	21.2903	8.95	2.37881	3.1971e-36	JUNB	0	6.33945e-36
MA0684.1	195	2731	17.9724	6.8275	2.63235	4.48981e-36	RUNX3	0	8.87236e-36
MA0682.1	219	3296	20.1843	8.24	2.44955	4.53397e-36	Pitx1	0	8.92914e-36
MA0719.1	200	2847	18.4332	7.1175	2.58984	4.62002e-36	RHOXF1	0	9.06776e-36
MA0087.1	209	3060	19.2627	7.65	2.518	5.12178e-36	Sox5	0	1.00186e-35
MA0842.1	237	3746	21.8433	9.365	2.33244	6.76918e-36	NRL	0	1.31965e-35
MA0713.1	247	3997	22.765	9.9925	2.27821	6.82608e-36	PHOX2A	0	1.32627e-35
MA0652.1	203	2928	18.7097	7.32	2.55597	7.90174e-36	IRF8	0	1.53014e-35
MA0495.2	236	3725	21.7512	9.3125	2.33569	7.95921e-36	MAFF	0	1.53613e-35
MA1151.1	193	2705	17.788	6.7625	2.63039	1.21637e-35	RORC	0	2.33979e-35
MA0633.1	196	2789	18.0645	6.9725	2.59082	2.52816e-35	Twist2	0	4.84704e-35
MA0611.1	190	2652	17.5115	6.63	2.64126	2.67989e-35	Dux	0	5.12097e-35
MA0681.1	233	3685	21.4747	9.2125	2.33103	3.3797e-35	Phox2b	0	6.43699e-35
MA0714.1	221	3404	20.3687	8.51	2.3935	6.29772e-35	PITX3	0	1.19553e-34
MA0031.1	219	3360	20.1843	8.4	2.4029	7.74495e-35	FOXD1	0	1.46069e-34
MA0157.2	219	3360	20.1843	8.4	2.4029	7.74495e-35	FOXO3	0	1.46069e-34
MA0621.1	282	4988	25.9908	12.47	2.08426	1.34168e-34	mix-a	0	2.52219e-34
MA0813.1	212	3216	19.5392	8.04	2.43025	2.39809e-34	TFAP2B(var.3)	0	4.49352e-34
MA0112.3	174	2335	16.0369	5.8375	2.74721	2.63503e-34	ESR1	0	4.92156e-34
MA1130.1	207	3118	19.0783	7.795	2.44751	6.49865e-34	FOSL2::JUN	0	1.20988e-33
MA1118.1	218	3389	20.0922	8.4725	2.37146	7.77602e-34	SIX1	0	1.44305e-33
MA0660.1	220	3441	20.2765	8.6025	2.35705	8.78708e-34	MEF2B	0	1.62547e-33
MA0510.2	233	3768	21.4747	9.42	2.27969	1.01284e-33	RFX5	0	1.86763e-33
MA0716.1	259	4440	23.871	11.1	2.15054	1.20366e-33	PRRX1	0	2.20544e-33
MA0721.1	259	4440	23.871	11.1	2.15054	1.20366e-33	UNCX	0	2.20544e-33
MA0102.3	191	2755	17.6037	6.8875	2.55589	1.34291e-33	CEBPA	0	2.45282e-33
MA0501.1	254	4315	23.4101	10.7875	2.17012	1.47122e-33	MAF::NFE2	0	2.67874e-33
MA1110.1	189	2712	17.4194	6.78	2.56923	1.5926e-33	NR1H4	0	2.89064e-33
MA0766.1	190	2739	17.5115	6.8475	2.55736	1.90423e-33	GATA5	0	3.44546e-33
MA0618.1	256	4393	23.5945	10.9825	2.14837	3.82278e-33	LBX1	0	6.89529e-33
MA0883.1	172	2343	15.8525	5.8575	2.70637	4.19968e-33	Dmbx1	0	7.55161e-33
MA0895.1	146	1783	13.4562	4.4575	3.01878	5.28384e-33	HMBOX1	0	9.47166e-33
MA0488.1	238	3945	21.9355	9.8625	2.22413	7.3338e-33	JUN	0	1.31058e-32
MA0070.1	196	2914	18.0645	7.285	2.47969	9.21433e-33	PBX1	0	1.64157e-32
MA0117.2	230	3758	21.1982	9.395	2.25632	1.38458e-32	Mafb	0	2.45911e-32
MA0891.1	170	2327	15.6682	5.8175	2.69329	1.87462e-32	GSC2	0	3.31928e-32
MA0793.1	270	4853	24.8848	12.1325	2.05109	8.63519e-32	POU6F2	0	1.52432e-31
MA1138.1	184	2692	16.9585	6.73	2.51984	1.55099e-31	FOSL2::JUNB	0	2.72956e-31
MA1135.1	187	2768	17.235	6.92	2.49061	1.98557e-31	FOSB::JUNB	0	3.48377e-31
MA0863.1	177	2540	16.3134	6.35	2.56903	2.62866e-31	MTF1	0	4.59817e-31
MA0100.3	212	3397	19.5392	8.4925	2.30076	5.1459e-31	MYB	0	8.97432e-31
MA0675.1	260	4654	23.9631	11.635	2.05957	9.15397e-31	NKX6-2	0	1.59164e-30
MA0727.1	154	2047	14.1935	5.1175	2.77353	1.02115e-30	NR3C2	0	1.77019e-30
MA0679.1	144	1835	13.2719	4.5875	2.89305	1.36161e-30	ONECUT1	0	2.35335e-30
MA1144.1	189	2859	17.4194	7.1475	2.43713	1.39787e-30	FOSL2::JUND	0	2.40883e-30
MA0105.4	148	1922	13.6406	4.805	2.83882	1.4239e-30	NFKB1	0	2.44641e-30
MA0689.1	229	3866	21.106	9.665	2.18375	2.31609e-30	TBX20	0	3.9675e-30
MA0511.2	178	2614	16.4055	6.535	2.51041	2.85061e-30	RUNX2	0	4.86874e-30
MA0798.1	226	3796	20.8295	9.49	2.19489	3.01298e-30	RFX3	0	5.13093e-30
MA1147.1	138	1724	12.7189	4.31	2.95102	3.56722e-30	NR4A2::RXRA	0	6.05696e-30
MA0526.2	174	2527	16.0369	6.3175	2.53848	3.86411e-30	USF2	0	6.54187e-30
MA0799.1	226	3815	20.8295	9.5375	2.18396	6.13048e-30	RFX4	0	1.03485e-29
MA0708.1	248	4396	22.8571	10.99	2.07981	7.63553e-30	MSX2	0	1.28517e-29
MA0806.1	205	3305	18.894	8.2625	2.28672	1.40854e-29	TBX4	0	2.3639e-29
MA0655.1	181	2724	16.682	6.81	2.44964	1.67202e-29	JDP2	0	2.79797e-29
MA0594.1	208	3388	19.1705	8.47	2.26334	1.93492e-29	Hoxa9	0	3.22859e-29
MA0106.3	155	2126	14.2857	5.315	2.68781	1.99162e-29	TP53	0	3.31365e-29
MA0796.1	240	4222	22.1198	10.555	2.09567	2.81725e-29	TGIF1	0	4.66493e-29
MA0750.2	220	3702	20.2765	9.255	2.19087	2.81991e-29	ZBTB7A	0	4.66493e-29
MA0734.1	161	2273	14.8387	5.6825	2.6113	3.48418e-29	GLI2	0	5.74741e-29
MA0634.1	256	4673	23.5945	11.6825	2.01964	6.27837e-29	ALX3	0	1.03136e-28
MA0600.2	211	3494	19.447	8.735	2.22633	6.28788e-29	RFX2	0	1.03136e-28
MA0018.3	182	2782	16.7742	6.955	2.41182	7.45204e-29	CREB1	0	1.21885e-28
MA0153.2	180	2738	16.5899	6.845	2.42365	8.86162e-29	HNF1B	0	1.44532e-28
MA0756.1	166	2409	15.2995	6.0225	2.5404	9.43381e-29	ONECUT2	0	1.53432e-28
MA1134.1	177	2675	16.3134	6.6875	2.43938	1.29756e-28	FOS::JUNB	0	2.10444e-28
MA0907.1	166	2418	15.2995	6.045	2.53094	1.43658e-28	HOXC13	0	2.32341e-28
MA0109.1	147	1986	13.5484	4.965	2.72878	1.44715e-28	HLTF	0	2.33398e-28
MA0136.2	222	3803	20.4608	9.5075	2.15207	1.74105e-28	ELF5	0	2.80018e-28
MA0072.1	182	2803	16.7742	7.0075	2.39375	1.83989e-28	RORA(var.2)	0	2.95096e-28
MA1137.1	193	3081	17.788	7.7025	2.30938	2.72026e-28	FOSL1::JUNB	0	4.35091e-28
MA0113.3	150	2078	13.8249	5.195	2.66119	5.18456e-28	NR3C1	0	8.26958e-28
MA0735.1	120	1435	11.0599	3.5875	3.0829	6.30783e-28	GLIS1	0	1.00336e-27
MA0069.1	151	2105	13.9171	5.2625	2.64457	6.46973e-28	Pax6	0	1.02629e-27
MA0496.2	210	3535	19.3548	8.8375	2.19008	7.69461e-28	MAFK	0	1.21726e-27
MA0058.3	139	1844	12.8111	4.61	2.77897	8.87097e-28	MAX	0	1.39953e-27
MA0825.1	134	1749	12.3502	4.3725	2.82452	1.88322e-27	MNT	0	2.963e-27
MA0060.3	204	3409	18.8018	8.5225	2.20614	2.09594e-27	NFYA	0	3.28876e-27
MA0718.1	221	3847	20.3687	9.6175	2.11788	2.11523e-27	RAX	0	3.31006e-27
MA0083.3	113	1314	10.4147	3.285	3.17039	2.41046e-27	SRF	0	3.76188e-27
MA1420.1	149	2092	13.7327	5.23	2.62576	3.19334e-27	IRF5	0	4.97028e-27
MA0892.1	259	4882	23.871	12.205	1.95584	3.59394e-27	GSX1	0	5.5788e-27
MA0709.1	214	3682	19.7235	9.205	2.14269	3.85062e-27	Msx3	0	5.96125e-27
MA0758.1	148	2079	13.6406	5.1975	2.62445	5.13942e-27	E2F7	0	7.93526e-27
MA0626.1	147	2060	13.5484	5.15	2.63075	6.15645e-27	Npas2	0	9.48028e-27
MA0630.1	237	4305	21.8433	10.7625	2.02958	6.88041e-27	SHOX	0	1.04836e-26
MA0075.2	237	4305	21.8433	10.7625	2.02958	6.88041e-27	Prrx2	0	1.04836e-26
MA0701.1	237	4305	21.8433	10.7625	2.02958	6.88041e-27	LHX9	0	1.04836e-26
MA0717.1	237	4305	21.8433	10.7625	2.02958	6.88041e-27	RAX2	0	1.04836e-26
MA0914.1	190	3094	17.5115	7.735	2.26393	8.78914e-27	ISL2	0	1.33567e-26
MA0607.1	191	3123	17.6037	7.8075	2.25471	1.02782e-26	Bhlha15	0	1.55787e-26
MA1131.1	166	2513	15.2995	6.2825	2.43526	1.04747e-26	FOSL2::JUN(var.2)	0	1.58351e-26
MA0831.2	169	2601	15.576	6.5025	2.39539	2.11267e-26	TFE3	0	3.18551e-26
MA0007.3	159	2367	14.6544	5.9175	2.47645	2.4995e-26	Ar	0	3.75899e-26
MA0841.1	160	2397	14.7465	5.9925	2.46083	3.33018e-26	NFE2	0	4.99527e-26
MA0866.1	205	3512	18.894	8.78	2.15194	3.60082e-26	SOX21	0	5.38728e-26
MA0502.1	195	3257	17.9724	8.1425	2.20723	3.65759e-26	NFYB	0	5.4581e-26
MA0470.1	169	2615	15.576	6.5375	2.38257	3.82625e-26	E2F4	0	5.69512e-26
MA1146.1	142	2001	13.0876	5.0025	2.6162	8.83509e-26	NR1A4::RXRA	0	1.31167e-25
MA0025.1	134	1823	12.3502	4.5575	2.70987	9.55586e-26	NFIL3	0	1.41505e-25
MA0602.1	163	2496	15.023	6.24	2.40754	1.11434e-25	Arid5a	0	1.64592e-25
MA0666.1	193	3253	17.788	8.1325	2.18728	2.07558e-25	MSX1	0	3.05015e-25
MA0876.1	193	3253	17.788	8.1325	2.18728	2.07558e-25	BSX	0	3.05015e-25
MA0904.1	232	4280	21.3825	10.7	1.99836	2.35221e-25	Hoxb5	0	3.44792e-25
MA0694.1	126	1670	11.6129	4.175	2.78153	3.18923e-25	ZBTB7B	0	4.66304e-25
MA0877.1	212	3759	19.5392	9.3975	2.07919	3.46089e-25	Barhl1	0	5.04749e-25
MA0692.1	150	2215	13.8249	5.5375	2.49659	3.57303e-25	TFEB	0	5.19795e-25
MA0662.1	237	4433	21.8433	11.0825	1.97097	4.07168e-25	MIXL1	0	5.90853e-25
MA0896.1	208	3660	19.1705	9.15	2.09514	4.22526e-25	Hmx1	0	6.11606e-25
MA0617.1	130	1767	11.9816	4.4175	2.7123	5.12777e-25	Id2	0	7.40394e-25
MA0861.1	139	1974	12.8111	4.935	2.59596	6.4965e-25	TP73	0	9.3569e-25
MA0699.1	225	4144	20.7373	10.36	2.00167	1.25116e-24	LBX2	0	1.79758e-24
MA0882.1	195	3366	17.9724	8.415	2.13575	1.92385e-24	DLX6	0	2.7572e-24
MA0880.1	181	3020	16.682	7.55	2.20954	2.87575e-24	Dlx3	0	4.10113e-24
MA0881.1	181	3020	16.682	7.55	2.20954	2.87575e-24	Dlx4	0	4.10113e-24
MA0821.1	113	1431	10.4147	3.5775	2.91118	2.95511e-24	HES5	0	4.20395e-24
MA0822.1	110	1370	10.1382	3.425	2.96007	3.34447e-24	HES7	0	4.74619e-24
MA0104.4	115	1477	10.5991	3.6925	2.87043	3.59897e-24	MYCN	0	5.09487e-24
MA0884.1	185	3129	17.0507	7.8225	2.1797	3.81887e-24	DUXA	0	5.39299e-24
MA0640.1	185	3132	17.0507	7.83	2.17761	4.25988e-24	ELF3	0	6.00115e-24
MA0702.1	240	4595	22.1198	11.4875	1.92556	4.58552e-24	LMX1A	0	6.44421e-24
MA0631.1	121	1616	11.1521	4.04	2.76041	5.96286e-24	Six3	0	8.35955e-24
MA0644.1	215	3928	19.8157	9.82	2.01789	6.614e-24	ESX1	0	9.25002e-24
MA0722.1	212	3853	19.5392	9.6325	2.02846	7.77722e-24	VAX1	0	1.08245e-23
MA0723.1	212	3853	19.5392	9.6325	2.02846	7.77722e-24	VAX2	0	1.08245e-23
MA0140.2	193	3355	17.788	8.3875	2.12078	8.004e-24	GATA1::TAL1	0	1.11135e-23
MA0525.2	113	1454	10.4147	3.635	2.86513	1.07998e-23	TP63	0	1.49595e-23
MA0608.1	127	1762	11.7051	4.405	2.65722	1.16842e-23	Creb3l2	0	1.61459e-23
MA0854.1	210	3817	19.3548	9.5425	2.02828	1.35834e-23	Alx1	0	1.87258e-23
MA1127.1	143	2134	13.1797	5.335	2.47043	1.47243e-23	FOSB::JUN	0	2.02503e-23
MA1145.1	153	2375	14.1014	5.9375	2.37497	1.70715e-23	FOSL2::JUND(var.2)	0	2.34228e-23
MA0804.1	123	1683	11.3364	4.2075	2.69433	1.95089e-23	TBX19	0	2.67036e-23
MA0468.1	191	3344	17.6037	8.36	2.1057	3.28531e-23	DUX4	0	4.48631e-23
MA0654.1	218	4070	20.0922	10.175	1.97466	4.55347e-23	ISX	0	6.18887e-23
MA0720.1	218	4070	20.0922	10.175	1.97466	4.55347e-23	Shox2	0	6.18887e-23
MA0912.1	240	4678	22.1198	11.695	1.89139	5.16076e-23	Hoxd3	0	6.99785e-23
MA0780.1	124	1736	11.4286	4.34	2.63331	8.99152e-23	PAX3	0	1.21638e-22
MA1126.1	147	2271	13.5484	5.6775	2.38633	9.11173e-23	FOS::JUN(var.2)	0	1.22976e-22
MA0871.1	144	2217	13.2719	5.5425	2.39457	1.92318e-22	TFEC	0	2.58958e-22
MA0706.1	239	4700	22.0276	11.75	1.87469	2.12745e-22	MEOX2	0	2.85799e-22
MA0695.1	129	1882	11.8894	4.705	2.52697	4.1087e-22	ZBTB7C	0	5.50679e-22
MA0645.1	187	3317	17.235	8.2925	2.07839	4.49413e-22	ETV6	0	6.00947e-22
MA0680.1	126	1816	11.6129	4.54	2.55791	4.70976e-22	PAX7	0	6.2833e-22
MA0779.1	103	1312	9.49309	3.28	2.89423	5.66399e-22	PAX1	0	7.53897e-22
MA0076.2	171	2913	15.7604	7.2825	2.16414	6.02626e-22	ELK4	0	8.00277e-22
MA0700.1	210	3979	19.3548	9.9475	1.9457	2.08481e-21	LHX2	0	2.76226e-21
MA0603.1	121	1755	11.1521	4.3875	2.54178	5.6921e-21	Arntl	0	7.52448e-21
MA0648.1	144	2301	13.2719	5.7525	2.30715	5.97375e-21	GSC	0	7.87882e-21
MA0874.1	179	3193	16.4977	7.9825	2.06673	7.58216e-21	Arx	0	9.97743e-21
MA0656.1	141	2235	12.9954	5.5875	2.3258	7.88433e-21	JDP2(var.2)	0	1.03515e-20
MA1102.1	367	8685	33.8249	21.7125	1.55785	8.48339e-21	CTCFL	0	1.11129e-20
MA1133.1	125	1860	11.5207	4.65	2.47758	1.002e-20	JUN::JUNB(var.2)	0	1.30961e-20
MA0905.1	127	1910	11.7051	4.775	2.45132	1.15504e-20	HOXC10	0	1.50624e-20
MA0894.1	189	3496	17.4194	8.74	1.99306	2.61429e-20	HESX1	0	3.40151e-20
MA0674.1	222	4402	20.4608	11.005	1.85923	2.90623e-20	NKX6-1	0	3.77289e-20
MA0903.1	225	4500	20.7373	11.25	1.84332	4.25037e-20	HOXB3	0	5.50551e-20
MA0646.1	114	1642	10.5069	4.105	2.55954	5.08458e-20	GCM1	0	6.57137e-20
MA0628.1	162	2826	14.9309	7.065	2.11336	9.00949e-20	POU6F1	0	1.1618e-19
MA0870.1	159	2757	14.6544	6.8925	2.12613	1.18457e-19	Sox1	0	1.52414e-19
MA0647.1	119	1781	10.9677	4.4525	2.46328	1.47729e-19	GRHL1	0	1.89656e-19
MA0629.1	161	2815	14.8387	7.0375	2.10852	1.48807e-19	Rhox11	0	1.90617e-19
MA0890.1	199	3840	18.341	9.6	1.91052	2.33031e-19	GBX2	0	2.97847e-19
MA0622.1	122	1864	11.2442	4.66	2.41293	2.53456e-19	Mlxip	0	3.23241e-19
MA0833.1	128	2012	11.7972	5.03	2.34537	3.1026e-19	ATF4	0	3.94814e-19
MA0659.1	145	2431	13.3641	6.0775	2.19894	3.26891e-19	MAFG	0	4.15066e-19
MA0009.2	114	1692	10.5069	4.23	2.4839	4.95141e-19	T	0	6.27323e-19
MA0616.1	117	1769	10.7834	4.4225	2.43831	6.71873e-19	Hes2	0	8.4897e-19
MA0840.1	124	1935	11.4286	4.8375	2.3625	6.73018e-19	Creb5	0	8.4897e-19
MA1122.1	134	2178	12.3502	5.445	2.26818	6.86301e-19	TFDP1	0	8.63845e-19
MA0885.1	164	2939	15.1152	7.3475	2.05719	6.92776e-19	Dlx2	0	8.70103e-19
MA1106.1	80	956	7.37327	2.39	3.08505	7.03545e-19	HIF1A	0	8.81715e-19
MA0902.1	217	4404	20	11.01	1.81653	1.31248e-18	HOXB2	0	1.64131e-18
MA0835.1	124	1965	11.4286	4.9125	2.32643	2.2648e-18	BATF3	0	2.82612e-18
MA1132.1	146	2520	13.4562	6.3	2.13591	3.14641e-18	JUN::JUNB	0	3.91779e-18
MA0704.1	175	3285	16.129	8.2125	1.96396	3.82972e-18	Lhx4	0	4.75839e-18
MA0062.2	152	2688	14.0092	6.72	2.0847	5.07524e-18	Gabpa	0	6.29243e-18
MA0908.1	101	1450	9.30876	3.625	2.56793	6.46884e-18	HOXD11	0	8.00311e-18
MA0125.1	173	3276	15.9447	8.19	1.94685	1.44428e-17	Nobox	0	1.78302e-17
MA0906.1	86	1137	7.92627	2.8425	2.78848	1.67507e-17	HOXC12	0	2.06354e-17
MA0612.1	182	3526	16.7742	8.815	1.90291	1.70581e-17	EMX1	0	2.09695e-17
MA0823.1	102	1496	9.40092	3.74	2.51362	1.87363e-17	HEY1	0	2.29838e-17
MA0795.1	101	1477	9.30876	3.6925	2.52099	2.24126e-17	SMAD3	0	2.74353e-17
MA0019.1	127	2100	11.7051	5.25	2.22954	2.43026e-17	Ddit3::Cebpa	0	2.96861e-17
MA0853.1	189	3737	17.4194	9.3425	1.86453	2.84711e-17	Alx4	0	3.47047e-17
MA0781.1	98	1418	9.03226	3.545	2.54789	3.47304e-17	PAX9	0	4.22456e-17
MA0658.1	166	3119	15.2995	7.7975	1.96211	3.61472e-17	LHX6	0	4.38767e-17
MA0911.1	97	1397	8.94009	3.4925	2.5598	3.76568e-17	Hoxa11	0	4.56135e-17
MA0767.1	80	1024	7.37327	2.56	2.88018	3.78843e-17	GCM2	0	4.57934e-17
MA0598.2	150	2706	13.8249	6.765	2.04359	4.94778e-17	EHF	0	5.96826e-17
MA0724.1	103	1544	9.49309	3.86	2.45935	5.64335e-17	VENTX	0	6.79314e-17
MA0620.2	119	1926	10.9677	4.815	2.27783	5.7079e-17	MITF	0	6.85659e-17
MA0710.1	190	3798	17.5115	9.495	1.84429	6.95255e-17	NOTO	0	8.33443e-17
MA0755.1	75	935	6.91244	2.3375	2.95719	9.23746e-17	CUX2	0	1.10506e-16
MA0864.1	92	1312	8.47926	3.28	2.58514	1.40717e-16	E2F2	0	1.6799e-16
MA0473.2	137	2403	12.6267	6.0075	2.10183	1.469e-16	ELF1	0	1.7501e-16
MA0145.3	90	1285	8.29493	3.2125	2.58208	3.3013e-16	TFCP2	0	3.92495e-16
MA0014.3	90	1288	8.29493	3.22	2.57607	3.80014e-16	PAX5	0	4.50877e-16
MA0834.1	105	1639	9.67742	4.0975	2.36179	4.23925e-16	ATF7	0	5.01948e-16
MA0158.1	150	2780	13.8249	6.95	1.98919	4.95446e-16	HOXA5	0	5.85435e-16
MA0661.1	192	3939	17.6959	9.8475	1.79699	6.25241e-16	MEOX1	0	7.373e-16
MA0649.1	92	1352	8.47926	3.38	2.50866	8.85162e-16	HEY2	0	1.04168e-15
MA0641.1	144	2648	13.2719	6.62	2.00482	1.11146e-15	ELF4	0	1.30534e-15
MA0879.1	166	3242	15.2995	8.105	1.88767	1.22286e-15	Dlx1	0	1.43328e-15
MA0762.1	147	2757	13.5484	6.8925	1.96567	2.70925e-15	ETV2	0	3.169e-15
MA0669.1	139	2547	12.8111	6.3675	2.01195	2.84141e-15	NEUROG2	0	3.31688e-15
MA1136.1	112	1869	10.3226	4.6725	2.20922	4.22334e-15	FOSB::JUNB(var.2)	0	4.92015e-15
MA0889.1	167	3317	15.3917	8.2925	1.8561	4.4301e-15	GBX1	0	5.15066e-15
MA0472.2	117	1997	10.7834	4.9925	2.15992	4.73774e-15	EGR2	0	5.4973e-15
MA0875.1	159	3102	14.6544	7.755	1.88967	4.99828e-15	BARX1	0	5.78801e-15
MA0828.1	88	1302	8.1106	3.255	2.49174	5.74633e-15	SREBF2(var.2)	0	6.64097e-15
MA0259.1	68	864	6.26728	2.16	2.90152	6.66425e-15	ARNT::HIF1A	0	7.68645e-15
MA0635.1	86	1269	7.92627	3.1725	2.49843	1.02334e-14	BARHL2	0	1.17796e-14
MA0506.1	143	2704	13.1797	6.76	1.94966	1.31118e-14	NRF1	0	1.5063e-14
MA0754.1	71	941	6.54378	2.3525	2.78163	1.37182e-14	CUX1	0	1.57284e-14
MA0725.1	162	3231	14.9309	8.0775	1.84845	1.75515e-14	VSX1	0	2.00441e-14
MA0726.1	162	3231	14.9309	8.0775	1.84845	1.75515e-14	VSX2	0	2.00441e-14
MA0642.1	147	2831	13.5484	7.0775	1.91429	2.29053e-14	EN2	0	2.61066e-14
MA0664.1	82	1202	7.5576	3.005	2.51501	3.08548e-14	MLXIPL	0	3.50981e-14
MA0162.3	114	1986	10.5069	4.965	2.1162	4.36636e-14	EGR1	0	4.9571e-14
MA0464.2	82	1214	7.5576	3.035	2.49015	5.26761e-14	BHLHE40	0	5.96859e-14
MA0760.1	123	2228	11.3364	5.57	2.03526	6.18421e-14	ERF	0	6.99347e-14
MA0794.1	90	1417	8.29493	3.5425	2.34155	1.0094e-13	PROX1	0	1.13926e-13
MA0132.2	169	3507	15.576	8.7675	1.77657	1.3442e-13	PDX1	0	1.51419e-13
MA0886.1	158	3214	14.5622	8.035	1.81235	1.97823e-13	EMX2	0	2.22407e-13
MA0839.1	96	1581	8.84793	3.9525	2.23856	2.08355e-13	CREB3L1	0	2.33794e-13
MA0827.1	111	1961	10.2304	4.9025	2.08678	2.40726e-13	OLIG3	0	2.69595e-13
MA0873.1	81	1227	7.46544	3.0675	2.43372	2.52653e-13	HOXD12	0	2.82405e-13
MA0777.1	56	688	5.16129	1.72	3.00075	4.39313e-13	MYBL2	0	4.901e-13
MA0829.1	93	1533	8.57143	3.8325	2.23651	5.35132e-13	Srebf1(var.2)	0	5.95849e-13
MA0888.1	140	2762	12.9032	6.905	1.86868	6.3247e-13	EVX2	0	7.0288e-13
MA0705.1	182	3962	16.7742	9.905	1.69351	9.08827e-13	Lhx8	0	1.00807e-12
MA1139.1	99	1701	9.12442	4.2525	2.14566	1.05678e-12	FOSL2::JUNB(var.2)	0	1.16994e-12
MA1099.1	76	1152	7.00461	2.88	2.43216	1.47021e-12	Hes1	0	1.62452e-12
MA0900.1	165	3504	15.2074	8.76	1.736	1.83896e-12	HOXA2	0	2.02811e-12
MA0636.1	73	1104	6.72811	2.76	2.43772	3.70998e-12	BHLHE41	0	4.0838e-12
MA1143.1	87	1454	8.01843	3.635	2.2059	6.49397e-12	FOSL1::JUND(var.2)	0	7.13474e-12
MA0663.1	82	1332	7.5576	3.33	2.26955	6.56114e-12	MLX	0	7.19489e-12
MA0067.1	74	1147	6.82028	2.8675	2.37847	8.40437e-12	Pax2	0	9.19873e-12
MA0461.2	107	1973	9.86175	4.9325	1.99934	9.06746e-12	Atoh1	0	9.90577e-12
MA0748.1	75	1188	6.91244	2.97	2.32742	1.68147e-11	YY2	0	1.83347e-11
MA0678.1	97	1742	8.94009	4.355	2.05283	2.17888e-11	OLIG2	0	2.37138e-11
MA0632.1	61	876	5.62212	2.19	2.56718	2.91587e-11	Tcfl5	0	3.16753e-11
MA0623.1	109	2081	10.0461	5.2025	1.93101	4.52855e-11	Neurog1	0	4.91017e-11
MA0098.3	108	2055	9.95392	5.1375	1.9375	4.61064e-11	ETS1	0	4.98984e-11
MA0474.2	106	2006	9.76959	5.015	1.94807	5.18625e-11	ERG	0	5.60231e-11
MA1129.1	87	1514	8.01843	3.785	2.11848	5.20093e-11	FOSL1::JUN(var.2)	0	5.6077e-11
MA0819.1	78	1294	7.18894	3.235	2.22224	5.95605e-11	CLOCK	0	6.40995e-11
MA0887.1	126	2569	11.6129	6.4225	1.80816	8.87221e-11	EVX1	0	9.53063e-11
MA0475.2	102	1927	9.40092	4.8175	1.95141	1.12424e-10	FLI1	0	1.20544e-10
MA0711.1	41	484	3.7788	1.21	3.12298	1.83731e-10	OTX1	0	1.96637e-10
MA0527.1	55	788	5.06912	1.97	2.57316	2.54977e-10	ZBTB33	0	2.72383e-10
MA0027.2	144	3128	13.2719	7.82	1.69717	2.85458e-10	EN1	0	3.04384e-10
MA0043.2	74	1255	6.82028	3.1375	2.17379	4.98643e-10	HLF	0	5.30725e-10
MA0844.1	65	1043	5.99078	2.6075	2.29752	6.59801e-10	XBP1	0	7.00963e-10
MA0843.1	62	974	5.71429	2.435	2.34673	7.28397e-10	TEF	0	7.72421e-10
MA0817.1	96	1856	8.84793	4.64	1.90688	1.35229e-09	BHLHE23	0	1.43141e-09
MA0639.1	59	919	5.43779	2.2975	2.36683	1.37789e-09	DBP	0	1.45584e-09
MA0068.2	137	3003	12.6267	7.5075	1.68188	1.47264e-09	PAX4	0	1.55312e-09
MA1140.1	77	1375	7.09677	3.4375	2.06452	2.19494e-09	JUNB(var.2)	0	2.31068e-09
MA0826.1	89	1722	8.20276	4.305	1.9054	5.79987e-09	OLIG1	0	6.0946e-09
MA0637.1	45	640	4.14747	1.6	2.59217	8.72615e-09	CENPB	0	9.15297e-09
MA0156.2	91	1795	8.3871	4.4875	1.86899	9.69526e-09	FEV	0	1.01511e-08
MA0651.1	68	1194	6.26728	2.985	2.09959	1.0177e-08	HOXC11	0	1.06363e-08
MA0605.1	60	998	5.52995	2.495	2.21641	1.12592e-08	Atf3	0	1.17461e-08
MA0131.2	56	902	5.16129	2.255	2.28882	1.16587e-08	HINFP	0	1.2141e-08
MA0638.1	69	1230	6.35945	3.075	2.06811	1.43479e-08	CREB3	0	1.49146e-08
MA0763.1	88	1733	8.1106	4.3325	1.87204	1.59893e-08	ETV3	0	1.6591e-08
MA0139.1	378	10907	34.8387	27.2675	1.27766	1.78067e-08	CTCF	0	1.84438e-08
MA0759.1	86	1718	7.92627	4.295	1.84546	4.41302e-08	ELK3	0	4.56275e-08
MA0764.1	80	1571	7.37327	3.9275	1.87734	6.57153e-08	ETV4	0	6.78238e-08
MA0668.1	80	1605	7.37327	4.0125	1.83758	1.58107e-07	NEUROD2	0	1.6289e-07
MA0466.2	49	813	4.51613	2.0325	2.22196	2.31442e-07	CEBPB	0	2.38019e-07
MA0469.2	42	658	3.87097	1.645	2.35317	3.78431e-07	E2F3	0	3.88496e-07
MA0818.1	78	1615	7.18894	4.0375	1.78054	7.71861e-07	BHLHE22	0	7.90987e-07
MA0609.1	49	861	4.51613	2.1525	2.09809	1.20769e-06	Crem	0	1.23543e-06
MA0761.1	73	1542	6.72811	3.855	1.74529	3.55306e-06	ETV1	0	3.62825e-06
MA0776.1	38	646	3.5023	1.615	2.16861	8.90424e-06	MYBL1	0	9.07668e-06
MA0686.1	65	1389	5.99078	3.4725	1.72521	1.73837e-05	SPDEF	0	1.76892e-05
MA0837.1	42	769	3.87097	1.9225	2.01351	1.82362e-05	CEBPE	0	1.85241e-05
MA0028.2	75	1684	6.91244	4.21	1.64191	2.13659e-05	ELK1	0	2.16653e-05
MA0615.1	25	370	2.30415	0.925	2.49097	3.29737e-05	Gmeb1	0	3.33772e-05
MA0604.1	34	602	3.13364	1.505	2.08215	5.80628e-05	Atf1	0	5.86708e-05
MA0862.1	26	434	2.39631	1.085	2.20858	0.000166287	GMEB2	0	0.000167736
MA0765.1	62	1488	5.71429	3.72	1.5361	0.000623834	ETV5	0	0.000628174
MA0838.1	38	807	3.5023	2.0175	1.73596	0.000831153	CEBPG	0	0.000835482
MA0024.3	26	562	2.39631	1.405	1.70556	0.00638171	E2F1	0	0.00640383
MA0836.1	27	613	2.48848	1.5325	1.6238	0.0101995	CEBPD	0	0.0102171
MA0749.1	15	290	1.38249	0.725	1.90688	0.0135267	ZBED1	0	0.0135267
MA0528.1	934	19440	86.1624	48.6	1.77289	1.35275e-152	ZNF263	1	7.83242e-150
MA0056.1	903	18667	83.3026	46.6675	1.78502	1.28949e-141	MZF1	1	3.73307e-139
MA0073.1	752	12961	69.3727	32.4025	2.14097	8.75968e-141	RREB1	1	1.69062e-138
MA0050.2	788	14357	72.6937	35.8925	2.02532	7.23324e-138	IRF1	1	1.04701e-135
MA1125.1	707	11779	65.2214	29.4475	2.21484	1.2912e-134	ZNF384	1	1.4952e-132
MA0151.1	846	16968	78.0443	42.42	1.8398	6.5516e-130	Arid3a	1	6.32229e-128
MA0149.1	753	13548	69.4649	33.87	2.05093	9.81767e-130	EWSR1-FLI1	1	8.12062e-128
MA0142.1	533	7268	49.1697	18.17	2.70609	5.19345e-123	Pou5f1::Sox2	1	3.75876e-121
MA0041.1	615	9674	56.7343	24.185	2.34585	1.62908e-119	Foxd3	1	9.43511e-118
MA0089.1	604	9355	55.7196	23.3875	2.38245	1.62955e-119	MAFG::NFE2L1	1	9.43511e-118
MA0599.1	688	12040	63.4686	30.1	2.10859	5.33776e-117	KLF5	1	2.8096e-115
MA0079.3	718	13217	66.2362	33.0425	2.00457	1.71105e-113	SP1	1	8.25581e-112
MA0516.1	676	11933	62.3616	29.8325	2.09039	1.22451e-111	SP2	1	5.45377e-110
MA1107.1	644	10954	59.4096	27.385	2.16942	4.5711e-111	KLF9	1	1.89048e-109
MA1116.1	523	7592	48.2472	18.98	2.542	1.31437e-108	RBPJ	1	5.07348e-107
MA0517.1	610	10073	56.2731	25.1825	2.23461	4.81485e-108	STAT1::STAT2	1	1.74238e-106
MA0484.1	458	5962	42.2509	14.905	2.83468	5.49073e-108	HNF4G	1	1.87008e-106
MA0753.1	510	7338	47.048	18.345	2.56462	1.72608e-106	ZNF740	1	5.55222e-105
MA0130.1	620	10489	57.1956	26.2225	2.18116	9.35445e-106	ZNF354C	1	2.85065e-104
MA0741.1	622	10672	57.3801	26.68	2.15068	2.1781e-103	KLF16	1	6.30559e-102
MA0846.1	531	8078	48.9852	20.195	2.42561	1.74708e-102	FOXC2	1	4.81694e-101
MA0507.1	484	7025	44.6494	17.5625	2.54232	6.83181e-98	POU2F2	1	1.79801e-96
MA0081.1	580	9862	53.5055	24.655	2.17017	1.18251e-94	SPIB	1	2.97685e-93
MA0514.1	630	11446	58.1181	28.615	2.03104	1.0132e-93	Sox3	1	2.44434e-92
MA0784.1	488	7338	45.0185	18.345	2.45399	3.14217e-93	POU1F1	1	7.27726e-92
MA0497.1	490	7394	45.203	18.485	2.44539	3.58347e-93	MEF2C	1	7.9801e-92
MA1115.1	465	6761	42.8967	16.9025	2.53789	1.29286e-92	POU5F1	1	2.77247e-91
MA0065.2	475	7045	43.8192	17.6125	2.48796	4.2508e-92	Pparg::Rxra	1	8.79005e-91
MA0144.2	486	7435	44.8339	18.5875	2.41205	5.65271e-90	STAT3	1	1.12859e-88
MA0746.1	563	9631	51.9373	24.0775	2.15709	1.64775e-89	SP3	1	3.18016e-88
MA0504.1	423	5859	39.0221	14.6475	2.66408	8.089e-89	NR2C2	1	1.51082e-87
MA0786.1	472	7136	43.5424	17.84	2.44072	2.28486e-88	POU3F1	1	4.13417e-87
MA0851.1	464	6936	42.8044	17.34	2.46854	4.01483e-88	Foxj3	1	7.0442e-87
MA0518.1	456	6741	42.0664	16.8525	2.49615	8.26872e-88	Stat4	1	1.40811e-86
MA0627.1	456	6747	42.0664	16.8675	2.49393	1.12294e-87	Pou2f3	1	1.85766e-86
MA1421.1	412	5655	38.0074	14.1375	2.68841	3.3974e-87	TCF7L1	1	5.46416e-86
MA0515.1	513	8351	47.3247	20.8775	2.26678	2.01877e-86	Sox6	1	3.1591e-85
MA0809.1	345	4123	31.8266	10.3075	3.08771	2.1092e-86	TEAD4	1	3.21375e-85
MA0471.1	495	7853	45.6642	19.6325	2.32595	2.26736e-86	E2F6	1	3.36616e-85
MA0505.1	419	5864	38.6531	14.66	2.63664	2.49904e-86	Nr5a2	1	3.61736e-85
MA1155.1	505	8178	46.5867	20.445	2.27864	2.05241e-85	ZSCAN4	1	2.8984e-84
MA0152.1	485	7703	44.7417	19.2575	2.32334	7.42242e-84	NFATC2	1	1.02323e-82
MA0137.3	399	5537	36.8081	13.8425	2.65907	2.30859e-82	STAT1	1	3.10854e-81
MA0787.1	459	7093	42.3432	17.7325	2.38789	5.90969e-82	POU3F2	1	7.77661e-81
MA0442.2	527	8995	48.6162	22.4875	2.16192	8.85636e-82	SOX10	1	1.13952e-80
MA0747.1	529	9058	48.8007	22.645	2.15503	1.09235e-81	SP8	1	1.37494e-80
MA0519.1	417	6020	38.4686	15.05	2.55606	1.46741e-81	Stat5a::Stat5b	1	1.80772e-80
MA0163.1	389	5333	35.8856	13.3325	2.69159	2.1109e-81	PLAG1	1	2.54627e-80
MA0788.1	448	6890	41.3284	17.225	2.39933	4.27309e-80	POU3F3	1	5.04923e-79
MA0463.1	433	6512	39.9446	16.28	2.4536	9.18385e-80	Bcl6	1	1.06349e-78
MA0619.1	394	5527	36.3469	13.8175	2.63049	1.06417e-79	LIN54	1	1.20814e-78
MA0146.2	350	4502	32.2878	11.255	2.86875	4.37068e-79	Zfx	1	4.86659e-78
MA0677.1	323	3903	29.797	9.7575	3.05376	8.04281e-79	Nr2f6	1	8.78639e-78
MA1418.1	441	6768	40.6827	16.92	2.40441	8.76073e-79	IRF3	1	9.39345e-78
MA0143.3	405	5925	37.3616	14.8125	2.5223	6.63261e-77	Sox2	1	6.98233e-76
MA1124.1	384	5407	35.4244	13.5175	2.62063	9.14994e-77	ZNF24	1	9.46039e-76
MA0785.1	424	6449	39.1144	16.1225	2.42607	3.88145e-76	POU2F1	1	3.94274e-75
MA0155.1	366	4998	33.7638	12.495	2.70219	4.28181e-76	INSM1	1	4.27443e-75
MA0520.1	399	5832	36.8081	14.58	2.52456	1.30487e-75	Stat6	1	1.28055e-74
MA0606.1	395	5774	36.4391	14.435	2.52436	1.14789e-74	NFAT5	1	1.10771e-73
MA0893.1	405	6044	37.3616	15.11	2.47264	2.54162e-74	GSX2	1	2.41245e-73
MA1114.1	434	6825	40.0369	17.0625	2.34649	7.72985e-74	PBX3	1	7.21868e-73
MA1152.1	474	7950	43.7269	19.875	2.2001	3.10863e-73	SOX15	1	2.85698e-72
MA0790.1	399	5960	36.8081	14.9	2.47034	7.71519e-73	POU4F1	1	6.97983e-72
MA0002.2	423	6589	39.0221	16.4725	2.36893	1.01212e-72	RUNX1	1	9.01564e-72
MA0032.2	396	5957	36.5314	14.8925	2.453	2.81009e-71	FOXC1	1	2.46522e-70
MA1121.1	323	4187	29.797	10.4675	2.84663	3.52034e-71	TEAD2	1	3.0422e-70
MA0148.3	411	6384	37.9151	15.96	2.37563	1.71988e-70	FOXA1	1	1.46443e-69
MA0683.1	388	5791	35.7934	14.4775	2.47234	1.80164e-70	POU4F2	1	1.51181e-69
MA0792.1	388	5818	35.7934	14.545	2.46087	6.71022e-70	POU5F1B	1	5.55031e-69
MA0047.2	388	5858	35.7934	14.645	2.44407	4.62681e-69	Foxa2	1	3.77313e-68
MA0791.1	392	5968	36.1624	14.92	2.42375	6.56961e-69	POU4F3	1	5.28306e-68
MA0892.1	359	5155	33.1181	12.8875	2.56978	1.60364e-68	GSX1	1	1.27193e-67
MA0808.1	320	4230	29.5203	10.575	2.79152	2.35877e-68	TEAD3	1	1.84558e-67
MA0523.1	407	6419	37.5461	16.0475	2.33969	1.05884e-67	TCF7L2	1	8.17426e-67
MA0593.1	400	6246	36.9004	15.615	2.36314	1.74403e-67	FOXP2	1	1.32868e-66
MA0855.1	296	3738	27.3063	9.345	2.92202	5.82261e-67	RXRB	1	4.3783e-66
MA0845.1	379	5753	34.9631	14.3825	2.43095	1.82109e-66	FOXB1	1	1.35181e-65
MA0856.1	290	3634	26.7528	9.085	2.94472	3.57177e-66	RXRG	1	2.61779e-65
MA0650.1	332	4604	30.6273	11.51	2.66093	3.71965e-66	HOXA13	1	2.6921e-65
MA0017.2	295	3757	27.214	9.3925	2.89742	7.06084e-66	NR2F1	1	5.04719e-65
MA0687.1	382	5895	35.2399	14.7375	2.39117	3.81056e-65	SPIC	1	2.69063e-64
MA0513.1	444	7563	40.9594	18.9075	2.1663	4.22696e-65	SMAD2::SMAD3::SMAD4	1	2.94869e-64
MA0258.2	317	4303	29.2435	10.7575	2.71843	7.10656e-65	ESR2	1	4.89845e-64
MA0512.2	288	3661	26.5683	9.1525	2.90284	2.72738e-64	Rxra	1	1.85783e-63
MA0601.1	372	5698	34.3173	14.245	2.40908	6.26369e-64	Arid3b	1	4.21707e-63
MA0773.1	330	4655	30.4428	11.6375	2.61592	6.90716e-64	MEF2D	1	4.59683e-63
MA0480.1	410	6700	37.8229	16.75	2.25808	7.33197e-64	Foxo1	1	4.8241e-63
MA1148.1	298	3907	27.4908	9.7675	2.81451	8.63405e-64	PPARA::RXRA	1	5.61699e-63
MA0138.2	344	5002	31.7343	12.505	2.53773	9.20276e-64	REST	1	5.92045e-63
MA0080.4	365	5566	33.6716	13.915	2.41981	5.61057e-63	SPI1	1	3.5698e-62
MA0090.2	302	4034	27.8598	10.085	2.7625	6.25633e-63	TEAD1	1	3.93741e-62
MA0114.3	268	3282	24.7232	8.205	3.01319	1.265e-62	Hnf4a	1	7.8422e-62
MA0909.1	344	5055	31.7343	12.6375	2.51112	1.27317e-62	HOXD13	1	7.8422e-62
MA0630.1	322	4526	29.7048	11.315	2.62526	1.88603e-62	SHOX	1	1.1143e-61
MA0075.2	322	4526	29.7048	11.315	2.62526	1.88603e-62	Prrx2	1	1.1143e-61
MA0701.1	322	4526	29.7048	11.315	2.62526	1.88603e-62	LHX9	1	1.1143e-61
MA0717.1	322	4526	29.7048	11.315	2.62526	1.88603e-62	RAX2	1	1.1143e-61
MA0088.2	317	4443	29.2435	11.1075	2.63277	1.28885e-61	ZNF143	1	7.53783e-61
MA0115.1	284	3676	26.1993	9.19	2.85084	1.34406e-61	NR1H2::RXRA	1	7.78209e-61
MA0769.1	378	5972	34.8708	14.93	2.33562	1.40207e-61	Tcf7	1	8.03761e-61
MA0057.1	376	5922	34.6863	14.805	2.34288	1.54398e-61	MZF1(var.2)	1	8.76436e-61
MA0699.1	314	4381	28.9668	10.9525	2.64477	2.13478e-61	LBX2	1	1.20004e-60
MA0793.1	341	5049	31.4576	12.6225	2.49218	3.61415e-61	POU6F2	1	2.01211e-60
MA0729.1	268	3342	24.7232	8.355	2.9591	5.21983e-61	RARA	1	2.87836e-60
MA0768.1	387	6239	35.7011	15.5975	2.2889	5.30228e-61	LEF1	1	2.89625e-60
MA0508.2	341	5060	31.4576	12.65	2.48676	6.15855e-61	PRDM1	1	3.33252e-60
MA0693.2	286	3757	26.3838	9.3925	2.80902	1.04568e-60	VDR	1	5.60603e-60
MA0052.3	349	5277	32.1956	13.1925	2.44045	1.3532e-60	MEF2A	1	7.1881e-60
MA1111.1	288	3809	26.5683	9.5225	2.79005	1.49412e-60	NR2F2	1	7.86449e-60
MA0901.1	329	4796	30.3506	11.99	2.53132	3.04787e-60	HOXB13	1	1.58983e-59
MA0716.1	329	4799	30.3506	11.9975	2.52974	3.53539e-60	PRRX1	1	1.8115e-59
MA0721.1	329	4799	30.3506	11.9975	2.52974	3.53539e-60	UNCX	1	1.8115e-59
MA0634.1	337	5010	31.0886	12.525	2.48212	6.73695e-60	ALX3	1	3.42166e-59
MA0789.1	348	5291	32.1033	13.2275	2.42701	8.53572e-60	POU3F4	1	4.29755e-59
MA0509.1	362	5649	33.3948	14.1225	2.36465	8.70544e-60	Rfx1	1	4.34522e-59
MA0859.1	260	3231	23.9852	8.0775	2.96939	2.71844e-59	Rarg	1	1.34528e-58
MA1150.1	233	2658	21.4945	6.645	3.23468	2.93513e-59	RORB	1	1.44021e-58
MA0597.1	316	4525	29.1513	11.3125	2.57691	3.0214e-59	THAP1	1	1.47008e-58
MA0164.1	304	4244	28.0443	10.61	2.64319	4.26576e-59	Nr2e3	1	2.05823e-58
MA0772.1	359	5615	33.1181	14.0375	2.35926	6.11686e-59	IRF7	1	2.92699e-58
MA0161.2	368	5852	33.9483	14.63	2.32046	7.14e-59	NFIC	1	3.38857e-58
MA0857.1	281	3726	25.9225	9.315	2.78288	1.1598e-58	Rarb	1	5.45957e-58
MA0618.1	323	4734	29.797	11.835	2.51771	2.03485e-58	LBX1	1	9.50144e-58
MA0116.1	256	3186	23.6162	7.965	2.965	3.67637e-58	Znf423	1	1.70289e-57
MA0492.1	278	3710	25.6458	9.275	2.76504	2.20595e-57	JUND(var.2)	1	1.01369e-56
MA0728.1	271	3573	25	8.9325	2.79877	7.9429e-57	Nr2f6(var.2)	1	3.62121e-56
MA1120.1	309	4484	28.5055	11.21	2.54287	1.89699e-56	SOX13	1	8.5809e-56
MA0624.1	328	4968	30.2583	12.42	2.43626	3.87522e-56	NFATC1	1	1.73934e-55
MA0770.1	267	3515	24.631	8.7875	2.80296	5.06908e-56	HSF2	1	2.25769e-55
MA0718.1	294	4145	27.1218	10.3625	2.6173	5.71681e-56	RAX	1	2.52674e-55
MA0095.2	309	4509	28.5055	11.2725	2.52877	6.49521e-56	YY1	1	2.84903e-55
MA0479.1	279	3812	25.738	9.53	2.70074	1.63494e-55	FOXH1	1	7.11753e-55
MA0707.1	367	6009	33.8561	15.0225	2.25369	1.82835e-55	MNX1	1	7.90011e-55
MA0468.1	261	3410	24.0775	8.525	2.82434	2.88826e-55	DUX4	1	1.23874e-54
MA0135.1	339	5291	31.2731	13.2275	2.36425	2.94872e-55	Lhx3	1	1.25537e-54
MA0703.1	380	6369	35.0554	15.9225	2.20162	3.06419e-55	LMX1B	1	1.29501e-54
MA0654.1	301	4349	27.7675	10.8725	2.55392	3.52712e-55	ISX	1	1.46921e-54
MA0720.1	301	4349	27.7675	10.8725	2.55392	3.52712e-55	Shox2	1	1.46921e-54
MA0625.1	320	4829	29.5203	12.0725	2.44525	6.66841e-55	NFATC3	1	2.75787e-54
MA0160.1	255	3311	23.524	8.2775	2.84192	2.24685e-54	NR4A2	1	9.22641e-54
MA0713.1	297	4294	27.3985	10.735	2.55226	2.78625e-54	PHOX2A	1	1.13608e-53
MA0493.1	378	6392	34.8708	15.98	2.18216	6.74155e-54	Klf1	1	2.72962e-53
MA0869.1	311	4660	28.69	11.65	2.46266	8.65103e-54	Sox11	1	3.47843e-53
MA0488.1	283	3994	26.107	9.985	2.61462	1.63906e-53	JUN	1	6.54492e-53
MA0675.1	320	4899	29.5203	12.2475	2.41031	1.68985e-53	NKX6-2	1	6.70152e-53
MA0890.1	283	4014	26.107	10.035	2.6016	4.53762e-53	GBX2	1	1.78727e-52
MA0715.1	287	4117	26.476	10.2925	2.57236	6.60577e-53	PROP1	1	2.58429e-52
MA0072.1	230	2822	21.2177	7.055	3.00747	8.11613e-53	RORA(var.2)	1	3.15385e-52
MA0731.1	296	4339	27.3063	10.8475	2.51729	8.27046e-53	BCL6B	1	3.1924e-52
MA0910.1	335	5327	30.9041	13.3175	2.32056	1.30446e-52	Hoxd8	1	5.00188e-52
MA0878.1	284	4064	26.1993	10.16	2.57867	1.6939e-52	CDX1	1	6.41104e-52
MA0913.1	346	5619	31.9188	14.0475	2.27221	1.69411e-52	Hoxd9	1	6.41104e-52
MA0662.1	315	4832	29.059	12.08	2.40555	2.43945e-52	MIXL1	1	9.1717e-52
MA0071.1	244	3163	22.5092	7.9075	2.84657	6.21462e-52	RORA	1	2.32146e-51
MA0644.1	288	4188	26.5683	10.47	2.53756	6.70949e-52	ESX1	1	2.49025e-51
MA0698.1	358	5972	33.0258	14.93	2.21204	7.41127e-52	ZBTB18	1	2.7332e-51
MA1113.1	334	5348	30.8118	13.37	2.30455	9.7574e-52	PBX2	1	3.57566e-51
MA0621.1	337	5452	31.0886	13.63	2.28089	2.95127e-51	mix-a	1	1.07471e-50
MA0903.1	308	4717	28.4133	11.7925	2.40944	3.81118e-51	HOXB3	1	1.37917e-50
MA0889.1	254	3429	23.4317	8.5725	2.73336	5.71991e-51	GBX1	1	2.05704e-50
MA0771.1	245	3229	22.6015	8.0725	2.79981	7.33547e-51	HSF4	1	2.62175e-50
MA0018.3	221	2702	20.3875	6.755	3.01813	7.54251e-51	CREB1	1	2.67921e-50
MA0051.1	312	4835	28.7823	12.0875	2.38116	8.36474e-51	IRF2	1	2.95316e-50
MA0503.1	312	4843	28.7823	12.1075	2.37723	1.19473e-50	Nkx2-5(var.2)	1	4.19243e-50
MA0653.1	290	4298	26.7528	10.745	2.48979	1.29217e-50	IRF9	1	4.50703e-50
MA0592.2	251	3384	23.155	8.46	2.737	2.06232e-50	Esrra	1	7.15021e-50
MA0498.2	322	5114	29.7048	12.785	2.32341	2.45367e-50	MEIS1	1	8.4564e-50
MA1117.1	240	3145	22.1402	7.8625	2.81593	3.61217e-50	RELB	1	1.23754e-49
MA0483.1	373	6489	34.4096	16.2225	2.1211	5.76499e-50	Gfi1b	1	1.96349e-49
MA0860.1	250	3385	23.0627	8.4625	2.72529	7.49535e-50	Rarg(var.2)	1	2.5379e-49
MA0150.2	287	4264	26.476	10.66	2.48368	8.32359e-50	Nfe2l2	1	2.80195e-49
MA0899.1	318	5048	29.3358	12.62	2.32455	1.18251e-49	HOXA10	1	3.95766e-49
MA0681.1	275	3981	25.369	9.9525	2.54901	1.20556e-49	Phox2b	1	4.01161e-49
MA1119.1	289	4331	26.6605	10.8275	2.4623	1.93507e-49	SIX2	1	6.40233e-49
MA0046.2	273	3946	25.1845	9.865	2.55291	2.27634e-49	HNF1A	1	7.48864e-49
MA0481.2	292	4416	26.9373	11.04	2.43997	3.22663e-49	FOXP1	1	1.05549e-48
MA0643.1	248	3369	22.8782	8.4225	2.71632	3.72349e-49	Esrrg	1	1.21118e-48
MA0078.1	268	3837	24.7232	9.5925	2.57735	3.8054e-49	Sox17	1	1.23091e-48
MA0743.1	216	2660	19.9262	6.65	2.99642	4.19898e-49	SCRT1	1	1.35067e-48
MA0486.2	243	3260	22.417	8.15	2.75055	4.94338e-49	HSF1	1	1.58134e-48
MA0039.3	340	5671	31.3653	14.1775	2.21233	9.28362e-49	KLF4	1	2.95342e-48
MA0705.1	279	4133	25.738	10.3325	2.49098	1.72841e-48	Lhx8	1	5.46859e-48
MA0141.3	249	3443	22.9705	8.6075	2.66866	5.47955e-48	ESRRB	1	1.72427e-47
MA0027.2	238	3191	21.9557	7.9775	2.75221	5.60998e-48	EN1	1	1.75577e-47
MA0894.1	263	3775	24.262	9.4375	2.57081	6.40879e-48	HESX1	1	1.99499e-47
MA0709.1	266	3854	24.5387	9.635	2.54683	9.21572e-48	Msx3	1	2.85342e-47
MA0710.1	273	4033	25.1845	10.0825	2.49784	1.5124e-47	NOTO	1	4.65787e-47
MA0898.1	293	4535	27.0295	11.3375	2.38408	2.26658e-47	Hmx3	1	6.92737e-47
MA0874.1	253	3564	23.3395	8.91	2.61947	2.27323e-47	Arx	1	6.92737e-47
MA1154.1	263	3802	24.262	9.505	2.55255	2.41569e-47	ZNF282	1	7.32295e-47
MA0730.1	249	3476	22.9705	8.69	2.64332	3.01936e-47	RARA(var.2)	1	9.10525e-47
MA1151.1	214	2689	19.7417	6.7225	2.93666	3.27961e-47	RORC	1	9.83883e-47
MA0708.1	296	4628	27.3063	11.57	2.36009	4.91823e-47	MSX2	1	1.46786e-46
MA0063.1	313	5064	28.8745	12.66	2.28077	5.37028e-47	Nkx2-5	1	1.59456e-46
MA0700.1	279	4213	25.738	10.5325	2.44368	7.18954e-47	LHX2	1	2.12385e-46
MA0077.1	255	3639	23.524	9.0975	2.58576	9.21606e-47	SOX9	1	2.70868e-46
MA1131.1	204	2499	18.8192	6.2475	3.01228	1.49634e-46	FOSL2::JUN(var.2)	1	4.37566e-46
MA0006.1	361	6377	33.3026	15.9425	2.08892	1.89513e-46	Ahr::Arnt	1	5.51396e-46
MA0084.1	262	3822	24.1697	9.555	2.52954	2.03677e-46	SRY	1	5.89646e-46
MA0882.1	249	3516	22.9705	8.79	2.61325	2.31133e-46	DLX6	1	6.65802e-46
MA0029.1	272	4074	25.0923	10.185	2.46365	3.23801e-46	Mecom	1	9.28122e-46
MA1112.1	224	2952	20.6642	7.38	2.80003	3.78535e-46	NR4A1	1	1.07966e-45
MA0912.1	310	5037	28.5978	12.5925	2.27102	4.35865e-46	Hoxd3	1	1.23709e-45
MA0738.1	253	3639	23.3395	9.0975	2.56548	9.57926e-46	HIC2	1	2.70556e-45
MA0035.3	272	4098	25.0923	10.245	2.44922	9.80137e-46	Gata1	1	2.75485e-45
MA0739.1	249	3550	22.9705	8.875	2.58822	1.26774e-45	Hic1	1	3.54599e-45
MA0744.1	211	2686	19.4649	6.715	2.89873	1.28702e-45	SCRT2	1	3.58263e-45
MA0154.3	275	4181	25.369	10.4525	2.42708	1.49392e-45	EBF1	1	4.13865e-45
MA0660.1	253	3650	23.3395	9.125	2.55775	1.64144e-45	MEF2B	1	4.52568e-45
MA0612.1	253	3651	23.3395	9.1275	2.55705	1.72359e-45	EMX1	1	4.72965e-45
MA0500.1	457	9229	42.1587	23.0725	1.82723	1.89188e-45	Myog	1	5.16696e-45
MA0854.1	274	4165	25.2768	10.4125	2.42754	2.21148e-45	Alx1	1	6.01149e-45
MA0867.1	290	4565	26.7528	11.4125	2.34416	2.28068e-45	SOX4	1	6.17063e-45
MA0868.1	273	4148	25.1845	10.37	2.42859	3.12702e-45	SOX8	1	8.42113e-45
MA0852.2	288	4528	26.5683	11.32	2.34702	4.07894e-45	FOXK1	1	1.09338e-44
MA0902.1	288	4530	26.5683	11.325	2.34598	4.44642e-45	HOXB2	1	1.1864e-44
MA0702.1	301	4870	27.7675	12.175	2.2807	6.43533e-45	LMX1A	1	1.7092e-44
MA0877.1	264	3945	24.3542	9.8625	2.46938	6.94347e-45	Barhl1	1	1.83574e-44
MA0040.1	288	4559	26.5683	11.3975	2.33106	1.54242e-44	Foxq1	1	4.05936e-44
MA0465.1	286	4509	26.3838	11.2725	2.34054	1.58002e-44	CDX2	1	4.1395e-44
MA1103.1	293	4690	27.0295	11.725	2.30529	1.82115e-44	FOXK2	1	4.74976e-44
MA0111.1	248	3583	22.8782	8.9575	2.55409	2.05673e-44	Spz1	1	5.34011e-44
MA0066.1	218	2893	20.1107	7.2325	2.7806	2.43908e-44	PPARG	1	6.30458e-44
MA0467.1	264	3974	24.3542	9.935	2.45136	2.64516e-44	Crx	1	6.80688e-44
MA0494.1	242	3449	22.3247	8.6225	2.58912	3.03233e-44	Nr1h3::Rxra	1	7.76866e-44
MA0853.1	264	3979	24.3542	9.9475	2.44828	3.32596e-44	Alx4	1	8.48338e-44
MA0087.1	233	3257	21.4945	8.1425	2.63979	7.64057e-44	Sox5	1	1.9403e-43
MA0799.1	255	3779	23.524	9.4475	2.48997	7.92828e-44	RFX4	1	2.00457e-43
MA0673.1	280	4400	25.8303	11	2.34821	9.68521e-44	NKX2-8	1	2.43815e-43
MA0030.1	258	3859	23.8007	9.6475	2.46704	1.11378e-43	FOXF2	1	2.79169e-43
MA0798.1	253	3749	23.3395	9.3725	2.49021	1.8679e-43	RFX3	1	4.6617e-43
MA0897.1	278	4368	25.6458	10.92	2.34851	2.12696e-43	Hmx2	1	5.28544e-43
MA0884.1	235	3328	21.679	8.32	2.60565	2.61401e-43	DUXA	1	6.46801e-43
MA0666.1	239	3428	22.048	8.57	2.57269	3.5175e-43	MSX1	1	8.62979e-43
MA0876.1	239	3428	22.048	8.57	2.57269	3.5175e-43	BSX	1	8.62979e-43
MA0775.1	270	4184	24.9077	10.46	2.38124	4.27099e-43	MEIS3	1	1.04342e-42
MA0596.1	236	3369	21.7712	8.4225	2.58489	6.2455e-43	SREBF2	1	1.51939e-42
MA0042.2	279	4426	25.738	11.065	2.32607	8.62399e-43	FOXI1	1	2.04231e-42
MA0033.2	279	4426	25.738	11.065	2.32607	8.62399e-43	FOXL1	1	2.04231e-42
MA0847.1	279	4426	25.738	11.065	2.32607	8.62399e-43	FOXD2	1	2.04231e-42
MA0848.1	279	4426	25.738	11.065	2.32607	8.62399e-43	FOXO4	1	2.04231e-42
MA0849.1	279	4426	25.738	11.065	2.32607	8.62399e-43	FOXO6	1	2.04231e-42
MA0850.1	279	4426	25.738	11.065	2.32607	8.62399e-43	FOXP3	1	2.04231e-42
MA0038.1	288	4655	26.5683	11.6375	2.28299	8.64264e-43	Gfi1	1	2.04231e-42
MA0757.1	262	4002	24.1697	10.005	2.41577	8.67719e-43	ONECUT3	1	2.04231e-42
MA0107.1	243	3550	22.417	8.875	2.52586	1.30152e-42	RELA	1	3.05093e-42
MA0159.1	253	3793	23.3395	9.4825	2.46132	1.43782e-42	RARA::RXRA	1	3.34486e-42
MA0100.3	232	3292	21.4022	8.23	2.60051	1.43846e-42	MYB	1	3.34486e-42
MA0591.1	286	4621	26.3838	11.5525	2.28381	1.75481e-42	Bach1::Mafk	1	4.06413e-42
MA0510.2	248	3677	22.8782	9.1925	2.48879	1.81423e-42	RFX5	1	4.18501e-42
MA0697.1	240	3512	22.1402	8.78	2.52167	6.45287e-42	ZIC3	1	1.48262e-41
MA0733.1	247	3687	22.786	9.2175	2.47203	8.85685e-42	EGR4	1	2.02692e-41
MA1149.1	230	3285	21.2177	8.2125	2.58359	1.03467e-41	RARA::RXRG	1	2.35857e-41
MA0807.1	274	4361	25.2768	10.9025	2.31844	1.14912e-41	TBX5	1	2.60919e-41
MA0866.1	246	3674	22.6937	9.185	2.47074	1.48442e-41	SOX21	1	3.35734e-41
MA0685.1	339	6091	31.2731	15.2275	2.05372	1.80154e-41	SP4	1	4.05873e-41
MA0812.1	218	3020	20.1107	7.55	2.66367	2.07173e-41	TFAP2B(var.2)	1	4.64936e-41
MA0112.3	177	2122	16.3284	5.305	3.07793	2.40765e-41	ESR1	1	5.38235e-41
MA0482.1	241	3577	22.2325	8.9425	2.48616	4.43864e-41	Gata4	1	9.88451e-41
MA0125.1	237	3492	21.8635	8.73	2.50441	7.43055e-41	Nobox	1	1.64839e-40
MA1110.1	200	2650	18.4502	6.625	2.78493	1.51298e-40	NR1H4	1	3.34356e-40
MA0521.1	438	9036	40.4059	22.59	1.78866	1.63412e-40	Tcf12	1	3.59755e-40
MA0600.2	235	3467	21.679	8.6675	2.50118	2.17343e-40	RFX2	1	4.76673e-40
MA0092.1	262	4132	24.1697	10.33	2.33976	2.50967e-40	Hand1::Tcf3	1	5.4834e-40
MA0595.1	214	2977	19.7417	7.4425	2.65256	2.54442e-40	SREBF1	1	5.53841e-40
MA0814.1	210	2891	19.3727	7.2275	2.68041	3.41467e-40	TFAP2C(var.2)	1	7.40485e-40
MA0003.3	224	3217	20.6642	8.0425	2.56938	3.67437e-40	TFAP2A	1	7.93829e-40
MA0706.1	292	4913	26.9373	12.2825	2.19314	4.07875e-40	MEOX2	1	8.77916e-40
MA1153.1	242	3662	22.3247	9.155	2.43853	7.17482e-40	Smad4	1	1.5386e-39
MA0688.1	243	3687	22.417	9.2175	2.432	7.38417e-40	TBX2	1	1.57765e-39
MA0495.2	249	3836	22.9705	9.59	2.39525	8.05049e-40	MAFF	1	1.71369e-39
MA0704.1	237	3549	21.8635	8.8725	2.46418	1.0435e-39	Lhx4	1	2.21313e-39
MA1118.1	226	3293	20.8487	8.2325	2.53249	1.46834e-39	SIX1	1	3.10281e-39
MA0613.1	254	3976	23.4317	9.94	2.35732	1.62444e-39	FOXG1	1	3.40779e-39
MA0614.1	254	3976	23.4317	9.94	2.35732	1.62444e-39	Foxj2	1	3.40779e-39
MA0499.1	436	9059	40.2214	22.6475	1.77598	1.78947e-39	Myod1	1	3.74044e-39
MA0101.1	227	3328	20.941	8.32	2.51694	2.50127e-39	REL	1	5.20949e-39
MA1100.1	447	9423	41.2362	23.5575	1.75045	3.72095e-39	ASCL1	1	7.72196e-39
MA0725.1	229	3386	21.1255	8.465	2.49562	4.04651e-39	VSX1	1	8.33782e-39
MA0726.1	229	3386	21.1255	8.465	2.49562	4.04651e-39	VSX2	1	8.33782e-39
MA0676.1	243	3726	22.417	9.315	2.40655	4.19051e-39	Nr2e1	1	8.60392e-39
MA0674.1	277	4588	25.5535	11.47	2.22786	5.19657e-39	NKX6-1	1	1.06319e-38
MA0501.1	266	4316	24.5387	10.79	2.27421	7.84264e-39	MAF::NFE2	1	1.5989e-38
MA1101.1	288	4893	26.5683	12.2325	2.17194	1.0493e-38	BACH2	1	2.13173e-38
MA1105.1	224	3290	20.6642	8.225	2.51237	1.20512e-38	GRHL2	1	2.43974e-38
MA0496.2	236	3583	21.7712	8.9575	2.4305	1.4553e-38	MAFK	1	2.93595e-38
MA0489.1	244	3787	22.5092	9.4675	2.37753	2.05586e-38	JUN(var.2)	1	4.13313e-38
MA0642.1	208	2951	19.1882	7.3775	2.60091	7.26297e-38	EN2	1	1.45511e-37
MA0690.1	242	3770	22.3247	9.425	2.36867	8.32667e-38	TBX21	1	1.66246e-37
MA0904.1	273	4566	25.1845	11.415	2.20626	1.25278e-37	Hoxb5	1	2.49264e-37
MA0907.1	186	2463	17.1587	6.1575	2.78663	1.33558e-37	HOXC13	1	2.6483e-37
MA0732.1	237	3659	21.8635	9.1475	2.3901	1.41526e-37	EGR3	1	2.7967e-37
MA0805.1	230	3492	21.2177	8.73	2.43044	1.69065e-37	TBX1	1	3.32954e-37
MA0656.1	173	2192	15.9594	5.48	2.9123	2.80765e-37	JDP2(var.2)	1	5.51062e-37
MA0865.1	208	2984	19.1882	7.46	2.57214	3.64718e-37	E2F8	1	7.13418e-37
MA0774.1	258	4216	23.8007	10.54	2.25813	5.14847e-37	MEIS2	1	1.00369e-36
MA0661.1	251	4039	23.155	10.0975	2.29314	5.2839e-37	MEOX1	1	1.02664e-36
MA0462.1	236	3673	21.7712	9.1825	2.37095	7.5193e-37	BATF::JUN	1	1.45608e-36
MA0810.1	219	3274	20.203	8.185	2.46829	1.44905e-36	TFAP2A(var.2)	1	2.79667e-36
MA0800.1	236	3694	21.7712	9.235	2.35747	1.84515e-36	EOMES	1	3.54931e-36
MA0477.1	231	3573	21.31	8.9325	2.38567	2.03311e-36	FOSL1	1	3.89791e-36
MA0816.1	369	7305	34.0406	18.2625	1.86396	2.28816e-36	Ascl2	1	4.37242e-36
MA1127.1	166	2080	15.3137	5.2	2.94493	2.60256e-36	FOSB::JUN	1	4.95686e-36
MA1141.1	226	3458	20.8487	8.645	2.41165	2.79638e-36	FOS::JUND	1	5.30854e-36
MA0658.1	223	3391	20.572	8.4775	2.42665	3.63696e-36	LHX6	1	6.8817e-36
MA1145.1	176	2315	16.2362	5.7875	2.80538	7.25677e-36	FOSL2::JUND(var.2)	1	1.36862e-35
MA0074.1	165	2091	15.2214	5.2275	2.91179	1.72603e-35	RXRA::VDR	1	3.24471e-35
MA0722.1	246	3999	22.6937	9.9975	2.26994	1.75108e-35	VAX1	1	3.27056e-35
MA0723.1	246	3999	22.6937	9.9975	2.26994	1.75108e-35	VAX2	1	3.27056e-35
MA0696.1	240	3859	22.1402	9.6475	2.29492	2.78496e-35	ZIC1	1	5.18487e-35
MA0607.1	212	3175	19.5572	7.9375	2.4639	3.32339e-35	Bhlha15	1	6.16745e-35
MA0109.1	161	2019	14.8524	5.0475	2.94253	3.82107e-35	HLTF	1	7.06837e-35
MA0108.2	189	2642	17.4354	6.605	2.63973	4.50848e-35	TBP	1	8.31341e-35
MA1126.1	171	2244	15.7749	5.61	2.81193	6.18059e-35	FOS::JUN(var.2)	1	1.13605e-34
MA0858.1	216	3287	19.9262	8.2175	2.42485	6.68023e-35	Rarb(var.2)	1	1.224e-34
MA0602.1	190	2674	17.5277	6.685	2.62194	7.08135e-35	Arid5a	1	1.29341e-34
MA0490.1	226	3538	20.8487	8.845	2.35712	8.84257e-35	JUNB	1	1.61002e-34
MA0900.1	230	3642	21.2177	9.105	2.33034	1.08696e-34	HOXA2	1	1.97289e-34
MA0672.1	222	3446	20.4797	8.615	2.37721	1.16286e-34	NKX2-3	1	2.10405e-34
MA0485.1	227	3573	20.941	8.9325	2.34436	1.36433e-34	Hoxc9	1	2.46089e-34
MA0886.1	218	3362	20.1107	8.405	2.39271	2.11683e-34	EMX2	1	3.80635e-34
MA0628.1	206	3076	19.0037	7.69	2.47122	2.51689e-34	POU6F1	1	4.5117e-34
MA0811.1	199	2912	18.3579	7.28	2.52169	2.78069e-34	TFAP2B	1	4.9692e-34
MA0004.1	266	4600	24.5387	11.5	2.1338	4.28365e-34	Arnt	1	7.63149e-34
MA0745.1	299	5496	27.583	13.74	2.0075	5.50497e-34	SNAI2	1	9.77723e-34
MA0068.2	209	3193	19.2804	7.9825	2.41534	1.85886e-33	PAX4	1	3.29137e-33
MA0103.3	274	4855	25.2768	12.1375	2.08253	1.94758e-33	ZEB1	1	3.43796e-33
MA0522.2	251	4252	23.155	10.63	2.17827	2.19775e-33	TCF3	1	3.86777e-33
MA0751.1	219	3443	20.203	8.6075	2.34713	2.34657e-33	ZIC4	1	4.11717e-33
MA0037.3	202	3032	18.6347	7.58	2.4584	2.60146e-33	GATA3	1	4.55059e-33
MA0153.2	200	2995	18.4502	7.4875	2.46413	4.23734e-33	HNF1B	1	7.38981e-33
MA1128.1	217	3409	20.0185	8.5225	2.34889	4.46729e-33	FOSL1::JUN	1	7.76746e-33
MA0478.1	217	3413	20.0185	8.5325	2.34614	5.28299e-33	FOSL2	1	9.15823e-33
MA0476.1	225	3614	20.7565	9.035	2.29734	5.78525e-33	FOS	1	9.99899e-33
MA0875.1	208	3195	19.1882	7.9875	2.40228	5.84229e-33	BARX1	1	1.00675e-32
MA0158.1	196	2909	18.0812	7.2725	2.48624	6.45662e-33	HOXA5	1	1.10931e-32
MA0872.1	175	2425	16.1439	6.0625	2.66291	7.77448e-33	TFAP2A(var.3)	1	1.33178e-32
MA0802.1	222	3548	20.4797	8.87	2.30887	8.32078e-33	TBR1	1	1.42116e-32
MA0824.1	249	4238	22.9705	10.595	2.16805	9.03899e-33	ID4	1	1.53929e-32
MA0752.1	176	2454	16.2362	6.135	2.64648	1.06564e-32	ZNF410	1	1.80939e-32
MA1419.1	180	2549	16.6052	6.3725	2.60575	1.26127e-32	IRF4	1	2.13531e-32
MA0652.1	195	2927	17.9889	7.3175	2.45834	4.28967e-32	IRF8	1	7.24116e-32
MA0830.1	251	4333	23.155	10.8325	2.13755	4.33498e-32	TCF4	1	7.29637e-32
MA0813.1	188	2765	17.3432	6.9125	2.50896	5.17205e-32	TFAP2B(var.3)	1	8.68005e-32
MA0896.1	231	3827	21.31	9.5675	2.22733	6.57449e-32	Hmx1	1	1.10018e-31
MA0070.1	202	3106	18.6347	7.765	2.39983	6.80108e-32	PBX1	1	1.13482e-31
MA0684.1	185	2701	17.0664	6.7525	2.52742	7.00673e-32	RUNX3	1	1.16578e-31
MA0806.1	201	3093	18.5424	7.7325	2.39799	1.10638e-31	TBX4	1	1.83273e-31
MA0801.1	211	3338	19.4649	8.345	2.33253	1.11103e-31	MGA	1	1.83273e-31
MA0803.1	211	3338	19.4649	8.345	2.33253	1.11103e-31	TBX15	1	1.83273e-31
MA0714.1	210	3333	19.3727	8.3325	2.32496	2.50766e-31	PITX3	1	4.12481e-31
MA0815.1	163	2224	15.0369	5.56	2.70448	2.74297e-31	TFAP2C(var.3)	1	4.49909e-31
MA0491.1	211	3361	19.4649	8.4025	2.31657	2.86215e-31	JUND	1	4.68132e-31
MA0132.2	221	3616	20.3875	9.04	2.25525	3.45939e-31	PDX1	1	5.64222e-31
MA0880.1	204	3199	18.8192	7.9975	2.35313	4.46008e-31	Dlx3	1	7.23357e-31
MA0881.1	204	3199	18.8192	7.9975	2.35313	4.46008e-31	Dlx4	1	7.23357e-31
MA0724.1	130	1536	11.9926	3.84	3.12308	8.59952e-31	VENTX	1	1.39063e-30
MA0670.1	235	3998	21.679	9.995	2.16898	8.6224e-31	NFIA	1	1.39063e-30
MA0048.2	293	5563	27.0295	13.9075	1.94352	9.65286e-31	NHLH1	1	1.5525e-30
MA0671.1	223	3695	20.572	9.2375	2.227	1.03901e-30	NFIX	1	1.66644e-30
MA0594.1	210	3382	19.3727	8.455	2.29127	1.83651e-30	Hoxa9	1	2.9374e-30
MA0712.1	192	2944	17.7122	7.36	2.40655	2.17197e-30	OTX2	1	3.46438e-30
MA1142.1	202	3188	18.6347	7.97	2.3381	2.18455e-30	FOSL1::JUND	1	3.47488e-30
MA0031.1	212	3437	19.5572	8.5925	2.27608	2.24217e-30	FOXD1	1	3.54704e-30
MA0157.2	212	3437	19.5572	8.5925	2.27608	2.24217e-30	FOXO3	1	3.54704e-30
MA1133.1	142	1804	13.0996	4.51	2.90457	2.4223e-30	JUN::JUNB(var.2)	1	3.82156e-30
MA0124.2	206	3293	19.0037	8.2325	2.30837	2.80906e-30	Nkx3-1	1	4.41969e-30
MA0689.1	225	3774	20.7565	9.435	2.19994	3.0084e-30	TBX20	1	4.72049e-30
MA1104.1	213	3470	19.6494	8.675	2.26507	3.06591e-30	GATA6	1	4.79774e-30
MA1130.1	198	3102	18.2657	7.755	2.35534	3.63036e-30	FOSL2::JUN	1	5.6657e-30
MA0840.1	147	1927	13.5609	4.8175	2.81492	5.61737e-30	Creb5	1	8.74316e-30
MA0102.3	192	2968	17.7122	7.42	2.38709	6.09359e-30	CEBPA	1	9.45895e-30
MA0629.1	189	2902	17.4354	7.255	2.40323	8.09652e-30	Rhox11	1	1.25345e-29
MA0611.1	180	2693	16.6052	6.7325	2.46642	1.07936e-29	Dux	1	1.66652e-29
MA1123.1	292	5624	26.9373	14.06	1.91588	1.46874e-29	TWIST1	1	2.2617e-29
MA0895.1	141	1818	13.0074	4.545	2.86191	1.8035e-29	HMBOX1	1	2.76983e-29
MA0820.1	212	3495	19.5572	8.7375	2.23831	2.17165e-29	FIGLA	1	3.32642e-29
MA0737.1	156	2154	14.3911	5.385	2.67245	2.37927e-29	GLIS3	1	3.63482e-29
MA0093.2	198	3150	18.2657	7.875	2.31945	2.63719e-29	USF1	1	4.01824e-29
MA0835.1	143	1873	13.1919	4.6825	2.81727	3.43953e-29	BATF3	1	5.227e-29
MA0524.2	187	2899	17.2509	7.2475	2.38026	5.64833e-29	TFAP2C	1	8.56122e-29
MA0122.2	194	3078	17.8967	7.695	2.32575	7.83193e-29	NKX3-2	1	1.18399e-28
MA0119.1	273	5158	25.1845	12.895	1.95304	1.02497e-28	NFIC::TLX1	1	1.54546e-28
MA0734.1	149	2034	13.7454	5.085	2.70312	1.57106e-28	GLI2	1	2.36271e-28
MA0842.1	224	3858	20.6642	9.645	2.14248	1.70657e-28	NRL	1	2.55986e-28
MA0036.3	192	3048	17.7122	7.62	2.32443	1.72034e-28	GATA2	1	2.57385e-28
MA0025.1	147	1998	13.5609	4.995	2.71489	2.44777e-28	NFIL3	1	3.65272e-28
MA0099.3	194	3111	17.8967	7.7775	2.30108	2.98416e-28	FOS::JUN	1	4.44172e-28
MA0502.1	192	3063	17.7122	7.6575	2.31305	3.16603e-28	NFYB	1	4.70033e-28
MA0879.1	205	3397	18.9114	8.4925	2.22684	4.50661e-28	Dlx1	1	6.67347e-28
MA0682.1	197	3200	18.1734	8	2.27168	5.28488e-28	Pitx1	1	7.80598e-28
MA0655.1	178	2734	16.4207	6.835	2.40244	5.32187e-28	JDP2	1	7.84061e-28
MA0610.1	165	2434	15.2214	6.085	2.50146	7.93858e-28	DMRT3	1	1.16661e-27
MA1146.1	141	1888	13.0074	4.72	2.7558	8.10798e-28	NR1A4::RXRA	1	1.18849e-27
MA1139.1	129	1631	11.9004	4.0775	2.91855	9.43535e-28	FOSL2::JUNB(var.2)	1	1.37956e-27
MA1136.1	139	1854	12.8229	4.635	2.76653	1.37799e-27	FOSB::JUNB(var.2)	1	2.00972e-27
MA0888.1	180	2807	16.6052	7.0175	2.36625	1.5115e-27	EVX2	1	2.19889e-27
MA0106.3	146	2012	13.4686	5.03	2.67766	1.57062e-27	TP53	1	2.27917e-27
MA1147.1	128	1624	11.8081	4.06	2.9084	2.13573e-27	NR4A2::RXRA	1	3.09147e-27
MA0756.1	171	2601	15.7749	6.5025	2.42598	2.40985e-27	ONECUT2	1	3.47956e-27
MA1135.1	178	2774	16.4207	6.935	2.3678	2.90269e-27	FOSB::JUNB	1	4.18075e-27
MA0659.1	164	2441	15.1292	6.1025	2.47917	3.16387e-27	MAFG	1	4.54561e-27
MA1137.1	190	3073	17.5277	7.6825	2.28151	3.43035e-27	FOSL1::JUNB	1	4.91627e-27
MA0891.1	156	2258	14.3911	5.645	2.54936	3.77835e-27	GSC2	1	5.40164e-27
MA0834.1	125	1578	11.5314	3.945	2.92303	5.89579e-27	ATF7	1	8.40803e-27
MA0648.1	151	2153	13.9299	5.3825	2.588	6.11779e-27	GSC	1	8.70319e-27
MA1138.1	174	2696	16.0517	6.74	2.38155	6.42837e-27	FOSL2::JUNB	1	9.12261e-27
MA0680.1	145	2018	13.3764	5.045	2.65141	6.56373e-27	PAX7	1	9.29193e-27
MA0633.1	182	2908	16.7897	7.27	2.30945	1.28063e-26	Twist2	1	1.80849e-26
MA0841.1	160	2378	14.7601	5.945	2.48278	1.28686e-26	NFE2	1	1.81287e-26
MA1420.1	145	2034	13.3764	5.085	2.63056	1.44848e-26	IRF5	1	2.0356e-26
MA0883.1	156	2293	14.3911	5.7325	2.51045	1.91372e-26	Dmbx1	1	2.68292e-26
MA0645.1	187	3062	17.2509	7.655	2.25355	4.15562e-26	ETV6	1	5.81185e-26
MA0831.2	163	2499	15.0369	6.2475	2.40687	1.14485e-25	TFE3	1	1.59727e-25
MA0665.1	267	5228	24.631	13.07	1.88454	1.23694e-25	MSC	1	1.72161e-25
MA0861.1	137	1897	12.6384	4.7425	2.66492	1.24999e-25	TP73	1	1.7356e-25
MA0736.1	148	2151	13.6531	5.3775	2.53894	1.4564e-25	GLIS2	1	2.01736e-25
MA0719.1	176	2826	16.2362	7.065	2.29811	1.79207e-25	RHOXF1	1	2.4764e-25
MA0870.1	174	2793	16.0517	6.9825	2.29884	3.43124e-25	Sox1	1	4.7302e-25
MA0887.1	168	2647	15.4982	6.6175	2.342	3.57795e-25	EVX1	1	4.92075e-25
MA1129.1	117	1481	10.7934	3.7025	2.91515	3.77355e-25	FOSL1::JUN(var.2)	1	5.17745e-25
MA0060.3	190	3208	17.5277	8.02	2.1855	5.8609e-25	NFYA	1	8.02236e-25
MA0758.1	145	2118	13.3764	5.295	2.52623	7.8946e-25	E2F7	1	1.07806e-24
MA0117.2	215	3875	19.8339	9.6875	2.04738	1.04494e-24	Mafb	1	1.42358e-24
MA0766.1	174	2823	16.0517	7.0575	2.27441	1.11989e-24	GATA5	1	1.5221e-24
MA0863.1	160	2496	14.7601	6.24	2.36541	2.12018e-24	MTF1	1	2.8749e-24
MA0667.1	226	4192	20.8487	10.48	1.98938	2.13969e-24	MYF6	1	2.89457e-24
MA0740.1	224	4142	20.6642	10.355	1.99558	2.42678e-24	KLF14	1	3.27531e-24
MA0136.2	204	3612	18.8192	9.03	2.08407	2.59232e-24	ELF5	1	3.49059e-24
MA0083.3	108	1340	9.9631	3.35	2.97406	6.21108e-24	SRF	1	8.34388e-24
MA0742.1	211	3831	19.4649	9.5775	2.03236	8.01452e-24	Klf12	1	1.07417e-23
MA0778.1	125	1712	11.5314	4.28	2.69424	8.22459e-24	NFKB2	1	1.09978e-23
MA1144.1	173	2852	15.9594	7.13	2.23835	8.93445e-24	FOSL2::JUND	1	1.19195e-23
MA0914.1	186	3194	17.1587	7.985	2.14886	1.41702e-23	ISL2	1	1.88611e-23
MA0694.1	112	1441	10.3321	3.6025	2.86804	1.59585e-23	ZBTB7B	1	2.11926e-23
MA0105.4	124	1704	11.4391	4.26	2.68524	1.69153e-23	NFKB1	1	2.24118e-23
MA0647.1	128	1805	11.8081	4.5125	2.61676	2.94297e-23	GRHL1	1	3.89037e-23
MA0885.1	182	3122	16.7897	7.805	2.15114	4.1984e-23	Dlx2	1	5.5373e-23
MA1109.1	337	7529	31.0886	18.8225	1.65167	6.0658e-23	NEUROD1	1	7.98204e-23
MA0069.1	143	2186	13.1919	5.465	2.41389	1.29893e-22	Pax6	1	1.7054e-22
MA0833.1	136	2028	12.5461	5.07	2.47458	1.77902e-22	ATF4	1	2.33044e-22
MA0511.2	156	2509	14.3911	6.2725	2.29432	1.85152e-22	RUNX2	1	2.41993e-22
MA1132.1	155	2493	14.2989	6.2325	2.29425	2.59342e-22	JUN::JUNB	1	3.38195e-22
MA0691.1	219	4165	20.203	10.4125	1.94026	3.15319e-22	TFAP4	1	4.10269e-22
MA0140.2	187	3310	17.2509	8.275	2.0847	3.19517e-22	GATA1::TAL1	1	4.14799e-22
MA0679.1	135	2030	12.4539	5.075	2.45397	5.4696e-22	ONECUT1	1	7.08479e-22
MA0780.1	130	1934	11.9926	4.835	2.48038	1.39209e-21	PAX3	1	1.79915e-21
MA0657.1	166	2820	15.3137	7.05	2.17215	1.85252e-21	KLF13	1	2.38888e-21
MA0019.1	133	2020	12.2694	5.05	2.42958	2.74554e-21	Ddit3::Cebpa	1	3.53259e-21
MA0783.1	246	5004	22.6937	12.51	1.81405	3.40196e-21	PKNOX2	1	4.35959e-21
MA0727.1	133	2025	12.2694	5.0625	2.42358	3.40334e-21	NR3C2	1	4.35959e-21
MA0695.1	116	1636	10.7011	4.09	2.61641	4.12606e-21	ZBTB7C	1	5.27371e-21
MA0526.2	147	2391	13.5609	5.9775	2.26866	1.04134e-20	USF2	1	1.32805e-20
MA0782.1	223	4406	20.572	11.015	1.86763	1.33767e-20	PKNOX1	1	1.70223e-20
MA1140.1	101	1335	9.31734	3.3375	2.79171	1.9526e-20	JUNB(var.2)	1	2.47929e-20
MA0631.1	113	1615	10.4244	4.0375	2.58188	3.88085e-20	Six3	1	4.91687e-20
MA0525.2	106	1460	9.7786	3.65	2.67907	4.3213e-20	TP63	1	5.46296e-20
MA1143.1	103	1402	9.50185	3.505	2.71094	6.5803e-20	FOSL1::JUND(var.2)	1	8.30064e-20
MA0804.1	119	1778	10.9779	4.445	2.46971	1.20346e-19	TBX19	1	1.51478e-19
MA0779.1	95	1242	8.76384	3.105	2.82249	1.37263e-19	PAX1	1	1.72398e-19
MA0640.1	163	2902	15.0369	7.255	2.07263	4.42217e-19	ELF3	1	5.54207e-19
MA0113.3	128	2023	11.8081	5.0575	2.33477	4.4807e-19	NR3C1	1	5.60329e-19
MA0817.1	119	1823	10.9779	4.5575	2.40875	8.3796e-19	BHLHE23	1	1.04564e-18
MA0827.1	124	1944	11.4391	4.86	2.35373	9.02403e-19	OLIG3	1	1.12364e-18
MA0839.1	102	1433	9.40959	3.5825	2.62654	9.24675e-19	CREB3L1	1	1.1489e-18
MA1134.1	152	2653	14.0221	6.6325	2.11416	1.43853e-18	FOS::JUNB	1	1.78353e-18
MA0007.3	137	2288	12.6384	5.72	2.20951	2.42021e-18	Ar	1	2.99423e-18
MA0797.1	206	4135	19.0037	10.3375	1.83833	3.40947e-18	TGIF2	1	4.20913e-18
MA0059.1	138	2333	12.7306	5.8325	2.18271	4.98768e-18	MAX::MYC	1	6.1444e-18
MA0777.1	63	655	5.81181	1.6375	3.5492	5.02785e-18	MYBL2	1	6.18074e-18
MA0905.1	124	1992	11.4391	4.98	2.29701	6.11023e-18	HOXC10	1	7.49538e-18
MA0762.1	148	2613	13.6531	6.5325	2.09003	1.19438e-17	ETV2	1	1.46205e-17
MA0259.1	71	827	6.54982	2.0675	3.16799	1.74304e-17	ARNT::HIF1A	1	2.12916e-17
MA1106.1	76	929	7.01107	2.3225	3.01876	1.83511e-17	HIF1A	1	2.23691e-17
MA0871.1	130	2193	11.9926	5.4825	2.18744	4.40332e-17	TFEC	1	5.35614e-17
MA0796.1	203	4160	18.7269	10.4	1.80067	5.85573e-17	TGIF1	1	7.1079e-17
MA0626.1	119	1932	10.9779	4.83	2.27285	6.7037e-17	Npas2	1	8.12017e-17
MA0750.2	169	3234	15.5904	8.085	1.92831	9.00113e-17	ZBTB7A	1	1.08803e-16
MA0678.1	109	1700	10.0554	4.25	2.36596	9.79597e-17	OLIG2	1	1.18164e-16
MA0864.1	92	1327	8.48708	3.3175	2.55828	2.67745e-16	E2F2	1	3.22297e-16
MA0620.2	114	1850	10.5166	4.625	2.27386	3.11664e-16	MITF	1	3.74385e-16
MA0091.1	228	4960	21.0332	12.4	1.69623	3.91424e-16	TAL1::TCF3	1	4.69222e-16
MA0043.2	91	1315	8.39483	3.2875	2.55356	4.39494e-16	HLF	1	5.25759e-16
MA0826.1	107	1695	9.87085	4.2375	2.3294	5.52026e-16	OLIG1	1	6.59016e-16
MA1102.1	320	7844	29.5203	19.61	1.50537	1.56217e-15	CTCFL	1	1.86111e-15
MA0832.1	210	4510	19.3727	11.275	1.7182	2.16882e-15	Tcf21	1	2.57853e-15
MA0608.1	104	1665	9.5941	4.1625	2.30489	2.92475e-15	Creb3l2	1	3.47015e-15
MA0147.3	116	1965	10.7011	4.9125	2.17834	3.47849e-15	MYC	1	4.1187e-15
MA0461.2	114	1919	10.5166	4.7975	2.1921	4.00411e-15	Atoh1	1	4.73139e-15
MA0009.2	106	1722	9.7786	4.305	2.27145	4.04708e-15	T	1	4.77243e-15
MA0646.1	97	1508	8.94834	3.77	2.37356	4.49085e-15	GCM1	1	5.28497e-15
MA0754.1	74	986	6.82657	2.465	2.7694	4.66789e-15	CUX1	1	5.48217e-15
MA0145.3	86	1255	7.93358	3.1375	2.52863	5.17783e-15	TFCP2	1	6.06875e-15
MA0821.1	89	1324	8.21033	3.31	2.48046	5.19602e-15	HES5	1	6.07777e-15
MA0781.1	89	1326	8.21033	3.315	2.47672	5.67294e-15	PAX9	1	6.62224e-15
MA0603.1	103	1658	9.50185	4.145	2.29236	5.70436e-15	Arntl	1	6.64553e-15
MA1108.1	110	1841	10.1476	4.6025	2.2048	8.67735e-15	MXI1	1	1.00887e-14
MA0692.1	122	2146	11.2546	5.365	2.09778	9.44624e-15	TFEB	1	1.09607e-14
MA0795.1	93	1433	8.57934	3.5825	2.39479	1.01056e-14	SMAD3	1	1.17022e-14
MA0818.1	99	1578	9.13284	3.945	2.31504	1.0917e-14	BHLHE22	1	1.26167e-14
MA0635.1	86	1276	7.93358	3.19	2.48702	1.3245e-14	BARHL2	1	1.52766e-14
MA0755.1	74	1013	6.82657	2.5325	2.69558	1.85877e-14	CUX2	1	2.13961e-14
MA0623.1	117	2056	10.7934	5.14	2.09988	3.3103e-14	Neurog1	1	3.80291e-14
MA0616.1	101	1694	9.31734	4.235	2.20008	1.35523e-13	Hes2	1	1.55286e-13
MA0908.1	93	1498	8.57934	3.745	2.29088	1.35708e-13	HOXD11	1	1.55286e-13
MA0598.2	132	2523	12.1771	6.3075	1.93058	3.19063e-13	EHF	1	3.64374e-13
MA0466.2	62	809	5.71956	2.0225	2.82796	3.30488e-13	CEBPB	1	3.76678e-13
MA0622.1	101	1720	9.31734	4.3	2.16682	3.40353e-13	Mlxip	1	3.8716e-13
MA0829.1	92	1502	8.48708	3.755	2.26021	3.97747e-13	Srebf1(var.2)	1	4.51559e-13
MA0470.1	115	2096	10.6089	5.24	2.02459	6.22663e-13	E2F4	1	7.05522e-13
MA0825.1	100	1720	9.22509	4.3	2.14537	8.1083e-13	MNT	1	9.16935e-13
MA0794.1	87	1417	8.02583	3.5425	2.26558	1.58402e-12	PROX1	1	1.78781e-12
MA0014.3	76	1159	7.01107	2.8975	2.4197	1.88909e-12	PAX5	1	2.12799e-12
MA0735.1	80	1278	7.38007	3.195	2.30988	5.02777e-12	GLIS1	1	5.65259e-12
MA0843.1	72	1089	6.64207	2.7225	2.43969	5.04688e-12	TEF	1	5.66307e-12
MA0837.1	57	754	5.2583	1.885	2.78955	5.21595e-12	CEBPE	1	5.84146e-12
MA0836.1	49	599	4.5203	1.4975	3.01856	1.04851e-11	CEBPD	1	1.17198e-11
MA0058.3	99	1779	9.13284	4.4475	2.05348	1.30923e-11	MAX	1	1.46059e-11
MA0104.4	81	1331	7.47232	3.3275	2.24563	1.49908e-11	MYCN	1	1.66917e-11
MA0844.1	64	932	5.90406	2.33	2.53393	1.63641e-11	XBP1	1	1.81858e-11
MA0822.1	76	1219	7.01107	3.0475	2.3006	2.11882e-11	HES7	1	2.35018e-11
MA0639.1	67	1015	6.18081	2.5375	2.43579	3.03468e-11	DBP	1	3.35961e-11
MA0823.1	81	1352	7.47232	3.38	2.21075	3.22782e-11	HEY1	1	3.56662e-11
MA0669.1	125	2515	11.5314	6.2875	1.83401	4.30822e-11	NEUROG2	1	4.75135e-11
MA0838.1	57	799	5.2583	1.9975	2.63244	5.03192e-11	CEBPG	1	5.53894e-11
MA0828.1	77	1268	7.10332	3.17	2.2408	5.39146e-11	SREBF2(var.2)	1	5.92344e-11
MA0464.2	74	1203	6.82657	3.0075	2.26985	7.25357e-11	BHLHE40	1	7.9542e-11
MA0911.1	83	1431	7.65683	3.5775	2.14027	8.99434e-11	Hoxa11	1	9.84447e-11
MA0474.2	99	1860	9.13284	4.65	1.96405	1.5233e-10	ERG	1	1.66414e-10
MA0906.1	73	1220	6.73432	3.05	2.20797	3.32543e-10	HOXC12	1	3.62603e-10
MA0641.1	120	2459	11.0701	6.1475	1.80075	3.35826e-10	ELF4	1	3.65495e-10
MA0506.1	109	2207	10.0554	5.5175	1.82245	1.21881e-09	NRF1	1	1.324e-09
MA0663.1	76	1333	7.01107	3.3325	2.10385	1.23294e-09	MLX	1	1.33684e-09
MA0649.1	73	1261	6.73432	3.1525	2.13618	1.38655e-09	HEY2	1	1.50058e-09
MA0819.1	72	1245	6.64207	3.1125	2.134	1.88292e-09	CLOCK	1	2.03397e-09
MA0473.2	109	2231	10.0554	5.5775	1.80284	2.20541e-09	ELF1	1	2.3779e-09
MA0076.2	119	2512	10.9779	6.28	1.74807	2.28611e-09	ELK4	1	2.46033e-09
MA0873.1	72	1253	6.64207	3.1325	2.12037	2.46223e-09	HOXD12	1	2.64496e-09
MA0617.1	88	1679	8.11808	4.1975	1.93403	3.53202e-09	Id2	1	3.78711e-09
MA0609.1	53	803	4.8893	2.0075	2.43552	3.63374e-09	Crem	1	3.88897e-09
MA0636.1	63	1065	5.81181	2.6625	2.18284	8.55849e-09	BHLHE41	1	9.14274e-09
MA0638.1	64	1098	5.90406	2.745	2.15084	1.13631e-08	CREB3	1	1.21165e-08
MA0686.1	72	1309	6.64207	3.2725	2.02966	1.47819e-08	SPDEF	1	1.57329e-08
MA0098.3	94	1914	8.67159	4.785	1.81224	2.3829e-08	ETS1	1	2.53156e-08
MA0062.2	107	2289	9.87085	5.7225	1.72492	3.13377e-08	Gabpa	1	3.32318e-08
MA0162.3	81	1618	7.47232	4.045	1.8473	1.06138e-07	EGR1	1	1.12347e-07
MA0760.1	98	2104	9.04059	5.26	1.71874	1.46504e-07	ERF	1	1.54792e-07
MA0131.2	45	707	4.15129	1.7675	2.34868	1.54473e-07	HINFP	1	1.62914e-07
MA0469.2	41	621	3.78229	1.5525	2.43626	2.10491e-07	E2F3	1	2.2159e-07
MA0664.1	65	1221	5.99631	3.0525	1.96439	2.42182e-07	MLXIPL	1	2.54488e-07
MA0748.1	60	1092	5.53506	2.73	2.02749	2.48625e-07	YY2	1	2.60786e-07
MA0776.1	40	618	3.69004	1.545	2.38837	4.90064e-07	MYBL1	1	5.13105e-07
MA0475.2	83	1760	7.65683	4.4	1.74019	8.46683e-07	FLI1	1	8.84891e-07
MA0067.1	56	1046	5.16605	2.615	1.97555	1.39089e-06	Pax2	1	1.45104e-06
MA1122.1	82	1758	7.56458	4.395	1.72118	1.51218e-06	TFDP1	1	1.57473e-06
MA0472.2	77	1626	7.10332	4.065	1.74743	1.82964e-06	EGR2	1	1.90191e-06
MA0156.2	76	1627	7.01107	4.0675	1.72368	3.49909e-06	FEV	1	3.63078e-06
MA0767.1	51	955	4.7048	2.3875	1.9706	4.38124e-06	GCM2	1	4.538e-06
MA0651.1	60	1197	5.53506	2.9925	1.84964	4.69764e-06	HOXC11	1	4.85703e-06
MA0668.1	73	1577	6.73432	3.9425	1.70813	7.44337e-06	NEUROD2	1	7.68219e-06
MA0632.1	44	794	4.05904	1.985	2.04486	7.95255e-06	Tcfl5	1	8.19311e-06
MA0637.1	36	598	3.32103	1.495	2.22143	9.05764e-06	CENPB	1	9.31505e-06
MA0711.1	30	464	2.76753	1.16	2.3858	1.29923e-05	OTX1	1	1.33379e-05
MA0604.1	33	564	3.04428	1.41	2.15906	3.69271e-05	Atf1	1	3.78422e-05
MA1099.1	49	984	4.5203	2.46	1.83752	4.05961e-05	Hes1	1	4.15285e-05
MA0749.1	20	285	1.84502	0.7125	2.5895	0.000115963	ZBED1	1	0.000118418
MA0139.1	337	10465	31.0886	26.1625	1.18829	0.000133482	CTCF	1	0.000136067
MA0763.1	69	1613	6.36531	4.0325	1.5785	0.000146026	ETV3	1	0.000148593
MA0605.1	44	905	4.05904	2.2625	1.79405	0.000167099	Atf3	1	0.000169737
MA0615.1	20	317	1.84502	0.7925	2.3281	0.000466173	Gmeb1	1	0.000472704
MA0765.1	55	1292	5.0738	3.23	1.57084	0.000748138	ETV5	1	0.000757293
MA0764.1	58	1392	5.35055	3.48	1.53752	0.000902561	ETV4	1	0.000912012
MA0759.1	62	1514	5.71956	3.785	1.51111	0.000932023	ELK3	1	0.000940142
MA0527.1	31	643	2.85978	1.6075	1.77902	0.00164857	ZBTB33	1	0.00166004
MA0761.1	53	1342	4.8893	3.355	1.45732	0.00440056	ETV1	1	0.00442347
MA0862.1	21	422	1.93727	1.055	1.83627	0.0060725	GMEB2	1	0.00609355
MA0028.2	55	1469	5.0738	3.6725	1.38157	0.0105208	ELK1	1	0.010539
MA1100.1	306	9800	67.5497	24.5	2.75713	4.71762e-84	ASCL1	2	2.7315e-81
MA0816.1	260	7490	57.3951	18.725	3.06516	1.6128e-75	Ascl2	2	4.65719e-73
MA0500.1	293	9662	64.6799	24.155	2.6777	2.72075e-75	Myog	2	4.65719e-73
MA0521.1	291	9530	64.2384	23.825	2.69626	3.2174e-75	Tcf12	2	4.65719e-73
MA0788.1	244	6581	53.8631	16.4525	3.27386	5.33522e-75	POU3F3	2	6.17818e-73
MA0048.2	231	5917	50.9934	14.7925	3.44725	4.46665e-74	NHLH1	2	4.31031e-72
MA0499.1	288	9460	63.5762	23.65	2.68821	1.06637e-73	Myod1	2	8.82038e-72
MA0787.1	242	6837	53.4216	17.0925	3.12544	4.73905e-70	POU3F2	2	3.42988e-68
MA0073.1	332	13491	73.2892	33.7275	2.17298	5.97208e-67	RREB1	2	3.84204e-65
MA0599.1	329	13282	72.6269	33.205	2.18723	1.37548e-66	KLF5	2	7.96403e-65
MA0741.1	307	11776	67.7704	29.44	2.30198	2.63143e-64	KLF16	2	1.38509e-62
MA0786.1	233	6853	51.4349	17.1325	3.00218	3.48203e-63	POU3F1	2	1.61412e-61
MA1107.1	304	11669	67.1082	29.1725	2.30039	3.6241e-63	KLF9	2	1.61412e-61
MA0784.1	234	7061	51.6556	17.6525	2.92625	2.0474e-61	POU1F1	2	8.46744e-60
MA0785.1	218	6170	48.1236	15.425	3.11985	8.04408e-61	POU2F1	2	3.10501e-59
MA0528.1	394	20345	86.9757	50.8625	1.71002	2.83008e-60	ZNF263	2	1.0034e-58
MA0516.1	320	13270	70.6402	33.175	2.12932	2.94607e-60	SP2	2	1.0034e-58
MA0792.1	204	5508	45.0331	13.77	3.27038	2.84983e-59	POU5F1B	2	9.16696e-58
MA0507.1	224	6698	49.4481	16.745	2.95301	1.21775e-58	POU2F2	2	3.71094e-57
MA0753.1	244	7935	53.8631	19.8375	2.71522	1.41823e-58	ZNF740	2	4.10577e-57
MA0079.3	330	14344	72.8477	35.86	2.03145	2.50159e-58	SP1	2	6.89724e-57
MA0151.1	352	16532	77.7042	41.33	1.88009	1.16107e-56	Arid3a	2	3.05571e-55
MA0789.1	191	5063	42.1634	12.6575	3.3311	7.4877e-56	POU3F4	2	1.88495e-54
MA0056.1	377	19183	83.223	47.9575	1.73535	2.20845e-55	MZF1	2	5.32787e-54
MA0050.2	324	14222	71.5232	35.555	2.01162	3.13529e-55	IRF1	2	7.26132e-54
MA0746.1	279	10727	61.5894	26.8175	2.29661	9.3759e-55	SP3	2	2.08794e-53
MA0747.1	269	10081	59.3819	25.2025	2.35619	4.59139e-54	SP8	2	9.84598e-53
MA0627.1	212	6384	46.7991	15.96	2.93228	4.85448e-54	Pou2f3	2	1.00384e-52
MA0149.1	323	14294	71.3024	35.735	1.99531	5.24094e-54	EWSR1-FLI1	2	1.04638e-52
MA0706.1	184	4872	40.6181	12.18	3.33482	1.96366e-53	MEOX2	2	3.78986e-52
MA1125.1	286	11522	63.1347	28.805	2.1918	2.10285e-52	ZNF384	2	3.92759e-51
MA0912.1	183	4910	40.3974	12.275	3.29103	3.17382e-52	Hoxd3	2	5.74262e-51
MA0722.1	164	3964	36.2031	9.91	3.65319	6.98647e-52	VAX1	2	1.18976e-50
MA0723.1	164	3964	36.2031	9.91	3.65319	6.98647e-52	VAX2	2	1.18976e-50
MA1115.1	211	6609	46.5784	16.5225	2.81909	7.68781e-51	POU5F1	2	1.26422e-49
MA0057.1	207	6372	45.6954	15.93	2.86851	7.86041e-51	MZF1(var.2)	2	1.26422e-49
MA0081.1	266	10236	58.7196	25.59	2.29463	8.93849e-51	SPIB	2	1.39875e-49
MA0130.1	273	10823	60.2649	27.0575	2.22729	4.13311e-50	ZNF354C	2	6.29755e-49
MA0877.1	159	3845	35.0993	9.6125	3.65143	5.08017e-50	Barhl1	2	7.54211e-49
MA0504.1	205	6385	45.2539	15.9625	2.83501	2.2398e-49	NR2C2	2	3.24211e-48
MA0903.1	172	4613	37.9691	11.5325	3.29236	1.69073e-48	HOXB3	2	2.38764e-47
MA0707.1	194	5840	42.8256	14.6	2.93326	2.72183e-48	MNX1	2	3.75224e-47
MA0063.1	176	4848	38.8521	12.12	3.20562	3.32427e-48	Nkx2-5	2	4.47616e-47
MA0896.1	153	3740	33.7748	9.35	3.61228	2.89938e-47	Hmx1	2	3.81532e-46
MA0885.1	136	3030	30.0221	7.575	3.96331	7.16659e-46	Dlx2	2	9.22102e-45
MA0703.1	196	6200	43.2671	15.5	2.79143	1.30776e-45	LMX1B	2	1.64608e-44
MA0913.1	183	5450	40.3974	13.625	2.96494	1.35673e-45	Hoxd9	2	1.67138e-44
MA0902.1	165	4498	36.4238	11.245	3.23911	3.09694e-45	HOXB2	2	3.73569e-44
MA0904.1	165	4508	36.4238	11.27	3.23193	4.14919e-45	Hoxb5	2	4.90282e-44
MA0745.1	189	5838	41.7219	14.595	2.85864	4.31358e-45	SNAI2	2	4.99513e-44
MA0845.1	188	5799	41.5011	14.4975	2.86264	6.94868e-45	FOXB1	2	7.8888e-44
MA0163.1	193	6119	42.6049	15.2975	2.78509	1.38282e-44	PLAG1	2	1.53972e-43
MA0522.2	162	4415	35.7616	11.0375	3.24001	2.75421e-44	TCF3	2	3.00885e-43
MA0041.1	245	9528	54.0839	23.82	2.27052	4.19101e-44	Foxd3	2	4.49369e-43
MA0830.1	163	4498	35.9823	11.245	3.19985	6.63473e-44	TCF4	2	6.98456e-43
MA0601.1	181	5497	39.9558	13.7425	2.90747	8.76564e-44	Arid3b	2	9.06305e-43
MA0032.2	190	6026	41.9426	15.065	2.78411	1.06786e-43	FOXC1	2	1.08472e-42
MA0846.1	223	8137	49.2274	20.3425	2.41993	3.34343e-43	FOXC2	2	3.30955e-42
MA0910.1	173	5099	38.1898	12.7475	2.99587	3.37243e-43	Hoxd8	2	3.30955e-42
MA0514.1	271	11550	59.8234	28.875	2.07181	4.05658e-43	Sox3	2	3.9146e-42
MA0725.1	138	3309	30.4636	8.2725	3.68251	5.46944e-43	VSX1	2	5.10775e-42
MA0726.1	138	3309	30.4636	8.2725	3.68251	5.46944e-43	VSX2	2	5.10775e-42
MA0890.1	151	3951	33.3333	9.8775	3.37467	6.07899e-43	GBX2	2	5.50045e-42
MA0155.1	179	5459	39.5143	13.6475	2.89535	6.07995e-43	INSM1	2	5.50045e-42
MA0471.1	229	8614	50.5519	21.535	2.34743	1.58026e-42	E2F6	2	1.38672e-41
MA0606.1	186	5902	41.0596	14.755	2.78276	1.58072e-42	NFAT5	2	1.38672e-41
MA0065.2	214	7637	47.2406	19.0925	2.4743	2.03441e-42	Pparg::Rxra	2	1.75809e-41
MA0142.1	206	7226	45.4746	18.065	2.51728	1.7001e-41	Pou5f1::Sox2	2	1.44758e-40
MA0493.1	206	7249	45.4746	18.1225	2.50929	2.77903e-41	Klf1	2	2.33197e-40
MA0661.1	150	4072	33.1126	10.18	3.25271	1.04301e-40	MEOX1	2	8.6272e-40
MA0698.1	187	6139	41.2804	15.3475	2.68971	1.06079e-40	ZBTB18	2	8.65068e-40
MA0673.1	157	4453	34.6578	11.1325	3.11321	1.50118e-40	NKX2-8	2	1.2072e-39
MA1155.1	221	8384	48.7859	20.96	2.32757	6.66609e-40	ZSCAN4	2	5.28721e-39
MA0515.1	222	8491	49.0066	21.2275	2.30864	1.4354e-39	Sox6	2	1.1231e-38
MA0442.2	228	8919	50.3311	22.2975	2.25725	2.08077e-39	SOX10	2	1.60635e-38
MA0152.1	212	7857	46.7991	19.6425	2.38254	2.63112e-39	NFATC2	2	2.0045e-38
MA0914.1	129	3136	28.4768	7.84	3.63225	2.91088e-39	ISL2	2	2.18883e-38
MA0089.1	240	9779	52.9801	24.4475	2.1671	3.04503e-39	MAFG::NFE2L1	2	2.26035e-38
MA0702.1	161	4791	35.5408	11.9775	2.9673	3.80441e-39	LMX1A	2	2.78829e-38
MA0103.3	173	5477	38.1898	13.6925	2.78911	4.70181e-39	ZEB1	2	3.40294e-38
MA1152.1	210	7813	46.3576	19.5325	2.37336	1.47763e-38	SOX15	2	1.05623e-37
MA0505.1	187	6359	41.2804	15.8975	2.59666	1.50968e-38	Nr5a2	2	1.06598e-37
MA0517.1	244	10165	53.8631	25.4125	2.11955	1.7369e-38	STAT1::STAT2	2	1.21164e-37
MA0824.1	156	4582	34.4371	11.455	3.00629	2.07537e-38	ID4	2	1.43052e-37
MA0899.1	162	4917	35.7616	12.2925	2.90922	2.31173e-38	HOXA10	2	1.5747e-37
MA0002.2	194	6831	42.8256	17.0775	2.50772	3.54286e-38	RUNX1	2	2.38525e-37
MA0708.1	154	4505	33.9956	11.2625	3.01848	4.78287e-38	MSX2	2	3.18308e-37
MA0790.1	176	5769	38.8521	14.4225	2.69385	7.27795e-38	POU4F1	2	4.78856e-37
MA0503.1	162	5023	35.7616	12.5575	2.84783	3.22789e-37	Nkx2-5(var.2)	2	2.09994e-36
MA0135.1	164	5151	36.2031	12.8775	2.81134	4.59409e-37	Lhx3	2	2.95553e-36
MA0713.1	145	4130	32.0088	10.325	3.10013	8.48432e-37	PHOX2A	2	5.39826e-36
MA0675.1	157	4840	34.6578	12.1	2.86428	3.60158e-36	NKX6-2	2	2.26665e-35
MA0621.1	164	5241	36.2031	13.1025	2.76307	3.91552e-36	mix-a	2	2.43773e-35
MA0132.2	133	3571	29.3598	8.9275	3.28869	4.93728e-36	PDX1	2	3.04115e-35
MA0674.1	151	4529	33.3333	11.3225	2.94399	6.18623e-36	NKX6-1	2	3.77034e-35
MA0672.1	131	3498	28.9183	8.745	3.30684	1.12082e-35	NKX2-3	2	6.75993e-35
MA0791.1	171	5719	37.7483	14.2975	2.64021	1.87425e-35	POU4F3	2	1.11876e-34
MA0898.1	149	4469	32.8918	11.1725	2.944	2.18222e-35	Hmx3	2	1.28929e-34
MA0683.1	169	5615	37.3068	14.0375	2.65766	2.58789e-35	POU4F2	2	1.51352e-34
MA0006.1	188	6781	41.5011	16.9525	2.44808	2.96099e-35	Ahr::Arnt	2	1.71442e-34
MA0494.1	134	3700	29.5806	9.25	3.1979	4.61675e-35	Nr1h3::Rxra	2	2.64663e-34
MA0757.1	139	3961	30.6843	9.9025	3.09864	4.68871e-35	ONECUT3	2	2.66153e-34
MA0691.1	146	4341	32.2296	10.8525	2.96978	5.41414e-35	TFAP4	2	3.04348e-34
MA0625.1	156	4908	34.4371	12.27	2.80661	7.33004e-35	NFATC3	2	4.08086e-34
MA0793.1	156	4916	34.4371	12.29	2.80204	8.87116e-35	POU6F2	2	4.89181e-34
MA0681.1	135	3812	29.8013	9.53	3.12711	2.44746e-34	Phox2b	2	1.33687e-33
MA0624.1	157	5026	34.6578	12.565	2.75828	3.09824e-34	NFATC1	2	1.67652e-33
MA0051.1	154	4859	33.9956	12.1475	2.79857	3.38109e-34	IRF2	2	1.81264e-33
MA0665.1	162	5321	35.7616	13.3025	2.68834	3.56987e-34	MSC	2	1.89629e-33
MA1149.1	130	3592	28.6976	8.98	3.19572	7.17471e-34	RARA::RXRG	2	3.7765e-33
MA0700.1	140	4118	30.9051	10.295	3.00195	7.32621e-34	LHX2	2	3.82151e-33
MA0889.1	128	3495	28.2561	8.7375	3.23389	8.31389e-34	GBX1	2	4.29798e-33
MA0886.1	124	3303	27.3731	8.2575	3.31493	1.10153e-33	EMX2	2	5.64414e-33
MA0523.1	181	6523	39.9558	16.3075	2.45015	1.128e-33	TCF7L2	2	5.72907e-33
MA0513.1	203	7977	44.8124	19.9425	2.24708	2.03413e-33	SMAD2::SMAD3::SMAD4	2	1.02414e-32
MA0039.3	173	6062	38.1898	15.155	2.51995	2.21449e-33	KLF4	2	1.10533e-32
MA0893.1	171	5953	37.7483	14.8825	2.53642	2.88866e-33	GSX2	2	1.42951e-32
MA0483.1	179	6466	39.5143	16.165	2.44444	4.38447e-33	Gfi1b	2	2.15136e-32
MA1109.1	198	7691	43.7086	19.2275	2.27323	4.71443e-33	NEUROD1	2	2.29383e-32
MA0709.1	132	3767	29.1391	9.4175	3.09414	5.07399e-33	Msx3	2	2.4482e-32
MA0875.1	121	3213	26.7108	8.0325	3.32534	6.34855e-33	BARX1	2	3.03786e-32
MA0888.1	113	2832	24.9448	7.08	3.52328	8.38318e-33	EVX2	2	3.97857e-32
MA0618.1	147	4615	32.4503	11.5375	2.8126	1.20179e-32	LBX1	2	5.65718e-32
MA0687.1	172	6093	37.9691	15.2325	2.49264	1.47488e-32	SPIC	2	6.88676e-32
MA1101.1	155	5083	34.2163	12.7075	2.69261	1.59319e-32	BACH2	2	7.37964e-32
MA0004.1	151	4871	33.3333	12.1775	2.73729	2.39829e-32	Arnt	2	1.10207e-31
MA0146.2	159	5342	35.0993	13.355	2.62818	2.80173e-32	Zfx	2	1.27732e-31
MA0658.1	122	3315	26.9316	8.2875	3.24966	2.85407e-32	LHX6	2	1.29102e-31
MA1123.1	166	5768	36.6446	14.42	2.54123	3.3721e-32	TWIST1	2	1.51352e-31
MA0900.1	127	3590	28.0353	8.975	3.12371	4.85408e-32	HOXA2	2	2.16193e-31
MA0851.1	186	7087	41.0596	17.7175	2.31746	1.29654e-31	Foxj3	2	5.7305e-31
MA0897.1	139	4286	30.6843	10.715	2.86368	1.92902e-31	Hmx2	2	8.4614e-31
MA0715.1	134	4016	29.5806	10.04	2.94627	2.06244e-31	PROP1	2	8.9786e-31
MA0619.1	158	5378	34.8786	13.445	2.59417	2.175e-31	LIN54	2	9.39795e-31
MA0894.1	128	3704	28.2561	9.26	3.05141	2.52272e-31	HESX1	2	1.08197e-30
MA0091.1	151	4990	33.3333	12.475	2.67201	3.50697e-31	TAL1::TCF3	2	1.49304e-30
MA0832.1	143	4553	31.5673	11.3825	2.77332	5.49998e-31	Tcf21	2	2.32445e-30
MA0634.1	148	4849	32.6711	12.1225	2.69508	7.15771e-31	ALX3	2	3.00313e-30
MA0879.1	121	3402	26.7108	8.505	3.1406	1.33304e-30	Dlx1	2	5.55272e-30
MA0078.1	128	3769	28.2561	9.4225	2.99879	1.36303e-30	Sox17	2	5.63709e-30
MA1120.1	141	4484	31.1258	11.21	2.77661	1.50894e-30	SOX13	2	6.1963e-30
MA0705.1	133	4053	29.3598	10.1325	2.89759	1.98433e-30	Lhx8	2	8.09103e-30
MA0856.1	129	3852	28.4768	9.63	2.95709	2.89102e-30	RXRG	2	1.17056e-29
MA0497.1	186	7259	41.0596	18.1475	2.26255	2.95738e-30	MEF2C	2	1.18911e-29
MA1111.1	132	4020	29.1391	10.05	2.89941	3.35443e-30	NR2F2	2	1.33946e-29
MA0595.1	118	3305	26.0486	8.2625	3.15263	6.29562e-30	SREBF1	2	2.49669e-29
MA0820.1	123	3566	27.1523	8.915	3.04569	6.6109e-30	FIGLA	2	2.60388e-29
MA1421.1	161	5726	35.5408	14.315	2.48277	7.01197e-30	TCF7L1	2	2.7432e-29
MA0887.1	105	2680	23.1788	6.7	3.45952	1.11844e-29	EVX1	2	4.34615e-29
MA0027.2	115	3179	25.3863	7.9475	3.19425	1.31706e-29	EN1	2	5.08383e-29
MA0038.1	143	4701	31.5673	11.7525	2.68601	1.57921e-29	Gfi1	2	6.0554e-29
MA0484.1	171	6391	37.7483	15.9775	2.36259	1.69875e-29	HNF4G	2	6.4709e-29
MA0772.1	157	5531	34.6578	13.8275	2.50644	1.8157e-29	IRF7	2	6.87116e-29
MA0644.1	131	4040	28.9183	10.1	2.8632	2.05184e-29	ESX1	2	7.7144e-29
MA0084.1	124	3668	27.3731	9.17	2.98507	2.34735e-29	SRY	2	8.76847e-29
MA0869.1	140	4556	30.9051	11.39	2.71335	2.8343e-29	Sox11	2	1.05196e-28
MA0052.3	150	5156	33.1126	12.89	2.56886	4.38519e-29	MEF2A	2	1.61721e-28
MA0465.1	137	4412	30.2428	11.03	2.74187	5.07476e-29	CDX2	2	1.85967e-28
MA0593.1	170	6394	37.5276	15.985	2.34768	5.83852e-29	FOXP2	2	2.1261e-28
MA0046.2	127	3881	28.0353	9.7025	2.88949	8.53307e-29	HNF1A	2	3.08791e-28
MA0878.1	129	4000	28.4768	10	2.84768	1.08455e-28	CDX1	2	3.90033e-28
MA0040.1	138	4508	30.4636	11.27	2.70307	1.23095e-28	Foxq1	2	4.39951e-28
MA0642.1	109	2975	24.0618	7.4375	3.2352	2.04436e-28	EN2	2	7.26188e-28
MA0901.1	141	4705	31.1258	11.7625	2.64619	2.13961e-28	HOXB13	2	7.55385e-28
MA0865.1	111	3078	24.5033	7.695	3.18432	2.18136e-28	E2F8	2	7.65459e-28
MA0882.1	117	3399	25.8278	8.4975	3.03946	3.03559e-28	DLX6	2	1.0588e-27
MA0855.1	126	3898	27.8146	9.745	2.85424	4.76485e-28	RXRB	2	1.65201e-27
MA0860.1	121	3629	26.7108	9.0725	2.94415	4.87693e-28	Rarg(var.2)	2	1.6808e-27
MA0813.1	112	3163	24.7241	7.9075	3.12666	5.51437e-28	TFAP2B(var.3)	2	1.88924e-27
MA0677.1	132	4237	29.1391	10.5925	2.75092	5.63533e-28	Nr2f6	2	1.91933e-27
MA0095.2	139	4637	30.6843	11.5925	2.64691	5.94579e-28	YY1	2	2.01322e-27
MA0071.1	116	3373	25.6071	8.4325	3.03671	5.98868e-28	RORA	2	2.01596e-27
MA0650.1	139	4648	30.6843	11.62	2.64065	7.53838e-28	HOXA13	2	2.52296e-27
MA1114.1	179	7146	39.5143	17.865	2.21183	1.24323e-27	PBX3	2	4.13696e-27
MA0858.1	114	3306	25.1656	8.265	3.04484	1.57344e-27	Rarb(var.2)	2	5.20585e-27
MA0728.1	123	3788	27.1523	9.47	2.86719	1.70508e-27	Nr2f6(var.2)	2	5.60933e-27
MA0716.1	138	4633	30.4636	11.5825	2.63014	1.88446e-27	PRRX1	2	6.12979e-27
MA0721.1	138	4633	30.4636	11.5825	2.63014	1.88446e-27	UNCX	2	6.12979e-27
MA0610.1	95	2371	20.9713	5.9275	3.53797	1.9164e-27	DMRT3	2	6.19885e-27
MA0480.1	173	6811	38.1898	17.0275	2.24283	3.30331e-27	Foxo1	2	1.06257e-26
MA0115.1	122	3770	26.9316	9.425	2.85746	4.06193e-27	NR1H2::RXRA	2	1.29937e-26
MA0512.2	125	3944	27.5938	9.86	2.79856	5.10711e-27	Rxra	2	1.62473e-26
MA0485.1	117	3520	25.8278	8.8	2.93498	6.46787e-27	Hoxc9	2	2.04639e-26
MA0591.1	141	4875	31.1258	12.1875	2.55391	7.69996e-27	Bach1::Mafk	2	2.42298e-26
MA0774.1	131	4300	28.9183	10.75	2.69008	8.12013e-27	MEIS2	2	2.54138e-26
MA0854.1	126	4047	27.8146	10.1175	2.74915	1.51645e-26	Alx1	2	4.72057e-26
MA0143.3	159	6008	35.0993	15.02	2.33684	1.6345e-26	Sox2	2	5.06084e-26
MA0468.1	113	3346	24.9448	8.365	2.98205	1.66386e-26	DUX4	2	5.12433e-26
MA0676.1	120	3728	26.4901	9.32	2.84228	1.97994e-26	Nr2e1	2	6.06553e-26
MA1116.1	191	8130	42.1634	20.325	2.07446	2.25041e-26	RBPJ	2	6.85783e-26
MA0884.1	111	3261	24.5033	8.1525	3.00562	2.75736e-26	DUXA	2	8.35869e-26
MA1118.1	112	3314	24.7241	8.285	2.9842	2.79518e-26	SIX1	2	8.42922e-26
MA1113.1	148	5365	32.6711	13.4125	2.43587	3.19083e-26	PBX2	2	9.57248e-26
MA0479.1	123	3914	27.1523	9.785	2.77489	3.25297e-26	FOXH1	2	9.70861e-26
MA0660.1	117	3589	25.8278	8.9725	2.87855	3.46407e-26	MEF2B	2	1.02856e-25
MA0496.2	116	3537	25.6071	8.8425	2.89591	3.61686e-26	MAFK	2	1.06845e-25
MA0630.1	133	4485	29.3598	11.2125	2.61849	3.731e-26	SHOX	2	1.08012e-25
MA0075.2	133	4485	29.3598	11.2125	2.61849	3.731e-26	Prrx2	2	1.08012e-25
MA0701.1	133	4485	29.3598	11.2125	2.61849	3.731e-26	LHX9	2	1.08012e-25
MA0717.1	133	4485	29.3598	11.2125	2.61849	3.731e-26	RAX2	2	1.08012e-25
MA0141.3	117	3601	25.8278	9.0025	2.86896	4.61621e-26	ESRRB	2	1.32975e-25
MA0138.2	149	5447	32.8918	13.6175	2.41541	4.77742e-26	REST	2	1.36937e-25
MA0158.1	105	2973	23.1788	7.4325	3.11857	4.88008e-26	HOXA5	2	1.3919e-25
MA0017.2	124	3990	27.3731	9.975	2.74417	5.17694e-26	NR2F1	2	1.46934e-25
MA0495.2	120	3771	26.4901	9.4275	2.80987	5.41798e-26	MAFF	2	1.53025e-25
MA0518.1	172	6916	37.9691	17.29	2.19601	6.00335e-26	Stat4	2	1.68735e-25
MA0693.2	123	3952	27.1523	9.88	2.74821	7.70481e-26	VDR	2	2.15511e-25
MA0047.2	156	5930	34.4371	14.825	2.32291	1.20024e-25	Foxa2	2	3.34107e-25
MA0909.1	140	4960	30.9051	12.4	2.49234	1.40485e-25	HOXD13	2	3.89191e-25
MA0611.1	98	2668	21.6336	6.67	3.24341	1.75401e-25	Dux	2	4.83605e-25
MA0509.1	155	5893	34.2163	14.7325	2.32251	1.90487e-25	Rfx1	2	5.22712e-25
MA0685.1	173	7058	38.1898	17.645	2.16434	2.11983e-25	SP4	2	5.78953e-25
MA0148.3	163	6408	35.9823	16.02	2.24609	2.17161e-25	FOXA1	2	5.90312e-25
MA0730.1	116	3641	25.6071	9.1025	2.81319	4.24227e-25	RARA(var.2)	2	1.14779e-24
MA1112.1	105	3061	23.1788	7.6525	3.02892	4.84966e-25	NR4A1	2	1.30602e-24
MA0035.3	125	4149	27.5938	10.3725	2.66029	4.96717e-25	Gata1	2	1.33148e-24
MA1103.1	136	4787	30.0221	11.9675	2.50863	5.03134e-25	FOXK2	2	1.34246e-24
MA0704.1	112	3441	24.7241	8.6025	2.87406	6.2687e-25	Lhx4	2	1.66494e-24
MA0140.2	110	3336	24.2826	8.34	2.91158	6.57532e-25	GATA1::TAL1	2	1.73531e-24
MA0718.1	123	4049	27.1523	10.1225	2.68237	6.59359e-25	RAX	2	1.73531e-24
MA0756.1	94	2522	20.7506	6.305	3.29113	7.41023e-25	ONECUT2	2	1.94141e-24
MA0628.1	102	2925	22.5166	7.3125	3.07919	7.84568e-25	POU6F1	2	2.04624e-24
MA0080.4	150	5671	33.1126	14.1775	2.33557	9.65135e-25	SPI1	2	2.50589e-24
MA0859.1	111	3407	24.5033	8.5175	2.87682	1.00269e-24	Rarg	2	2.59177e-24
MA0597.1	136	4836	30.0221	12.09	2.48322	1.32285e-24	THAP1	2	3.40414e-24
MA0773.1	131	4544	28.9183	11.36	2.54563	1.3959e-24	MEF2D	2	3.57622e-24
MA1418.1	166	6715	36.6446	16.7875	2.18285	1.44425e-24	IRF3	2	3.6838e-24
MA0667.1	125	4205	27.5938	10.5125	2.62486	1.63697e-24	MYF6	2	4.15703e-24
MA0842.1	120	3929	26.4901	9.8225	2.69688	1.90421e-24	NRL	2	4.81458e-24
MA0892.1	139	5038	30.6843	12.595	2.43623	2.04122e-24	GSX1	2	5.13854e-24
MA0864.1	67	1343	14.7903	3.3575	4.40515	2.11174e-24	E2F2	2	5.29306e-24
MA0738.1	122	4057	26.9316	10.1425	2.65532	2.65052e-24	HIC2	2	6.61487e-24
MA0872.1	99	2819	21.8543	7.0475	3.101	2.70362e-24	TFAP2A(var.3)	2	6.71845e-24
MA0144.2	179	7628	39.5143	19.07	2.07207	3.03966e-24	STAT3	2	7.52121e-24
MA0594.1	110	3404	24.2826	8.51	2.85341	3.34005e-24	Hoxa9	2	8.22931e-24
MA0815.1	94	2580	20.7506	6.45	3.21714	3.77022e-24	TFAP2C(var.3)	2	9.24982e-24
MA0481.2	129	4481	28.4768	11.2025	2.54201	4.13577e-24	FOXP1	2	1.00822e-23
MA0732.1	126	4307	27.8146	10.7675	2.5832	4.14431e-24	EGR3	2	1.00822e-23
MA0643.1	113	3579	24.9448	8.9475	2.78791	4.42403e-24	Esrrg	2	1.07176e-23
MA0088.2	132	4665	29.1391	11.6625	2.49853	4.8369e-24	ZNF143	2	1.1669e-23
MA0662.1	131	4608	28.9183	11.52	2.51027	5.02797e-24	MIXL1	2	1.20797e-23
MA0710.1	119	3920	26.2693	9.8	2.68054	5.30854e-24	NOTO	2	1.2701e-23
MA0768.1	158	6283	34.8786	15.7075	2.22051	6.09002e-24	LEF1	2	1.45108e-23
MA0524.2	109	3379	24.0618	8.4475	2.84839	6.58595e-24	TFAP2C	2	1.56281e-23
MA0592.2	114	3658	25.1656	9.145	2.75184	7.62344e-24	Esrra	2	1.80162e-23
MA0737.1	92	2511	20.3091	6.2775	3.23521	8.65741e-24	GLIS3	2	2.03766e-23
MA0612.1	114	3664	25.1656	9.16	2.74733	8.71916e-24	EMX1	2	2.04388e-23
MA0680.1	80	1942	17.66	4.855	3.6375	9.09042e-24	PAX7	2	2.12232e-23
MA0852.2	131	4641	28.9183	11.6025	2.49242	9.63291e-24	FOXK1	2	2.23994e-23
MA1110.1	97	2773	21.4128	6.9325	3.08876	1.16926e-23	NR1H4	2	2.70801e-23
MA0520.1	151	5884	33.3333	14.71	2.26603	1.36286e-23	Stat6	2	3.1438e-23
MA0111.1	115	3743	25.3863	9.3575	2.71294	1.46983e-23	Spz1	2	3.37712e-23
MA0159.1	120	4025	26.4901	10.0625	2.63255	1.49553e-23	RARA::RXRA	2	3.42258e-23
MA0771.1	109	3416	24.0618	8.54	2.81754	1.55911e-23	HSF4	2	3.55403e-23
MA0733.1	122	4156	26.9316	10.39	2.59207	2.12189e-23	EGR4	2	4.81794e-23
MA0519.1	155	6178	34.2163	15.445	2.21537	2.64163e-23	Stat5a::Stat5b	2	5.97462e-23
MA0607.1	104	3171	22.9581	7.9275	2.896	2.70637e-23	Bhlha15	2	6.09723e-23
MA0699.1	124	4287	27.3731	10.7175	2.55405	2.91941e-23	LBX2	2	6.5517e-23
MA0066.1	104	3177	22.9581	7.9425	2.89053	3.1241e-23	PPARG	2	6.98399e-23
MA0160.1	110	3520	24.2826	8.8	2.75938	4.80497e-23	NR4A2	2	1.07003e-22
MA0654.1	122	4199	26.9316	10.4975	2.56552	5.11743e-23	ISX	2	1.13091e-22
MA0720.1	122	4199	26.9316	10.4975	2.56552	5.11743e-23	Shox2	2	1.13091e-22
MA0769.1	153	6091	33.7748	15.2275	2.21802	5.25252e-23	Tcf7	2	1.15635e-22
MA0125.1	107	3379	23.6203	8.4475	2.79613	8.06432e-23	Nobox	2	1.76865e-22
MA0810.1	116	3880	25.6071	9.7	2.6399	8.38636e-23	TFAP2A(var.2)	2	1.83234e-22
MA0679.1	79	1967	17.4393	4.9175	3.54637	8.69304e-23	ONECUT1	2	1.89221e-22
MA0117.2	116	3883	25.6071	9.7075	2.63786	8.93408e-23	Mafb	2	1.93739e-22
MA0029.1	120	4112	26.4901	10.28	2.57685	9.09289e-23	Mecom	2	1.96447e-22
MA0853.1	116	3885	25.6071	9.7125	2.63651	9.31858e-23	Alx4	2	2.00575e-22
MA0116.1	111	3611	24.5033	9.0275	2.7143	1.06294e-22	Znf423	2	2.27942e-22
MA1105.1	106	3349	23.3996	8.3725	2.79481	1.4048e-22	GRHL2	2	3.0014e-22
MA0811.1	107	3410	23.6203	8.525	2.77071	1.62803e-22	TFAP2B	2	3.46555e-22
MA0108.2	91	2576	20.0883	6.44	3.1193	1.94468e-22	TBP	2	4.12442e-22
MA0736.1	89	2491	19.6468	6.2275	3.15485	2.9299e-22	GLIS2	2	6.19129e-22
MA0508.2	137	5200	30.2428	13	2.32637	3.75018e-22	PRDM1	2	7.89584e-22
MA0874.1	107	3453	23.6203	8.6325	2.73621	4.24765e-22	Arx	2	8.91083e-22
MA0596.1	109	3564	24.0618	8.91	2.70054	4.28915e-22	SREBF2	2	8.9654e-22
MA0463.1	159	6643	35.0993	16.6075	2.11346	7.04768e-22	Bcl6	2	1.46784e-21
MA0740.1	131	4872	28.9183	12.18	2.37425	7.52568e-22	KLF14	2	1.56178e-21
MA0501.1	123	4402	27.1523	11.005	2.46727	8.86546e-22	MAF::NFE2	2	1.83325e-21
MA0770.1	111	3717	24.5033	9.2925	2.63689	1.03115e-21	HSF2	2	2.12468e-21
MA0109.1	78	2002	17.2185	5.005	3.44027	1.06118e-21	HLTF	2	2.17881e-21
MA0036.3	98	3012	21.6336	7.53	2.87298	1.21073e-21	GATA2	2	2.47707e-21
MA0482.1	108	3561	23.8411	8.9025	2.67802	1.33415e-21	Gata4	2	2.71997e-21
MA0060.3	104	3347	22.9581	8.3675	2.74372	1.55802e-21	NFYA	2	3.16525e-21
MA0150.2	123	4435	27.1523	11.0875	2.44891	1.66152e-21	Nfe2l2	2	3.3637e-21
MA0867.1	124	4496	27.3731	11.24	2.43533	1.71307e-21	SOX4	2	3.45599e-21
MA0880.1	99	3083	21.8543	7.7075	2.83546	1.82743e-21	Dlx3	2	3.62435e-21
MA0881.1	99	3083	21.8543	7.7075	2.83546	1.82743e-21	Dlx4	2	3.62435e-21
MA0042.2	124	4500	27.3731	11.25	2.43316	1.8466e-21	FOXI1	2	3.62435e-21
MA0033.2	124	4500	27.3731	11.25	2.43316	1.8466e-21	FOXL1	2	3.62435e-21
MA0847.1	124	4500	27.3731	11.25	2.43316	1.8466e-21	FOXD2	2	3.62435e-21
MA0848.1	124	4500	27.3731	11.25	2.43316	1.8466e-21	FOXO4	2	3.62435e-21
MA0849.1	124	4500	27.3731	11.25	2.43316	1.8466e-21	FOXO6	2	3.62435e-21
MA0850.1	124	4500	27.3731	11.25	2.43316	1.8466e-21	FOXP3	2	3.62435e-21
MA0498.2	135	5175	29.8013	12.9375	2.30348	2.1075e-21	MEIS1	2	4.12244e-21
MA0119.1	139	5425	30.6843	13.5625	2.26244	2.1446e-21	NFIC::TLX1	2	4.18089e-21
MA0124.2	103	3313	22.7373	8.2825	2.74522	2.46819e-21	Nkx3-1	2	4.79558e-21
MA0742.1	123	4467	27.1523	11.1675	2.43137	3.03409e-21	Klf12	2	5.87538e-21
MA0477.1	109	3661	24.0618	9.1525	2.62899	3.37643e-21	FOSL1	2	6.49957e-21
MA0122.2	98	3056	21.6336	7.64	2.83162	3.37888e-21	NKX3-2	2	6.49957e-21
MA1124.1	141	5593	31.1258	13.9825	2.22606	4.33713e-21	ZNF24	2	8.31523e-21
MA0476.1	108	3636	23.8411	9.09	2.62278	6.48514e-21	FOS	2	1.23924e-20
MA0087.1	99	3153	21.8543	7.8825	2.77251	8.99249e-21	Sox5	2	1.71271e-20
MA0739.1	110	3773	24.2826	9.4325	2.57435	1.05003e-20	Hic1	2	1.99334e-20
MA0164.1	117	4208	25.8278	10.52	2.45512	1.85135e-20	Nr2e3	2	3.50305e-20
MA1154.1	114	4035	25.1656	10.0875	2.49473	1.9504e-20	ZNF282	2	3.66399e-20
MA0666.1	102	3353	22.5166	8.3825	2.68614	1.95539e-20	MSX1	2	3.66399e-20
MA0876.1	102	3353	22.5166	8.3825	2.68614	1.95539e-20	BSX	2	3.66399e-20
MA0857.1	113	3999	24.9448	9.9975	2.49511	2.99592e-20	Rarb	2	5.5956e-20
MA1151.1	91	2778	20.0883	6.945	2.89248	3.03632e-20	RORC	2	5.65282e-20
MA0626.1	77	2076	16.9978	5.19	3.2751	3.62009e-20	Npas2	2	6.71805e-20
MA0077.1	105	3553	23.1788	8.8825	2.60949	3.84722e-20	SOX9	2	7.11674e-20
MA0137.3	139	5606	30.6843	14.015	2.18939	4.2444e-20	STAT1	2	7.82646e-20
MA1153.1	111	3903	24.5033	9.7575	2.51123	4.42357e-20	Smad4	2	8.13095e-20
MA0780.1	72	1847	15.894	4.6175	3.44213	4.76275e-20	PAX3	2	8.72668e-20
MA1150.1	90	2754	19.8675	6.885	2.88563	5.98081e-20	RORB	2	1.09239e-19
MA0758.1	77	2098	16.9978	5.245	3.24076	6.67277e-20	E2F7	2	1.21495e-19
MA0258.2	126	4828	27.8146	12.07	2.30444	7.63532e-20	ESR2	2	1.38585e-19
MA0775.1	116	4240	25.6071	10.6	2.41576	1.01286e-19	MEIS3	2	1.83265e-19
MA0490.1	105	3604	23.1788	9.01	2.57256	1.08448e-19	JUNB	2	1.95611e-19
MA0147.3	78	2166	17.2185	5.415	3.17979	1.11724e-19	MYC	2	2.00896e-19
MA0100.3	101	3383	22.2958	8.4575	2.63622	1.19181e-19	MYB	2	2.1364e-19
MA0782.1	118	4399	26.0486	10.9975	2.36859	2.07378e-19	PKNOX1	2	3.70591e-19
MA0161.2	145	6097	32.0088	15.2425	2.09997	2.12154e-19	NFIC	2	3.77961e-19
MA0629.1	90	2809	19.8675	7.0225	2.82913	2.14806e-19	Rhox11	2	3.81511e-19
MA0486.2	102	3469	22.5166	8.6725	2.59632	2.19984e-19	HSF1	2	3.89513e-19
MA0812.1	104	3592	22.9581	8.98	2.55658	2.66407e-19	TFAP2B(var.2)	2	4.70273e-19
MA0866.1	103	3537	22.7373	8.8425	2.57137	2.76778e-19	SOX21	2	4.87095e-19
MA0070.1	91	2874	20.0883	7.185	2.79587	2.78958e-19	PBX1	2	4.89444e-19
MA1130.1	96	3147	21.1921	7.8675	2.69362	2.85762e-19	FOSL2::JUN	2	4.99867e-19
MA0101.1	102	3484	22.5166	8.71	2.58514	2.98137e-19	REL	2	5.19944e-19
MA0653.1	116	4302	25.6071	10.755	2.38095	3.12873e-19	IRF9	2	5.44004e-19
MA0807.1	122	4668	26.9316	11.67	2.30776	3.30004e-19	TBX5	2	5.72073e-19
MA1146.1	73	1967	16.1148	4.9175	3.27703	3.86172e-19	NR1A4::RXRA	2	6.67443e-19
MA0107.1	107	3792	23.6203	9.48	2.49159	4.55657e-19	RELA	2	7.85195e-19
MA0799.1	108	3868	23.8411	9.67	2.46547	6.39596e-19	RFX4	2	1.09889e-18
MA1148.1	113	4170	24.9448	10.425	2.39279	7.3102e-19	PPARA::RXRA	2	1.25225e-18
MA0797.1	113	4176	24.9448	10.44	2.38935	8.14652e-19	TGIF2	2	1.3914e-18
MA1104.1	99	3373	21.8543	8.4325	2.59168	9.71721e-19	GATA6	2	1.65478e-18
MA1128.1	101	3497	22.2958	8.7425	2.55028	1.20218e-18	FOSL1::JUN	2	2.04124e-18
MA0907.1	81	2412	17.8808	6.03	2.96531	1.25867e-18	HOXC13	2	2.1309e-18
MA0798.1	107	3852	23.6203	9.63	2.45278	1.41855e-18	RFX3	2	2.39457e-18
MA0470.1	85	2628	18.7638	6.57	2.85598	1.49629e-18	E2F4	2	2.51834e-18
MA0752.1	82	2471	18.1015	6.1775	2.93024	1.50057e-18	ZNF410	2	2.51834e-18
MA1141.1	101	3513	22.2958	8.7825	2.53866	1.6475e-18	FOS::JUND	2	2.75695e-18
MA0153.2	89	2872	19.6468	7.18	2.73632	2.92042e-18	HNF1B	2	4.87298e-18
MA0068.2	93	3097	20.5298	7.7425	2.65157	3.29003e-18	PAX4	2	5.47393e-18
MA0099.3	94	3153	20.7506	7.8825	2.63248	3.32096e-18	FOS::JUN	2	5.50955e-18
MA1119.1	114	4321	25.1656	10.8025	2.32961	3.65882e-18	SIX2	2	6.05274e-18
MA1134.1	85	2670	18.7638	6.675	2.81106	3.91158e-18	FOS::JUNB	2	6.45244e-18
MA0478.1	99	3453	21.8543	8.6325	2.53163	4.76132e-18	FOSL2	2	7.83183e-18
MA0808.1	113	4285	24.9448	10.7125	2.32857	5.58595e-18	TEAD3	2	9.16222e-18
MA0868.1	110	4107	24.2826	10.2675	2.36499	5.81627e-18	SOX8	2	9.51305e-18
MA1135.1	87	2797	19.2053	6.9925	2.74656	6.0508e-18	FOSB::JUNB	2	9.86878e-18
MA0491.1	98	3413	21.6336	8.5325	2.53543	6.64504e-18	JUND	2	1.08075e-17
MA0502.1	94	3188	20.7506	7.97	2.60358	6.79587e-18	NFYB	2	1.10219e-17
MA0092.1	113	4301	24.9448	10.7525	2.31991	7.36106e-18	Hand1::Tcf3	2	1.19052e-17
MA0633.1	88	2861	19.426	7.1525	2.71598	7.47223e-18	Twist2	2	1.20513e-17
MA1137.1	93	3140	20.5298	7.85	2.61526	7.98696e-18	FOSL1::JUNB	2	1.28457e-17
MA0019.1	73	2081	16.1148	5.2025	3.09751	8.26305e-18	Ddit3::Cebpa	2	1.32529e-17
MA0871.1	75	2193	16.5563	5.4825	3.01984	1.09988e-17	TFEC	2	1.75919e-17
MA0783.1	125	5074	27.5938	12.685	2.17531	1.20628e-17	PKNOX2	2	1.92e-17
MA0003.3	104	3792	22.9581	9.48	2.42174	1.20705e-17	TFAP2A	2	1.92e-17
MA0510.2	104	3802	22.9581	9.505	2.41537	1.44849e-17	RFX5	2	2.29774e-17
MA0600.2	100	3572	22.0751	8.93	2.47201	1.54594e-17	RFX2	2	2.44562e-17
MA1138.1	85	2733	18.7638	6.8325	2.74626	1.58649e-17	FOSL2::JUNB	2	2.49617e-17
MA0689.1	105	3866	23.1788	9.665	2.39822	1.58651e-17	TBX20	2	2.49617e-17
MA1144.1	88	2901	19.426	7.2525	2.67853	1.75214e-17	FOSL2::JUND	2	2.7493e-17
MA0729.1	99	3521	21.8543	8.8025	2.48274	1.75851e-17	RARA	2	2.75184e-17
MA0602.1	83	2639	18.3223	6.5975	2.77716	2.1401e-17	Arid5a	2	3.33995e-17
MA0037.3	88	2915	19.426	7.2875	2.66567	2.35122e-17	GATA3	2	3.65956e-17
MA1121.1	111	4266	24.5033	10.665	2.29754	3.2046e-17	TEAD2	2	4.97443e-17
MA0766.1	84	2717	18.543	6.7925	2.72993	3.63023e-17	GATA5	2	5.62007e-17
MA0613.1	107	4033	23.6203	10.0825	2.3427	3.70345e-17	FOXG1	2	5.70292e-17
MA0614.1	107	4033	23.6203	10.0825	2.3427	3.70345e-17	Foxj2	2	5.70292e-17
MA0622.1	67	1843	14.7903	4.6075	3.21005	3.82967e-17	Mlxip	2	5.88164e-17
MA0870.1	85	2780	18.7638	6.95	2.69983	4.37115e-17	Sox1	2	6.69548e-17
MA0093.2	94	3289	20.7506	8.2225	2.52363	5.02255e-17	USF1	2	7.67297e-17
MA0608.1	66	1810	14.5695	4.525	3.21979	5.85379e-17	Creb3l2	2	8.91933e-17
MA0031.1	96	3438	21.1921	8.595	2.46563	9.60956e-17	FOXD1	2	1.45653e-16
MA0157.2	96	3438	21.1921	8.595	2.46563	9.60956e-17	FOXO3	2	1.45653e-16
MA0467.1	107	4093	23.6203	10.2325	2.30836	1.03714e-16	Crx	2	1.5679e-16
MA0652.1	88	3001	19.426	7.5025	2.58928	1.36722e-16	IRF8	2	2.06151e-16
MA0796.1	108	4185	23.8411	10.4625	2.27872	1.75494e-16	TGIF1	2	2.63924e-16
MA0809.1	107	4125	23.6203	10.3125	2.29045	1.77826e-16	TEAD4	2	2.66739e-16
MA0462.1	99	3675	21.8543	9.1875	2.3787	2.94043e-16	BATF::JUN	2	4.39925e-16
MA1108.1	70	2075	15.4525	5.1875	2.9788	3.17545e-16	MXI1	2	4.73862e-16
MA0102.3	85	2876	18.7638	7.19	2.60971	3.20287e-16	CEBPA	2	4.76726e-16
MA0735.1	57	1445	12.5828	3.6125	3.48312	3.37181e-16	GLIS1	2	5.00584e-16
MA1142.1	91	3221	20.0883	8.0525	2.49467	3.6313e-16	FOSL1::JUND	2	5.37729e-16
MA0623.1	70	2088	15.4525	5.22	2.96026	4.35268e-16	Neurog1	2	6.42908e-16
MA0806.1	92	3292	20.3091	8.23	2.46769	4.68421e-16	TBX4	2	6.90116e-16
MA0697.1	104	4014	22.9581	10.035	2.2878	5.81222e-16	ZIC3	2	8.54131e-16
MA0069.1	70	2108	15.4525	5.27	2.93217	7.03146e-16	Pax6	2	1.03069e-15
MA0030.1	104	4030	22.9581	10.075	2.27872	7.5812e-16	FOXF2	2	1.10846e-15
MA0492.1	99	3734	21.8543	9.335	2.34111	8.23178e-16	JUND(var.2)	2	1.20055e-15
MA0821.1	56	1437	12.362	3.5925	3.44107	1.05733e-15	HES5	2	1.53817e-15
MA0488.1	104	4056	22.9581	10.14	2.26411	1.16317e-15	JUN	2	1.68791e-15
MA0631.1	60	1632	13.245	4.08	3.24633	1.24969e-15	Six3	2	1.80892e-15
MA0616.1	62	1741	13.6865	4.3525	3.14452	1.70977e-15	Hes2	2	2.46873e-15
MA0696.1	107	4269	23.6203	10.6725	2.21319	1.85139e-15	ZIC1	2	2.66656e-15
MA0090.2	103	4026	22.7373	10.065	2.25905	1.92841e-15	TEAD1	2	2.77059e-15
MA0670.1	104	4097	22.9581	10.2425	2.24145	2.26361e-15	NFIA	2	3.24413e-15
MA1099.1	49	1147	10.8168	2.8675	3.7722	2.35345e-15	Hes1	2	3.36456e-15
MA0744.1	83	2866	18.3223	7.165	2.55719	2.42189e-15	SCRT2	2	3.45388e-15
MA0778.1	66	1958	14.5695	4.895	2.97641	2.61953e-15	NFKB2	2	3.72656e-15
MA0154.3	108	4354	23.8411	10.885	2.19027	2.65516e-15	EBF1	2	3.76799e-15
MA0825.1	62	1771	13.6865	4.4275	3.09126	3.71785e-15	MNT	2	5.26316e-15
MA0506.1	79	2666	17.4393	6.665	2.61655	3.81439e-15	NRF1	2	5.38667e-15
MA0831.2	78	2621	17.2185	6.5525	2.62778	4.68897e-15	TFE3	2	6.60563e-15
MA0657.1	87	3156	19.2053	7.89	2.43413	7.77642e-15	KLF13	2	1.09285e-14
MA1147.1	60	1703	13.245	4.2575	3.11099	8.24508e-15	NR4A2::RXRA	2	1.15591e-14
MA0511.2	77	2610	16.9978	6.525	2.60503	1.14443e-14	RUNX2	2	1.60054e-14
MA0489.1	98	3842	21.6336	9.605	2.25232	1.36128e-14	JUN(var.2)	2	1.89923e-14
MA0751.1	98	3851	21.6336	9.6275	2.24706	1.57367e-14	ZIC4	2	2.19028e-14
MA0637.1	35	632	7.72627	1.58	4.89004	1.75567e-14	CENPB	2	2.43773e-14
MA0647.1	61	1796	13.4658	4.49	2.99906	2.43192e-14	GRHL1	2	3.36862e-14
MA0114.3	93	3589	20.5298	8.9725	2.28808	3.04676e-14	Hnf4a	2	4.2102e-14
MA0823.1	54	1461	11.9205	3.6525	3.26366	3.09145e-14	HEY1	2	4.26179e-14
MA1122.1	68	2172	15.011	5.43	2.76446	3.28224e-14	TFDP1	2	4.51405e-14
MA0104.4	55	1516	12.1413	3.79	3.2035	3.72899e-14	MYCN	2	5.11631e-14
MA1102.1	167	8586	36.8653	21.465	1.71746	3.8409e-14	CTCFL	2	5.2574e-14
MA0714.1	90	3425	19.8675	8.5625	2.3203	3.94264e-14	PITX3	2	5.38394e-14
MA0724.1	56	1567	12.362	3.9175	3.15559	3.97328e-14	VENTX	2	5.41302e-14
MA0734.1	70	2304	15.4525	5.76	2.68273	5.55236e-14	GLI2	2	7.54652e-14
MA0688.1	97	3873	21.4128	9.6825	2.2115	5.88204e-14	TBX2	2	7.97588e-14
MA0655.1	78	2751	17.2185	6.8775	2.5036	5.97114e-14	JDP2	2	8.07778e-14
MA0074.1	69	2254	15.2318	5.635	2.70307	6.04177e-14	RXRA::VDR	2	8.15427e-14
MA0694.1	58	1685	12.8035	4.2125	3.03941	6.48438e-14	ZBTB7B	2	8.73129e-14
MA0883.1	69	2269	15.2318	5.6725	2.6852	8.2758e-14	Dmbx1	2	1.11176e-13
MA0106.3	65	2070	14.3488	5.175	2.77271	1.14402e-13	TP53	2	1.53331e-13
MA0731.1	105	4427	23.1788	11.0675	2.09431	1.32236e-13	BCL6B	2	1.76824e-13
MA0461.2	62	1942	13.6865	4.855	2.81906	2.22091e-13	Atoh1	2	2.96292e-13
MA0801.1	91	3593	20.0883	8.9825	2.23638	2.2951e-13	MGA	2	3.04785e-13
MA0803.1	91	3593	20.0883	8.9825	2.23638	2.2951e-13	TBX15	2	3.04785e-13
MA0690.1	94	3778	20.7506	9.445	2.19699	2.35368e-13	TBX21	2	3.11849e-13
MA0058.3	61	1895	13.4658	4.7375	2.84238	2.49787e-13	MAX	2	3.30198e-13
MA0059.1	72	2494	15.894	6.235	2.54916	2.76324e-13	MAX::MYC	2	3.64446e-13
MA0863.1	74	2614	16.3355	6.535	2.4997	3.1963e-13	MTF1	2	4.20604e-13
MA1420.1	66	2180	14.5695	5.45	2.67331	3.79838e-13	IRF5	2	4.97896e-13
MA1117.1	85	3263	18.7638	8.1575	2.30019	3.80087e-13	RELB	2	4.97896e-13
MA0841.1	71	2456	15.6733	6.14	2.55265	3.89571e-13	NFE2	2	5.09169e-13
MA0659.1	70	2432	15.4525	6.08	2.54154	7.18531e-13	MAFG	2	9.37003e-13
MA0684.1	76	2779	16.777	6.9475	2.41483	8.07235e-13	RUNX3	2	1.05031e-12
MA0526.2	72	2552	15.894	6.38	2.49123	8.29531e-13	USF2	2	1.0769e-12
MA0105.4	60	1902	13.245	4.755	2.7855	9.3735e-13	NFKB1	2	1.21415e-12
MA1132.1	71	2526	15.6733	6.315	2.48191	1.46305e-12	JUN::JUNB	2	1.89086e-12
MA0805.1	89	3598	19.6468	8.995	2.18419	1.65298e-12	TBX1	2	2.13157e-12
MA0671.1	93	3853	20.5298	9.6325	2.13131	1.83941e-12	NFIX	2	2.3667e-12
MA0145.3	47	1276	10.3753	3.19	3.25244	1.84516e-12	TFCP2	2	2.36884e-12
MA0905.1	61	1987	13.4658	4.9675	2.71078	1.86078e-12	HOXC10	2	2.38361e-12
MA0112.3	67	2327	14.7903	5.8175	2.54238	2.37369e-12	ESR1	2	3.03393e-12
MA0472.2	61	2002	13.4658	5.005	2.69047	2.54751e-12	EGR2	2	3.24892e-12
MA0814.1	84	3322	18.543	8.305	2.23276	2.58798e-12	TFAP2C(var.2)	2	3.29327e-12
MA0819.1	47	1309	10.3753	3.2725	3.17044	4.46691e-12	CLOCK	2	5.6718e-12
MA0136.2	92	3869	20.3091	9.6725	2.09967	5.71708e-12	ELF5	2	7.2433e-12
MA0692.1	64	2228	14.128	5.57	2.53645	8.71609e-12	TFEB	2	1.10188e-11
MA0908.1	51	1537	11.2583	3.8425	2.92994	9.26753e-12	HOXD11	2	1.16904e-11
MA0682.1	83	3354	18.3223	8.385	2.18513	1.08267e-11	Pitx1	2	1.36276e-11
MA0835.1	59	1970	13.0243	4.925	2.64452	1.21251e-11	BATF3	2	1.52287e-11
MA0802.1	86	3547	18.9845	8.8675	2.14091	1.22267e-11	TBR1	2	1.5323e-11
MA0895.1	57	1867	12.5828	4.6675	2.69583	1.3375e-11	HMBOX1	2	1.67259e-11
MA0620.2	58	1923	12.8035	4.8075	2.66324	1.40077e-11	MITF	2	1.74794e-11
MA0162.3	60	2056	13.245	5.14	2.57685	2.26003e-11	EGR1	2	2.8141e-11
MA0827.1	58	1961	12.8035	4.9025	2.61163	3.01283e-11	OLIG3	2	3.74341e-11
MA0822.1	46	1337	10.1545	3.3425	3.038	3.18862e-11	HES7	2	3.95335e-11
MA0646.1	51	1592	11.2583	3.98	2.82871	3.2687e-11	GCM1	2	4.04397e-11
MA0635.1	44	1244	9.71302	3.11	3.12316	3.65461e-11	BARHL2	2	4.51176e-11
MA0648.1	63	2251	13.9073	5.6275	2.47131	3.80799e-11	GSC	2	4.69112e-11
MA0686.1	48	1452	10.596	3.63	2.91902	4.51692e-11	SPDEF	2	5.55264e-11
MA0649.1	46	1356	10.1545	3.39	2.99544	5.07745e-11	HEY2	2	6.22849e-11
MA0743.1	72	2790	15.894	6.975	2.27872	5.10905e-11	SCRT1	2	6.25399e-11
MA0072.1	73	2859	16.1148	7.1475	2.25461	5.93544e-11	RORA(var.2)	2	7.25025e-11
MA0755.1	38	984	8.38852	2.46	3.40997	7.20793e-11	CUX2	2	8.78608e-11
MA0695.1	55	1878	12.1413	4.695	2.586	1.48411e-10	ZBTB7C	2	1.80525e-10
MA0795.1	48	1508	10.596	3.77	2.81062	1.61128e-10	SMAD3	2	1.95584e-10
MA0794.1	46	1410	10.1545	3.525	2.88072	1.81116e-10	PROX1	2	2.19386e-10
MA0719.1	72	2876	15.894	7.19	2.21058	1.96773e-10	RHOXF1	2	2.37853e-10
MA0800.1	85	3690	18.7638	9.225	2.03402	2.17047e-10	EOMES	2	2.61813e-10
MA1106.1	37	980	8.16777	2.45	3.33378	2.42363e-10	HIF1A	2	2.91743e-10
MA0750.2	84	3639	18.543	9.0975	2.03826	2.5687e-10	ZBTB7A	2	3.08563e-10
MA0018.3	71	2842	15.6733	7.105	2.20595	2.94346e-10	CREB1	2	3.5285e-10
MA0083.3	44	1344	9.71302	3.36	2.89078	4.15738e-10	SRF	2	4.9734e-10
MA0833.1	57	2053	12.5828	5.1325	2.45159	4.88694e-10	ATF4	2	5.8341e-10
MA0617.1	52	1791	11.479	4.4775	2.56371	6.66614e-10	Id2	2	7.94176e-10
MA0664.1	42	1263	9.27152	3.1575	2.93635	6.70203e-10	MLXIPL	2	7.96813e-10
MA0025.1	55	1968	12.1413	4.92	2.46774	8.06254e-10	NFIL3	2	9.56601e-10
MA0603.1	51	1751	11.2583	4.3775	2.57185	8.87806e-10	Arntl	2	1.05121e-09
MA0663.1	44	1396	9.71302	3.49	2.7831	1.32842e-09	MLX	2	1.56971e-09
MA1145.1	62	2403	13.6865	6.0075	2.27824	1.37018e-09	FOSL2::JUND(var.2)	2	1.61576e-09
MA1136.1	53	1900	11.6998	4.75	2.46311	1.80185e-09	FOSB::JUNB(var.2)	2	2.12047e-09
MA0911.1	44	1411	9.71302	3.5275	2.75352	1.8351e-09	Hoxa11	2	2.15522e-09
MA1131.1	64	2564	14.128	6.41	2.20406	2.61949e-09	FOSL2::JUN(var.2)	2	3.07022e-09
MA0464.2	40	1223	8.83002	3.0575	2.88799	2.78977e-09	BHLHE40	2	3.26319e-09
MA1419.1	65	2630	14.3488	6.575	2.18232	2.84944e-09	IRF4	2	3.32626e-09
MA0640.1	73	3139	16.1148	7.8475	2.05349	3.52068e-09	ELF3	2	4.10156e-09
MA1126.1	60	2358	13.245	5.895	2.24682	4.36343e-09	FOS::JUN(var.2)	2	5.07314e-09
MA0007.3	58	2241	12.8035	5.6025	2.28532	4.44986e-09	Ar	2	5.16327e-09
MA0891.1	59	2304	13.0243	5.76	2.26116	4.74143e-09	GSC2	2	5.49057e-09
MA0712.1	70	2981	15.4525	7.4525	2.07347	5.28186e-09	OTX2	2	6.10419e-09
MA0861.1	53	1972	11.6998	4.93	2.37318	6.35498e-09	TP73	2	7.32975e-09
MA0678.1	49	1746	10.8168	4.365	2.47807	6.43552e-09	OLIG2	2	7.40788e-09
MA0014.3	40	1279	8.83002	3.1975	2.76154	9.64857e-09	PAX5	2	1.10844e-08
MA0632.1	32	883	7.06402	2.2075	3.20001	1.08692e-08	Tcfl5	2	1.24619e-08
MA0139.1	178	10906	39.2936	27.265	1.44117	1.60286e-08	CTCF	2	1.8341e-08
MA0113.3	53	2029	11.6998	5.0725	2.30651	1.63576e-08	NR3C1	2	1.86806e-08
MA0781.1	42	1420	9.27152	3.55	2.6117	1.9645e-08	PAX9	2	2.23907e-08
MA0469.2	27	676	5.96026	1.69	3.52678	2.20389e-08	E2F3	2	2.50698e-08
MA0754.1	33	962	7.28477	2.405	3.02901	2.36182e-08	CUX1	2	2.68136e-08
MA0727.1	52	1995	11.479	4.9875	2.30156	2.42499e-08	NR3C2	2	2.74769e-08
MA0817.1	50	1881	11.0375	4.7025	2.34716	2.50813e-08	BHLHE23	2	2.83634e-08
MA0668.1	45	1623	9.93377	4.0575	2.44825	3.96943e-08	NEUROD2	2	4.48011e-08
MA0645.1	74	3407	16.3355	8.5175	1.91788	4.59722e-08	ETV6	2	5.17859e-08
MA0656.1	55	2228	12.1413	5.57	2.17976	5.66e-08	JDP2(var.2)	2	6.36338e-08
MA0804.1	47	1760	10.3753	4.4	2.35802	5.94289e-08	TBX19	2	6.66848e-08
MA1133.1	50	1945	11.0375	4.8625	2.26993	7.06839e-08	JUN::JUNB(var.2)	2	7.91604e-08
MA0641.1	61	2618	13.4658	6.545	2.05742	7.69636e-08	ELF4	2	8.60269e-08
MA0636.1	35	1120	7.72627	2.8	2.75938	8.58596e-08	BHLHE41	2	9.57856e-08
MA0259.1	30	873	6.62252	2.1825	3.03437	1.00228e-07	ARNT::HIF1A	2	1.116e-07
MA0826.1	46	1735	10.1545	4.3375	2.3411	1.02135e-07	OLIG1	2	1.13505e-07
MA0466.2	29	827	6.40177	2.0675	3.09638	1.07831e-07	CEBPB	2	1.19605e-07
MA0834.1	45	1685	9.93377	4.2125	2.35817	1.1571e-07	ATF7	2	1.281e-07
MA0843.1	33	1031	7.28477	2.5775	2.82629	1.17918e-07	TEF	2	1.30294e-07
MA1127.1	53	2166	11.6998	5.415	2.16062	1.33447e-07	FOSB::JUN	2	1.47173e-07
MA0598.2	61	2680	13.4658	6.7	2.00982	1.72917e-07	EHF	2	1.9034e-07
MA0839.1	42	1563	9.27152	3.9075	2.37275	2.66658e-07	CREB3L1	2	2.9297e-07
MA0638.1	35	1186	7.72627	2.965	2.60582	3.31159e-07	CREB3	2	3.63146e-07
MA0818.1	43	1647	9.49227	4.1175	2.30535	4.12346e-07	BHLHE22	2	4.5132e-07
MA0067.1	33	1100	7.28477	2.75	2.64901	5.05096e-07	Pax2	2	5.51794e-07
MA0767.1	32	1049	7.06402	2.6225	2.69362	5.27152e-07	GCM2	2	5.74804e-07
MA0651.1	35	1220	7.72627	3.05	2.5332	6.34901e-07	HOXC11	2	6.90992e-07
MA0605.1	31	1006	6.84327	2.515	2.72098	6.44221e-07	Atf3	2	6.9982e-07
MA0748.1	35	1239	7.72627	3.0975	2.49436	9.02232e-07	YY2	2	9.78262e-07
MA0873.1	36	1297	7.94702	3.2425	2.45089	9.42339e-07	HOXD12	2	1.01984e-06
MA0043.2	36	1298	7.94702	3.245	2.449	9.59219e-07	HLF	2	1.03617e-06
MA0669.1	58	2629	12.8035	6.5725	1.94805	9.80291e-07	NEUROG2	2	1.05696e-06
MA0837.1	26	777	5.73951	1.9425	2.9547	1.18046e-06	CEBPE	2	1.27042e-06
MA0009.2	43	1715	9.49227	4.2875	2.21394	1.18786e-06	T	2	1.27601e-06
MA0525.2	39	1512	8.60927	3.78	2.27759	1.95473e-06	TP63	2	2.0959e-06
MA0779.1	35	1290	7.72627	3.225	2.39574	2.22354e-06	PAX1	2	2.37972e-06
MA0828.1	35	1305	7.72627	3.2625	2.36821	2.86755e-06	SREBF2(var.2)	2	3.06331e-06
MA1140.1	36	1383	7.94702	3.4575	2.29849	4.01615e-06	JUNB(var.2)	2	4.28241e-06
MA0609.1	27	884	5.96026	2.21	2.69695	4.03505e-06	Crem	2	4.29465e-06
MA0474.2	47	2048	10.3753	5.12	2.02642	4.10626e-06	ERG	2	4.36244e-06
MA0131.2	28	939	6.18102	2.3475	2.63302	4.19649e-06	HINFP	2	4.45013e-06
MA0776.1	22	633	4.85651	1.5825	3.06889	4.32099e-06	MYBL1	2	4.57377e-06
MA0763.1	43	1820	9.49227	4.55	2.08621	5.31528e-06	ETV3	2	5.61596e-06
MA0829.1	38	1521	8.38852	3.8025	2.20605	5.52986e-06	Srebf1(var.2)	2	5.83204e-06
MA0906.1	33	1232	7.28477	3.08	2.36518	5.69291e-06	HOXC12	2	5.99308e-06
MA1129.1	38	1527	8.38852	3.8175	2.19739	6.04577e-06	FOSL1::JUN(var.2)	2	6.35299e-06
MA0076.2	60	2927	13.245	7.3175	1.81005	6.35862e-06	ELK4	2	6.66964e-06
MA0711.1	18	465	3.97351	1.1625	3.41807	7.62414e-06	OTX1	2	7.97348e-06
MA0604.1	21	607	4.63576	1.5175	3.05487	7.6292e-06	Atf1	2	7.97348e-06
MA1139.1	40	1665	8.83002	4.1625	2.12133	7.81175e-06	FOSL2::JUNB(var.2)	2	8.14955e-06
MA0473.2	52	2449	11.479	6.1225	1.87489	1.08876e-05	ELF1	2	1.1338e-05
MA0028.2	39	1651	8.60927	4.1275	2.08583	1.48822e-05	ELK1	2	1.547e-05
MA0062.2	55	2694	12.1413	6.735	1.80271	1.80027e-05	Gabpa	2	1.86803e-05
MA0836.1	20	601	4.41501	1.5025	2.93844	2.17933e-05	CEBPD	2	2.2573e-05
MA0639.1	27	975	5.96026	2.4375	2.44524	2.2974e-05	DBP	2	2.37534e-05
MA0762.1	55	2755	12.1413	6.8875	1.7628	3.32357e-05	ETV2	2	3.43021e-05
MA0840.1	42	1930	9.27152	4.825	1.92156	4.64842e-05	Creb5	2	4.78903e-05
MA0760.1	47	2294	10.3753	5.735	1.80912	7.0259e-05	ERF	2	7.22557e-05
MA0838.1	23	823	5.07726	2.0575	2.46769	8.03749e-05	CEBPG	2	8.25125e-05
MA0527.1	23	829	5.07726	2.0725	2.44983	8.94801e-05	ZBTB33	2	9.16973e-05
MA0615.1	13	360	2.86976	0.9	3.18862	0.000271043	Gmeb1	2	0.000277268
MA0759.1	36	1711	7.94702	4.2775	1.85787	0.000309387	ELK3	2	0.000315935
MA0475.2	39	1970	8.60927	4.925	1.74808	0.000572534	FLI1	2	0.000583621
MA0844.1	24	1007	5.29801	2.5175	2.10447	0.00058488	XBP1	2	0.000595159
MA0777.1	18	688	3.97351	1.72	2.31018	0.000994927	MYBL2	2	0.00101064
MA0024.3	15	522	3.31126	1.305	2.53736	0.00103065	E2F1	2	0.00104509
MA0098.3	40	2116	8.83002	5.29	1.66919	0.00116555	ETS1	2	0.00117982
MA0765.1	30	1477	6.62252	3.6925	1.7935	0.00166228	ETV5	2	0.00167969
MA1143.1	30	1510	6.62252	3.775	1.75431	0.00230694	FOSL1::JUND(var.2)	2	0.00232704
MA0761.1	30	1546	6.62252	3.865	1.71346	0.00324456	ETV1	2	0.00326713
MA0764.1	29	1559	6.40177	3.8975	1.64253	0.00667521	ETV4	2	0.00670997
MA0156.2	32	1827	7.06402	4.5675	1.54658	0.0104041	FEV	2	0.0104402
MA0862.1	10	427	2.20751	1.0675	2.06792	0.0248186	GMEB2	2	0.0248615
MA0749.1	8	309	1.766	0.7725	2.28609	0.0254404	ZBED1	2	0.0254404
MA0528.1	459	19466	87.4286	48.665	1.79654	2.59443e-79	ZNF263	3	1.50217e-76
MA0788.1	267	6930	50.8571	17.325	2.93548	7.25256e-70	POU3F3	3	2.09962e-67
MA0784.1	272	7350	51.8095	18.375	2.81957	9.16856e-68	POU1F1	3	1.76953e-65
MA0787.1	266	7124	50.6667	17.81	2.84484	1.4368e-66	POU3F2	3	2.07977e-64
MA0151.1	416	17176	79.2381	42.94	1.84532	1.21519e-65	Arid3a	3	1.40719e-63
MA0786.1	258	7125	49.1429	17.8125	2.7589	3.79466e-61	POU3F1	3	3.66185e-59
MA0149.1	363	13671	69.1429	34.1775	2.02305	1.21938e-60	EWSR1-FLI1	3	1.0086e-58
MA0627.1	248	6717	47.2381	16.7925	2.81305	1.1219e-59	Pou2f3	3	8.11976e-58
MA0142.1	261	7455	49.7143	18.6375	2.66743	4.44099e-59	Pou5f1::Sox2	3	2.85704e-57
MA0056.1	420	18452	80	46.13	1.73423	6.33485e-58	MZF1	3	3.66788e-56
MA0073.1	347	12898	66.0952	32.245	2.04978	1.77498e-57	RREB1	3	9.34285e-56
MA0792.1	226	5793	43.0476	14.4825	2.97239	3.29149e-57	POU5F1B	3	1.58814e-55
MA0079.3	350	13237	66.6667	33.0925	2.01456	2.56601e-56	SP1	3	1.14286e-54
MA0507.1	248	6998	47.2381	17.495	2.70009	3.36979e-56	POU2F2	3	1.39365e-54
MA0785.1	237	6453	45.1429	16.1325	2.79826	7.87335e-56	POU2F1	3	3.03911e-54
MA1100.1	289	9357	55.0476	23.3925	2.35322	1.11329e-55	ASCL1	3	4.02872e-54
MA1107.1	313	10924	59.619	27.31	2.18305	7.49651e-55	KLF9	3	2.55322e-53
MA1125.1	330	12070	62.8571	30.175	2.08309	1.57624e-54	ZNF384	3	5.07022e-53
MA0722.1	188	4225	35.8095	10.5625	3.39025	3.12976e-54	VAX1	3	9.06067e-53
MA0723.1	188	4225	35.8095	10.5625	3.39025	3.12976e-54	VAX2	3	9.06067e-53
MA0599.1	330	12126	62.8571	30.315	2.07347	5.01901e-54	KLF5	3	1.38381e-52
MA0706.1	206	5082	39.2381	12.705	3.0884	1.01888e-53	MEOX2	3	2.68152e-52
MA0050.2	363	14532	69.1429	36.33	1.90319	3.21364e-53	IRF1	3	8.09e-52
MA0499.1	281	9136	53.5238	22.84	2.34342	4.47698e-53	Myod1	3	1.08007e-51
MA0900.1	172	3691	32.7619	9.2275	3.55046	1.05407e-51	HOXA2	3	2.44121e-50
MA0521.1	278	9098	52.9524	22.745	2.32809	1.14777e-51	Tcf12	3	2.556e-50
MA0791.1	222	6073	42.2857	15.1825	2.78516	5.07864e-51	POU4F3	3	1.08909e-49
MA0741.1	305	10831	58.0952	27.0775	2.14552	5.71176e-51	KLF16	3	1.18111e-49
MA0516.1	323	12070	61.5238	30.175	2.0389	2.12961e-50	SP2	3	4.25188e-49
MA0904.1	189	4658	36	11.645	3.09146	1.63502e-48	Hoxb5	3	3.1556e-47
MA0514.1	311	11544	59.2381	28.86	2.0526	4.35993e-48	Sox3	3	8.14323e-47
MA0753.1	241	7350	45.9048	18.375	2.49822	6.60703e-48	ZNF740	3	1.19546e-46
MA0500.1	274	9280	52.1905	23.2	2.24959	1.43504e-47	Myog	3	2.51784e-46
MA0746.1	278	9677	52.9524	24.1925	2.18879	3.95116e-46	SP3	3	6.72859e-45
MA0747.1	269	9136	51.2381	22.84	2.24335	4.1896e-46	SP8	3	6.93079e-45
MA0789.1	198	5280	37.7143	13.2	2.85714	5.47784e-46	POU3F4	3	8.81019e-45
MA0041.1	279	9770	53.1429	24.425	2.17576	7.68816e-46	Foxd3	3	1.20309e-44
MA0089.1	274	9482	52.1905	23.705	2.20167	1.09626e-45	MAFG::NFE2L1	3	1.67035e-44
MA1115.1	227	6808	43.2381	17.02	2.54043	1.48784e-45	POU5F1	3	2.20887e-44
MA0790.1	214	6133	40.7619	15.3325	2.65853	1.95609e-45	POU4F1	3	2.83144e-44
MA0903.1	188	4865	35.8095	12.1625	2.94426	4.18625e-45	HOXB3	3	5.9118e-44
MA0846.1	253	8310	48.1905	20.775	2.31964	5.14081e-45	FOXC2	3	7.08697e-44
MA0890.1	171	4104	32.5714	10.26	3.1746	1.04894e-44	GBX2	3	1.41241e-43
MA0877.1	168	3975	32	9.9375	3.22013	1.26771e-44	Barhl1	3	1.6682e-43
MA0130.1	289	10635	55.0476	26.5875	2.07043	9.90106e-44	ZNF354C	3	1.27394e-42
MA0661.1	172	4268	32.7619	10.67	3.07047	4.63325e-43	MEOX1	3	5.83185e-42
MA0057.1	206	5966	39.2381	14.915	2.63078	1.22226e-42	MZF1(var.2)	3	1.50573e-41
MA0683.1	204	5871	38.8571	14.6775	2.6474	1.50857e-42	POU4F2	3	1.81971e-41
MA0442.2	262	9108	49.9048	22.77	2.19169	1.63835e-42	SOX10	3	1.93593e-41
MA0902.1	182	4789	34.6667	11.9725	2.89552	2.11855e-42	HOXB2	3	2.45329e-41
MA0158.1	142	3017	27.0476	7.5425	3.58603	3.35472e-42	HOXA5	3	3.8086e-41
MA0910.1	195	5454	37.1429	13.635	2.72408	4.40128e-42	Hoxd8	3	4.90066e-41
MA0725.1	154	3540	29.3333	8.85	3.3145	5.91702e-42	VSX1	3	6.34436e-41
MA0726.1	154	3540	29.3333	8.85	3.3145	5.91702e-42	VSX2	3	6.34436e-41
MA0879.1	152	3520	28.9524	8.8	3.29004	5.82993e-41	Dlx1	3	6.13733e-40
MA0885.1	145	3225	27.619	8.0625	3.42562	7.07891e-41	Dlx2	3	7.31908e-40
MA0912.1	185	5086	35.2381	12.715	2.77138	1.48878e-40	Hoxd3	3	1.51228e-39
MA0081.1	273	10011	52	25.0275	2.07771	1.63606e-40	SPIB	3	1.63324e-39
MA0163.1	193	5501	36.7619	13.7525	2.67311	2.21746e-40	PLAG1	3	2.17612e-39
MA0893.1	206	6191	39.2381	15.4775	2.53517	3.46877e-40	GSX2	3	3.34736e-39
MA0063.1	185	5123	35.2381	12.8075	2.75136	4.07322e-40	Nkx2-5	3	3.86622e-39
MA0783.1	180	4881	34.2857	12.2025	2.80973	4.5159e-40	PKNOX2	3	4.21669e-39
MA0674.1	177	4736	33.7143	11.84	2.84749	4.5881e-40	NKX6-1	3	4.21669e-39
MA0707.1	205	6158	39.0476	15.395	2.53638	5.61435e-40	MNX1	3	5.07923e-39
MA0471.1	238	7989	45.3333	19.9725	2.26979	7.33729e-40	E2F6	3	6.53584e-39
MA0896.1	160	3960	30.4762	9.9	3.0784	8.78094e-40	Hmx1	3	7.70328e-39
MA0889.1	149	3533	28.381	8.8325	3.21324	7.24101e-39	GBX1	3	6.25753e-38
MA0132.2	155	3805	29.5238	9.5125	3.10369	8.30352e-39	PDX1	3	6.98044e-38
MA0816.1	223	7251	42.4762	18.1275	2.34319	8.31865e-39	Ascl2	3	6.98044e-38
MA1113.1	187	5364	35.619	13.41	2.65616	1.67855e-38	PBX2	3	1.3884e-37
MA0703.1	209	6522	39.8095	16.305	2.44155	2.02382e-38	LMX1B	3	1.65041e-37
MA0618.1	177	4874	33.7143	12.185	2.76687	2.09181e-38	LBX1	3	1.68217e-37
MA0772.1	191	5627	36.381	14.0675	2.58617	7.4253e-38	IRF7	3	5.88938e-37
MA0665.1	180	5100	34.2857	12.75	2.68908	1.64055e-37	MSC	3	1.28362e-36
MA0898.1	170	4639	32.381	11.5975	2.79206	3.81002e-37	Hmx3	3	2.94133e-36
MA0517.1	268	10157	51.0476	25.3925	2.01034	8.73838e-37	STAT1::STAT2	3	6.62593e-36
MA0892.1	182	5266	34.6667	13.165	2.63324	8.81168e-37	GSX1	3	6.62593e-36
MA0152.1	231	7937	44	19.8425	2.21746	1.12228e-36	NFATC2	3	8.33079e-36
MA0038.1	169	4631	32.1905	11.5775	2.78043	1.15068e-36	Gfi1	3	8.43346e-36
MA1114.1	212	6867	40.381	17.1675	2.35217	1.20599e-36	PBX3	3	8.72838e-36
MA0634.1	178	5102	33.9048	12.755	2.65815	2.29923e-36	ALX3	3	1.64352e-35
MA0515.1	240	8525	45.7143	21.3125	2.14495	3.79149e-36	Sox6	3	2.67716e-35
MA0048.2	187	5634	35.619	14.085	2.52886	1.37315e-35	NHLH1	3	9.57894e-35
MA0606.1	194	6002	36.9524	15.005	2.46267	1.39152e-35	NFAT5	3	9.59152e-35
MA0897.1	163	4444	31.0476	11.11	2.79457	1.92365e-35	Hmx2	3	1.31035e-34
MA0880.1	136	3211	25.9048	8.0275	3.227	2.40976e-35	Dlx3	3	1.60373e-34
MA0881.1	136	3211	25.9048	8.0275	3.227	2.40976e-35	Dlx4	3	1.60373e-34
MA0143.3	193	5977	36.7619	14.9425	2.46022	2.65926e-35	Sox2	3	1.74967e-34
MA0845.1	193	5995	36.7619	14.9875	2.45284	4.02637e-35	FOXB1	3	2.6194e-34
MA0065.2	215	7212	40.9524	18.03	2.27135	5.40149e-35	Pparg::Rxra	3	3.47496e-34
MA0715.1	159	4356	30.2857	10.89	2.78106	3.30499e-34	PROP1	3	2.10284e-33
MA0713.1	161	4455	30.6667	11.1375	2.75346	3.50446e-34	PHOX2A	3	2.20552e-33
MA0135.1	181	5465	34.4762	13.6625	2.52342	4.08241e-34	Lhx3	3	2.54163e-33
MA0708.1	165	4660	31.4286	11.65	2.69773	4.46976e-34	MSX2	3	2.75318e-33
MA0793.1	175	5165	33.3333	12.9125	2.58148	4.95019e-34	POU6F2	3	3.01701e-33
MA0886.1	139	3470	26.4762	8.675	3.05201	1.28375e-33	EMX2	3	7.74265e-33
MA0029.1	154	4172	29.3333	10.43	2.8124	1.50802e-33	Mecom	3	9.0015e-33
MA0032.2	195	6267	37.1429	15.6675	2.37069	1.61922e-33	FOXC1	3	9.56661e-33
MA0858.1	131	3135	24.9524	7.8375	3.18372	2.40962e-33	Rarb(var.2)	3	1.40926e-32
MA0882.1	141	3583	26.8571	8.9575	2.99829	2.50902e-33	DLX6	3	1.45272e-32
MA0504.1	189	5999	36	14.9975	2.4004	5.42859e-33	NR2C2	3	3.11203e-32
MA0888.1	125	2902	23.8095	7.255	3.28181	5.72114e-33	EVX2	3	3.24759e-32
MA0687.1	186	5866	35.4286	14.665	2.41586	9.91643e-33	SPIC	3	5.57438e-32
MA0642.1	126	2965	24	7.4125	3.23777	1.10875e-32	EN2	3	6.17277e-32
MA0675.1	171	5103	32.5714	12.7575	2.55312	1.53731e-32	NKX6-2	3	8.47717e-32
MA0774.1	153	4212	29.1429	10.53	2.7676	1.61697e-32	MEIS2	3	8.83234e-32
MA0619.1	183	5744	34.8571	14.36	2.42738	2.28106e-32	LIN54	3	1.23433e-31
MA1152.1	222	7942	42.2857	19.855	2.12973	3.64885e-32	SOX15	3	1.95619e-31
MA0480.1	203	6874	38.6667	17.185	2.25002	5.38517e-32	Foxo1	3	2.86056e-31
MA0485.1	140	3643	26.6667	9.1075	2.92799	5.49466e-32	Hoxc9	3	2.89219e-31
MA0677.1	148	4031	28.1905	10.0775	2.79737	7.77309e-32	Nr2f6	3	4.05461e-31
MA0702.1	168	5034	32	12.585	2.54271	1.14531e-31	LMX1A	3	5.92085e-31
MA0601.1	184	5875	35.0476	14.6875	2.38622	1.27758e-31	Arid3b	3	6.54617e-31
MA0493.1	195	6479	37.1429	16.1975	2.29312	1.48067e-31	Klf1	3	7.52023e-31
MA1111.1	143	3829	27.2381	9.5725	2.84545	2.00841e-31	NR2F2	3	1.01119e-30
MA0612.1	142	3794	27.0476	9.485	2.85162	2.79669e-31	EMX1	3	1.39594e-30
MA0505.1	186	6039	35.4286	15.0975	2.34665	4.32978e-31	Nr5a2	3	2.14269e-30
MA0691.1	150	4196	28.5714	10.49	2.72368	4.80887e-31	TFAP4	3	2.35961e-30
MA0700.1	153	4345	29.1429	10.8625	2.68289	5.16926e-31	LHX2	3	2.51513e-30
MA0513.1	211	7445	40.1905	18.6125	2.15933	5.37497e-31	SMAD2::SMAD3::SMAD4	3	2.59343e-30
MA0698.1	186	6055	35.4286	15.1375	2.34045	6.08766e-31	ZBTB18	3	2.91302e-30
MA0047.2	186	6057	35.4286	15.1425	2.33968	6.35192e-31	Foxa2	3	3.01456e-30
MA1421.1	181	5810	34.4762	14.525	2.37358	1.01801e-30	TCF7L1	3	4.79208e-30
MA0887.1	118	2764	22.4762	6.91	3.2527	1.18293e-30	EVX1	3	5.52353e-30
MA0681.1	147	4090	28	10.225	2.73839	1.3294e-30	Phox2b	3	6.15779e-30
MA0483.1	193	6480	36.7619	16.2	2.26925	1.46188e-30	Gfi1b	3	6.7177e-30
MA0832.1	154	4445	29.3333	11.1125	2.63967	1.85491e-30	Tcf21	3	8.45664e-30
MA0757.1	146	4058	27.8095	10.145	2.7412	2.0295e-30	ONECUT3	3	9.1803e-30
MA0796.1	146	4061	27.8095	10.1525	2.73918	2.19501e-30	TGIF1	3	9.85203e-30
MA0046.2	145	4037	27.619	10.0925	2.73659	4.12395e-30	HNF1A	3	1.83674e-29
MA0913.1	178	5733	33.9048	14.3325	2.36559	6.14096e-30	Hoxd9	3	2.71421e-29
MA0141.3	131	3402	24.9524	8.505	2.93385	7.7704e-30	ESRRB	3	3.40838e-29
MA0775.1	146	4116	27.8095	10.29	2.70258	9.10255e-30	MEIS3	3	3.96269e-29
MA0875.1	127	3228	24.1905	8.07	2.99758	9.79034e-30	BARX1	3	4.21149e-29
MA0159.1	138	3736	26.2857	9.34	2.81432	9.81953e-30	RARA::RXRA	3	4.21149e-29
MA0052.3	173	5506	32.9524	13.765	2.39393	1.42466e-29	MEF2A	3	6.06529e-29
MA0894.1	139	3814	26.4762	9.535	2.77674	2.22919e-29	HESX1	3	9.42118e-29
MA0593.1	190	6450	36.1905	16.125	2.24437	2.27499e-29	FOXP2	3	9.54506e-29
MA0782.1	148	4252	28.1905	10.63	2.65197	2.39789e-29	PKNOX1	3	9.98833e-29
MA1418.1	196	6798	37.3333	16.995	2.19672	2.91063e-29	IRF3	3	1.20375e-28
MA0710.1	144	4067	27.4286	10.1675	2.69767	3.10777e-29	NOTO	3	1.27617e-28
MA0643.1	129	3368	24.5714	8.42	2.91822	4.01383e-29	Esrrg	3	1.63663e-28
MA0027.2	127	3282	24.1905	8.205	2.94826	4.69427e-29	EN1	3	1.90069e-28
MA1148.1	142	4001	27.0476	10.0025	2.70409	6.83899e-29	PPARA::RXRA	3	2.74984e-28
MA0797.1	142	4002	27.0476	10.005	2.70341	7.01596e-29	TGIF2	3	2.80154e-28
MA1155.1	220	8247	41.9048	20.6175	2.03249	8.05484e-29	ZSCAN4	3	3.19435e-28
MA0851.1	201	7159	38.2857	17.8975	2.13917	1.25242e-28	Foxj3	3	4.933e-28
MA0030.1	142	4039	27.0476	10.0975	2.67865	1.7936e-28	FOXF2	3	7.01685e-28
MA0592.2	130	3476	24.7619	8.69	2.84947	2.2383e-28	Esrra	3	8.69781e-28
MA0644.1	146	4245	27.8095	10.6125	2.62045	2.29655e-28	ESX1	3	8.86469e-28
MA0594.1	131	3524	24.9524	8.81	2.83228	2.32075e-28	Hoxa9	3	8.89878e-28
MA0523.1	190	6570	36.1905	16.425	2.20338	2.40723e-28	TCF7L2	3	9.16964e-28
MA0705.1	146	4265	27.8095	10.6625	2.60816	3.7387e-28	Lhx8	3	1.41484e-27
MA0468.1	129	3471	24.5714	8.6775	2.83163	6.95588e-28	DUX4	3	2.61523e-27
MA0494.1	133	3661	25.3333	9.1525	2.76791	7.27422e-28	Nr1h3::Rxra	3	2.71727e-27
MA0115.1	132	3619	25.1429	9.0475	2.77898	8.38157e-28	NR1H2::RXRA	3	3.11085e-27
MA0497.1	209	7746	39.8095	19.365	2.05575	1.14361e-27	MEF2C	3	4.21753e-27
MA1109.1	206	7572	39.2381	18.93	2.0728	1.18536e-27	NEUROD1	3	4.34382e-27
MA0125.1	130	3550	24.7619	8.875	2.79007	1.64385e-27	Nobox	3	5.98611e-27
MA0867.1	150	4529	28.5714	11.3225	2.52342	1.69946e-27	SOX4	3	6.14991e-27
MA0465.1	150	4532	28.5714	11.33	2.52175	1.82169e-27	CDX2	3	6.55128e-27
MA0667.1	142	4147	27.0476	10.3675	2.60889	2.58418e-27	MYF6	3	9.23606e-27
MA0155.1	158	4963	30.0952	12.4075	2.42557	2.91112e-27	INSM1	3	1.03407e-26
MA0770.1	132	3670	25.1429	9.175	2.74037	3.17962e-27	HSF2	3	1.12256e-26
MA0503.1	158	4968	30.0952	12.42	2.42313	3.24821e-27	Nkx2-5(var.2)	3	1.13983e-26
MA0512.2	132	3680	25.1429	9.2	2.73292	4.11643e-27	Rxra	3	1.43579e-26
MA0148.3	186	6503	35.4286	16.2575	2.17921	4.89433e-27	FOXA1	3	1.6969e-26
MA0899.1	161	5155	30.6667	12.8875	2.37957	6.22598e-27	HOXA10	3	2.14574e-26
MA0709.1	136	3928	25.9048	9.82	2.63796	1.63082e-26	Msx3	3	5.58725e-26
MA0621.1	167	5521	31.8095	13.8025	2.30462	1.65563e-26	mix-a	3	5.6389e-26
MA0624.1	159	5100	30.2857	12.75	2.37535	1.81221e-26	NFATC1	3	6.13608e-26
MA0676.1	133	3787	25.3333	9.4675	2.67582	1.83704e-26	Nr2e1	3	6.18399e-26
MA0718.1	141	4190	26.8571	10.475	2.56393	2.35974e-26	RAX	3	7.89764e-26
MA0716.1	154	4855	29.3333	12.1375	2.41675	2.56819e-26	PRRX1	3	8.49703e-26
MA0721.1	154	4855	29.3333	12.1375	2.41675	2.56819e-26	UNCX	3	8.49703e-26
MA0140.2	122	3301	23.2381	8.2525	2.81589	4.7246e-26	GATA1::TAL1	3	1.55429e-25
MA0146.2	149	4651	28.381	11.6275	2.44085	8.43003e-26	Zfx	3	2.75762e-25
MA1110.1	110	2776	20.9524	6.94	3.01908	8.66139e-26	NR1H4	3	2.80886e-25
MA0756.1	106	2600	20.1905	6.5	3.10623	8.68369e-26	ONECUT2	3	2.80886e-25
MA0498.2	156	5019	29.7143	12.5475	2.36814	9.1847e-26	MEIS1	3	2.95441e-25
MA0625.1	155	4970	29.5238	12.425	2.37616	9.88673e-26	NFATC3	3	3.16266e-25
MA0769.1	176	6120	33.5238	15.3	2.1911	1.35544e-25	Tcf7	3	4.31207e-25
MA0087.1	121	3296	23.0476	8.24	2.79704	1.4331e-25	Sox5	3	4.53422e-25
MA0482.1	125	3501	23.8095	8.7525	2.72031	2.17851e-25	Gata4	3	6.85519e-25
MA0662.1	153	4903	29.1429	12.2575	2.37755	2.19825e-25	MIXL1	3	6.87991e-25
MA0654.1	144	4453	27.4286	11.1325	2.46383	3.04513e-25	ISX	3	9.4285e-25
MA0720.1	144	4453	27.4286	11.1325	2.46383	3.04513e-25	Shox2	3	9.4285e-25
MA0051.1	152	4871	28.9524	12.1775	2.37753	3.37778e-25	IRF2	3	1.04028e-24
MA0518.1	187	6796	35.619	16.99	2.09647	3.73775e-25	Stat4	3	1.14506e-24
MA0071.1	118	3201	22.4762	8.0025	2.80865	4.73043e-25	RORA	3	1.44154e-24
MA0855.1	128	3682	24.381	9.205	2.64866	5.46633e-25	RXRB	3	1.65707e-24
MA0077.1	124	3502	23.619	8.755	2.69778	7.47775e-25	SOX9	3	2.25501e-24
MA0610.1	101	2457	19.2381	6.1425	3.13197	8.40494e-25	DMRT3	3	2.52148e-24
MA0035.3	135	4047	25.7143	10.1175	2.54157	8.99589e-25	Gata1	3	2.68486e-24
MA0039.3	166	5672	31.619	14.18	2.22983	9.69675e-25	KLF4	3	2.87919e-24
MA0869.1	148	4717	28.1905	11.7925	2.39054	1.07376e-24	Sox11	3	3.17196e-24
MA0699.1	143	4470	27.2381	11.175	2.43741	1.36512e-24	LBX2	3	4.01221e-24
MA0878.1	136	4119	25.9048	10.2975	2.51564	1.49157e-24	CDX1	3	4.36172e-24
MA0484.1	174	6138	33.1429	15.345	2.15985	1.52182e-24	HNF4G	3	4.37854e-24
MA0630.1	146	4630	27.8095	11.575	2.40255	1.53514e-24	SHOX	3	4.37854e-24
MA0075.2	146	4630	27.8095	11.575	2.40255	1.53514e-24	Prrx2	3	4.37854e-24
MA0701.1	146	4630	27.8095	11.575	2.40255	1.53514e-24	LHX9	3	4.37854e-24
MA0717.1	146	4630	27.8095	11.575	2.40255	1.53514e-24	RAX2	3	4.37854e-24
MA0730.1	121	3391	23.0476	8.4775	2.71868	1.68058e-24	RARA(var.2)	3	4.76988e-24
MA0666.1	122	3446	23.2381	8.615	2.6974	2.02261e-24	MSX1	3	5.68407e-24
MA0876.1	122	3446	23.2381	8.615	2.6974	2.02261e-24	BSX	3	5.68407e-24
MA0842.1	132	3933	25.1429	9.8325	2.55712	2.03213e-24	NRL	3	5.68407e-24
MA0006.1	176	6282	33.5238	15.705	2.13459	2.72288e-24	Ahr::Arnt	3	7.57957e-24
MA0138.2	153	5053	29.1429	12.6325	2.30697	4.87199e-24	REST	3	1.3497e-23
MA0481.2	145	4645	27.619	11.6125	2.37839	6.34334e-24	FOXP1	3	1.74895e-23
MA1149.1	118	3302	22.4762	8.255	2.72274	6.51649e-24	RARA::RXRG	3	1.78817e-23
MA0095.2	144	4597	27.4286	11.4925	2.38665	6.89494e-24	YY1	3	1.8831e-23
MA0508.2	152	5030	28.9524	12.575	2.30238	8.94247e-24	PRDM1	3	2.43084e-23
MA0658.1	122	3508	23.2381	8.77	2.64973	9.38821e-24	LHX6	3	2.54008e-23
MA0078.1	129	3861	24.5714	9.6525	2.5456	1.20494e-23	Sox17	3	3.24493e-23
MA0591.1	146	4739	27.8095	11.8475	2.34729	1.51353e-23	Bach1::Mafk	3	4.0571e-23
MA0002.2	180	6611	34.2857	16.5275	2.07446	1.65384e-23	RUNX1	3	4.41278e-23
MA0040.1	145	4701	27.619	11.7525	2.35006	2.03644e-23	Foxq1	3	5.4087e-23
MA0854.1	136	4243	25.9048	10.6075	2.44212	2.36257e-23	Alx1	3	6.24626e-23
MA0914.1	116	3263	22.0952	8.1575	2.70858	2.67323e-23	ISL2	3	7.03546e-23
MA0084.1	130	3946	24.7619	9.865	2.51008	2.69412e-23	SRY	3	7.05836e-23
MA0868.1	135	4202	25.7143	10.505	2.44781	2.93264e-23	SOX8	3	7.64864e-23
MA0088.2	142	4595	27.0476	11.4875	2.35453	5.81282e-23	ZNF143	3	1.50925e-22
MA1119.1	136	4308	25.9048	10.77	2.40527	9.56112e-23	SIX2	3	2.47138e-22
MA0856.1	123	3656	23.4286	9.14	2.5633	9.99507e-23	RXRG	3	2.57207e-22
MA0153.2	109	2994	20.7619	7.485	2.7738	1.24908e-22	HNF1B	3	3.20007e-22
MA0486.2	118	3423	22.4762	8.5575	2.62649	1.29377e-22	HSF1	3	3.29997e-22
MA0773.1	147	4900	28	12.25	2.28571	1.34259e-22	MEF2D	3	3.40948e-22
MA0160.1	116	3330	22.0952	8.325	2.65408	1.40459e-22	NR4A2	3	3.55134e-22
MA0144.2	193	7517	36.7619	18.7925	1.9562	1.87006e-22	STAT3	3	4.70766e-22
MA1123.1	160	5624	30.4762	14.06	2.16758	1.92985e-22	TWIST1	3	4.83716e-22
MA0752.1	96	2425	18.2857	6.0625	3.0162	2.2112e-22	ZNF410	3	5.51846e-22
MA1112.1	108	2972	20.5714	7.43	2.7687	2.36357e-22	NR4A1	3	5.87341e-22
MA0509.1	160	5648	30.4762	14.12	2.15837	2.98971e-22	Rfx1	3	7.39763e-22
MA1120.1	139	4537	26.4762	11.3425	2.33425	4.39206e-22	SOX13	3	1.08213e-21
MA0742.1	125	3821	23.8095	9.5525	2.49249	4.46467e-22	Klf12	3	1.09536e-21
MA0859.1	113	3250	21.5238	8.125	2.64908	6.66348e-22	Rarg	3	1.62791e-21
MA0117.2	126	3894	24	9.735	2.46533	7.39042e-22	Mafb	3	1.79792e-21
MA1101.1	146	4940	27.8095	12.35	2.25178	8.30225e-22	BACH2	3	2.0113e-21
MA0768.1	172	6391	32.7619	15.9775	2.0505	9.67816e-22	LEF1	3	2.33485e-21
MA1104.1	115	3367	21.9048	8.4175	2.60229	1.08857e-21	GATA6	3	2.61528e-21
MA1151.1	102	2761	19.4286	6.9025	2.81472	1.36046e-21	RORC	3	3.25499e-21
MA0103.3	147	5020	28	12.55	2.23108	1.37145e-21	ZEB1	3	3.26779e-21
MA0740.1	132	4233	25.1429	10.5825	2.37589	1.49745e-21	KLF14	3	3.55338e-21
MA0036.3	106	2953	20.1905	7.3825	2.73491	1.59287e-21	GATA2	3	3.76437e-21
MA0602.1	102	2772	19.4286	6.93	2.80355	1.81692e-21	Arid5a	3	4.27642e-21
MA0766.1	100	2692	19.0476	6.73	2.83026	2.49161e-21	GATA5	3	5.84066e-21
MA0738.1	120	3656	22.8571	9.14	2.50078	2.93777e-21	HIC2	3	6.85874e-21
MA0830.1	133	4335	25.3333	10.8375	2.33756	4.18851e-21	TCF4	3	9.73954e-21
MA0853.1	128	4085	24.381	10.2125	2.38736	4.98942e-21	Alx4	3	1.15555e-20
MA0874.1	118	3582	22.4762	8.955	2.5099	5.18153e-21	Arx	3	1.19526e-20
MA0650.1	141	4773	26.8571	11.9325	2.25076	5.72913e-21	HOXA13	3	1.31634e-20
MA0628.1	110	3206	20.9524	8.015	2.61415	7.40101e-21	POU6F1	3	1.69375e-20
MA0860.1	116	3503	22.0952	8.7575	2.52301	8.12441e-21	Rarg(var.2)	3	1.85198e-20
MA0520.1	162	5975	30.8571	14.9375	2.06575	1.29194e-20	Stat6	3	2.92849e-20
MA1128.1	114	3425	21.7143	8.5625	2.53597	1.29481e-20	FOSL1::JUN	3	2.92849e-20
MA0729.1	114	3442	21.7143	8.605	2.52345	1.90186e-20	RARA	3	4.28474e-20
MA0857.1	121	3794	23.0476	9.485	2.4299	1.99614e-20	Rarb	3	4.47972e-20
MA0080.4	154	5593	29.3333	13.9825	2.09786	4.1389e-20	SPI1	3	9.25259e-20
MA0017.2	120	3798	22.8571	9.495	2.40728	6.35687e-20	NR2F1	3	1.41563e-19
MA1130.1	106	3116	20.1905	7.79	2.59185	8.39857e-20	FOSL2::JUN	3	1.86313e-19
MA0070.1	105	3076	20	7.69	2.60078	1.01974e-19	PBX1	3	2.25355e-19
MA1135.1	99	2792	18.8571	6.98	2.7016	1.06543e-19	FOSB::JUNB	3	2.34558e-19
[truncated: 11,820 more rows]
