# Supplementary material for: An epigenome atlas of neural progenitors within the embryonic mouse forebrain
Source: Nat Commun. 2022 Jul 20;13:4196. doi: 10.1038/s41467-022-31793-4 (PMC9300614; doi:10.1038/s41467-022-31793-4)
Supplement: Supplementary file 5 — Supplementary Data 3 [file 41467_2022_31793_MOESM5_ESM.xlsx]

## Sheet: table-DE-motifs-filtered-by-DE-
motif	observed	background	percent.observed	percent.background	fold.enrichment	pvalue	motif.name	cluster	p_val_adj
MA0075.2	656	4676	43.5302	11.69	3.72371	1.33011e-224	Prrx2	4	1.10019e-222
MA0716.1	661	4975	43.862	12.4375	3.52659	9.66599e-213	PRRX1	4	3.73107e-211	Cortex
MA0700.1	607	4339	40.2787	10.8475	3.71318	2.19761e-203	LHX2	4	7.48481e-202	MGE
MA0886.1	462	3450	30.6569	8.625	3.55443	1.22378e-139	EMX2	4	1.20097e-138	LGE/CGE
MA0612.1	486	3840	32.2495	9.6	3.35932	6.3424e-138	EMX1	4	5.73789e-137	Mixed
MA0716.1	838	4848	42.6246	12.12	3.51688	3.20175e-271	PRRX1	21	1.42601e-269
MA0708.1	802	4599	40.7935	11.4975	3.54803	1.34712e-259	MSX2	21	4.8749e-258
MA0707.1	911	6262	46.3377	15.655	2.95993	1.09931e-240	MNX1	21	3.03095e-239
MA0700.1	746	4365	37.9451	10.9125	3.47721	9.23587e-232	LHX2	21	2.13903e-230
MA0768.1	833	6159	42.3703	15.3975	2.75176	2.94717e-192	LEF1	21	4.16198e-191
MA0716.1	885	4723	42.8779	11.8075	3.63141	2.95134e-299	PRRX1	15	5.69609e-297
MA0701.1	852	4523	41.2791	11.3075	3.65059	2.89118e-287	LHX9	15	1.67399e-285
MA0702.1	866	4901	41.9574	12.2525	3.42439	4.14502e-271	LMX1A	15	1.33332e-269
MA0707.1	938	6133	45.4457	15.3325	2.96401	1.33712e-247	MNX1	15	3.51905e-246
MA0700.1	766	4279	37.1124	10.6975	3.46926	4.77208e-237	LHX2	15	1.15126e-235
MA0701.1	849	4664	46.1413	11.66	3.95723	8.40455070140544e-320	LHX9	25	6.95176549177863e-318
MA0716.1	862	4882	46.8478	12.205	3.83841	3.13394552004767e-315	PRRX1	25	2.0161716179138e-313
MA0700.1	770	4380	41.8478	10.95	3.82172	2.49039e-272	LHX2	25	6.86635e-271
MA0702.1	822	5098	44.6739	12.745	3.50521	5.46799e-267	LMX1A	25	1.37651e-265
MA0707.1	901	6413	48.9674	16.0325	3.05426	3.91644e-252	MNX1	25	8.39859e-251
MA1109.1	1008	7523	60.1791	18.8075	3.19974	0	NEUROD1	10	0
MA0701.1	577	4355	34.4478	10.8875	3.16397	7.36475e-154	LHX9	10	1.93827e-152
MA0669.1	426	2428	25.4328	6.07	4.18992	4.83739e-153	NEUROG2	10	1.21776e-151
MA0700.1	550	4141	32.8358	10.3525	3.17178	7.84311e-146	LHX2	10	1.68191e-144
MA0623.1	350	1945	20.8955	4.8625	4.29728	6.50027e-127	Neurog1	10	8.00778e-126
MA0671.1	276	3714	30.0981	9.285	3.24159	5.33804e-73	NFIX	5	2.20766e-71
MA0668.1	177	1597	19.3021	3.9925	4.83458	2.37231e-70	NEUROD2	5	9.15713e-69
MA0670.1	272	4129	29.6619	10.3225	2.87352	1.10881e-60	NFIA	5	2.79131e-59
MA0497.1	344	7405	37.5136	18.5125	2.02639	1.18313e-42	MEF2C	5	1.24551e-41
MA0802.1	216	3519	23.5551	8.7975	2.67747	5.28745e-42	TBR1	5	5.10239e-41
MA0073.1	785	13536	72.3502	33.84	2.13801	5.89591e-152	RREB1	0	1.70687e-149
MA0143.3	454	6029	41.8433	15.0725	2.77614	1.71974e-103	Sox2	0	3.98293e-102
MA0521.1	559	9447	51.5207	23.6175	2.18146	1.48464e-90	Tcf12	0	2.14902e-89
MA1421.1	390	5761	35.9447	14.4025	2.49573	4.53683e-72	TCF7L1	0	3.80699e-71
MA0523.1	413	6510	38.0645	16.275	2.33883	6.78253e-69	TCF7L2	0	4.97099e-68
MA0521.1	291	9530	64.2384	23.825	2.69626	3.2174e-75	Tcf12	2	4.65719e-73
MA0912.1	183	4910	40.3974	12.275	3.29103	3.17382e-52	Hoxd3	2	5.74262e-51
MA0885.1	136	3030	30.0221	7.575	3.96331	7.16659e-46	Dlx2	2	9.22102e-45
MA0703.1	196	6200	43.2671	15.5	2.79143	1.30776e-45	LMX1B	2	1.64608e-44
MA0726.1	138	3309	30.4636	8.2725	3.68251	5.46944e-43	VSX2	2	5.10775e-42
MA0757.1	133	3386	22.1667	8.465	2.61863	3.65284e-25	ONECUT3	17	1.63953e-24
MA0695.1	112	2753	18.6667	6.8825	2.71219	3.16723e-22	ZBTB7C	17	1.16804e-21
MA0743.1	113	3189	18.8333	7.9725	2.36229	7.47516e-18	SCRT1	17	1.99453e-17
MA0756.1	83	2195	13.8333	5.4875	2.52088	1.06181e-14	ONECUT2	17	2.26236e-14
MA0507.1	154	5589	25.6667	13.9725	1.83694	1.75916e-14	POU2F2	17	3.70382e-14
MA0696.1	190	5174	40.7725	12.935	3.15211	2.00936e-51	ZIC1	8	5.81711e-50
MA0751.1	172	4669	36.9099	11.6725	3.16212	8.3509e-46	ZIC4	8	1.51099e-44
MA0141.3	130	3835	27.897	9.5875	2.90973	1.02357e-29	ESRRB	8	5.86778e-29
MA0703.1	146	5519	31.3305	13.7975	2.27074	1.19727e-22	LMX1B	8	4.22696e-22
MA0879.1	96	2958	20.6009	7.395	2.78578	3.31865e-20	Dlx1	8	9.41912e-20
MA0830.1	207	4726	33.9344	11.815	2.87215	2.45823e-47	TCF4	19	4.74437e-46
MA0882.1	144	3320	23.6066	8.3	2.84416	4.84946e-31	DLX6	19	3.64654e-30
MA0658.1	137	3204	22.459	8.01	2.80387	8.24267e-29	LHX6	19	5.02369e-28
MA0879.1	135	3313	22.1311	8.2825	2.67204	2.38629e-26	Dlx1	19	1.10533e-25
MA0874.1	128	3310	20.9836	8.275	2.53578	6.7834e-23	Arx	19	2.27028e-22
MA1100.1	519	9470	70.3252	23.675	2.97044	2.35483e-161	ASCL1	6	1.36345e-158
MA0521.1	494	9129	66.9377	22.8225	2.93297	1.55657e-146	Tcf12	6	2.25313e-144
MA0785.1	296	6359	40.1084	15.8975	2.52294	3.14392e-57	POU2F1	6	4.79035e-56
MA0155.1	237	5036	32.1138	12.59	2.55074	1.67798e-44	INSM1	6	1.10403e-43
MA0643.1	186	3379	25.2033	8.4475	2.98352	5.30657e-43	Esrrg	6	3.26862e-42
MA0514.1	820	11508	60.9665	28.77	2.1191	1.00068e-137	Sox3	11	5.26722e-136
MA0785.1	573	6703	42.6022	16.7575	2.54228	9.8886e-115	POU2F1	11	1.78922e-113
MA0143.3	530	6013	39.4052	15.0325	2.62133	3.38892e-109	Sox2	11	5.45051e-108
MA1421.1	508	5592	37.7695	13.98	2.70168	1.09267e-108	TCF7L1	11	1.66488e-107
MA0523.1	513	6524	38.1413	16.31	2.33852	7.54185e-86	TCF7L2	11	6.0649e-85
MA0143.3	396	5966	41.2071	14.915	2.76279	4.36196e-89	Sox2	12	8.70889e-88
MA0523.1	402	6455	41.8314	16.1375	2.59219	3.48997e-82	TCF7L2	12	5.05174e-81
MA0017.2	286	3857	29.7607	9.6425	3.08641	1.02028e-70	NR2F1	12	1.0549e-69
MA1421.1	354	5734	36.8366	14.335	2.5697	4.64083e-69	TCF7L1	12	4.40498e-68
MA1111.1	263	3936	27.3673	9.84	2.78123	3.20576e-55	NR2F2	12	1.6426e-54
MA0514.1	630	11446	58.1181	28.615	2.03104	1.0132e-93	Sox3	1	2.44434e-92
MA1421.1	412	5655	38.0074	14.1375	2.68841	3.3974e-87	TCF7L1	1	5.46416e-86
MA0143.3	405	5925	37.3616	14.8125	2.5223	6.63261e-77	Sox2	1	6.98233e-76
MA0523.1	407	6419	37.5461	16.0475	2.33969	1.05884e-67	TCF7L2	1	8.17426e-67
MA0138.2	344	5002	31.7343	12.505	2.53773	9.20276e-64	REST	1	5.92045e-63
MA0879.1	152	3520	28.9524	8.8	3.29004	5.82993e-41	Dlx1	3	6.13733e-40
MA1114.1	212	6867	40.381	17.1675	2.35217	1.20599e-36	PBX3	3	8.72838e-36
MA0882.1	141	3583	26.8571	8.9575	2.99829	2.50902e-33	DLX6	3	1.45272e-32
MA0774.1	153	4212	29.1429	10.53	2.7676	1.61697e-32	MEIS2	3	8.83234e-32
MA0593.1	190	6450	36.1905	16.125	2.24437	2.27499e-29	FOXP2	3	9.54506e-29
MA0154.3	422	3930	31.6105	9.825	3.21735	3.11751e-112	EBF1	13	9.0252e-110
MA1101.1	259	4880	19.4007	12.2	1.59023	1.34826e-14	BACH2	13	3.06134e-14
MA0857.1	195	3789	14.6067	9.4725	1.54202	6.44646e-10	Rarb	13	1.03393e-09
MA0609.1	54	813	4.04494	2.0325	1.99013	1.68308e-06	Crem	13	2.15123e-06
MA0786.1	232	7481	52.1348	18.7025	2.78759	3.88298e-57	POU3F1	7	4.49649e-55
MA0774.1	155	4196	34.8315	10.49	3.32044	1.599e-43	MEIS2	7	5.14343e-42
MA0857.1	101	3642	22.6966	9.105	2.49277	5.27729e-18	Rarb	7	1.99709e-17
MA0882.1	93	3536	20.8989	8.84	2.36413	4.02752e-15	DLX6	7	1.14874e-14
MA0732.1	94	3615	21.1236	9.0375	2.33733	5.52257e-15	EGR3	7	1.55222e-14
MA0514.1	741	11616	58.3924	29.04	2.01076	2.14454e-108	Sox3	16	8.27793e-107
MA1421.1	456	5776	35.9338	14.44	2.48849	5.07739e-84	TCF7L1	16	5.99961e-83
MA0523.1	457	6523	36.0126	16.3075	2.20835	2.46923e-67	TCF7L2	16	1.40165e-66
MA0498.2	363	5150	28.6052	12.875	2.22176	1.19484e-51	MEIS1	16	3.54776e-51
MA0840.1	198	1887	15.6028	4.7175	3.30744	5.77818e-51	Creb5	16	1.62406e-50
MA1421.1	478	5669	36.5443	14.1725	2.57854	5.3031e-94	TCF7L1	24	1.46214e-92
MA0017.2	309	3611	23.6239	9.0275	2.61688	6.8545e-58	NR2F1	24	5.22205e-57
MA1111.1	301	3733	23.0122	9.3325	2.46582	9.9205e-51	NR2F2	24	5.22179e-50
MA0090.2	301	3977	23.0122	9.9425	2.31453	4.32362e-45	TEAD1	24	1.82728e-44
MA0799.1	284	3702	21.7125	9.255	2.34603	2.11151e-43	RFX4	24	8.20512e-43
MA1109.1	595	7686	61.277	19.215	3.18902	6.91406e-188	NEUROD1	9	4.00324e-185
MA0703.1	432	5996	44.4902	14.99	2.96799	3.62333e-110	LMX1B	9	1.61377e-108
MA0721.1	361	4446	37.1782	11.115	3.34486	3.17798e-103	UNCX	9	7.3602e-102
MA0800.1	319	3618	32.8527	9.045	3.63214	1.25091e-98	EOMES	9	1.96791e-97
MA0802.1	306	3455	31.5139	8.6375	3.6485	1.69114e-94	TBR1	9	2.22538e-93
MA0056.1	436	19906	82.7324	49.765	1.66246	1.13388e-56	MZF1	14	7.29462e-55
MA0701.1	182	4209	34.5351	10.5225	3.28202	4.09457e-50	LHX9	14	1.48172e-48
MA0721.1	183	4411	34.7249	11.0275	3.14893	8.04309e-48	UNCX	14	2.02476e-46
MA0802.1	137	3540	25.9962	8.85	2.93742	2.30762e-31	TBR1	14	1.32288e-30
MA0857.1	124	3964	23.5294	9.91	2.37431	4.01135e-20	Rarb	14	1.09041e-19
MA0802.1	177	3533	30	8.8325	3.39655	9.67704e-50	TBR1	18	2.00107e-48
MA0668.1	117	1619	19.8305	4.0475	4.89945	4.17283e-47	NEUROD2	18	6.52992e-46
MA0154.3	168	4172	28.4746	10.43	2.73006	9.82147e-35	EBF1	18	7.48241e-34
MA0048.2	196	5683	33.2203	14.2075	2.33823	5.17087e-32	NHLH1	18	3.36397e-31
MA0742.1	115	4086	19.4915	10.215	1.90813	8.57199e-12	Klf12	18	1.40203e-11
MA0702.1	225	4586	38.5935	11.465	3.3662	3.49824e-65	LMX1A	23	2.53185e-63
MA0701.1	213	4291	36.5352	10.7275	3.40575	6.20513e-62	LHX9	23	2.24548e-60
MA0802.1	176	3578	30.1887	8.945	3.37492	4.05502e-49	TBR1	23	5.59014e-48
MA1109.1	257	7815	44.0823	19.5375	2.25629	4.58477e-42	NEUROD1	23	4.35177e-41
MA0154.3	178	4411	30.5317	11.0275	2.76869	5.87399e-38	EBF1	23	4.596e-37
