# Supplementary material for: An epigenome atlas of neural progenitors within the embryonic mouse forebrain
Source: Nat Commun. 2022 Jul 20;13:4196. doi: 10.1038/s41467-022-31793-4 (PMC9300614; doi:10.1038/s41467-022-31793-4)
Supplement: Supplementary file 6 — Supplementary Data 4 [file 41467_2022_31793_MOESM6_ESM.xlsx]

## Sheet: E12.5
Chrom	Start	End	Width	Strand	Gene_Symbol	Cicero_Coaccess	Ranked_Score	SnapATAC_Pval	SnapATAC_logPval	SnapATAC_Pval_adj
chr10	106470342	106470973	632	*	Ppfia2	100	100	1	0	1
chr10	106608832	106610720	1889	*	Ppfia2	0	4.37263	2.88237e-14	13.5402	6.11063e-14
chr10	108132605	108134595	1991	*	Pawr	37.7136	12.8863	1.4746e-24	23.8313	1.83096e-23
chr10	108201863	108202965	1103	*	Pawr	0	1	0.000174786	3.75749	0.000868106
chr10	108260554	108262121	1568	*	Pawr	0	2.23884	3.21732e-08	7.49251	2.52305e-07
chr10	108333062	108334223	1162	*	Pawr	100	100	1	0	1
chr10	108337723	108339304	1582	*	Pawr	47.6837	25.0103	7.12893e-77	76.147	2.12442e-75
chr10	108354110	108355885	1776	*	Pawr	37.447	16.8465	2.92629e-52	51.5337	5.45021e-51
chr10	108363614	108367065	3452	*	Pawr	49.2778	100	5.81258e-303	302.236	4.33037e-301
chr10	108580140	108582810	2671	*	Pawr	34.2752	18.7192	6.61358e-58	57.1796	1.40775e-56
chr10	108354309	108355715	1407	*	Gm23105	37.5762	10.547	1	0	1
chr10	108363614	108367065	3452	*	Gm23105	68.1177	48.2698	1	0	1
chr10	108354309	108355715	1407	*	RP23-116G15.4	32.5752	1.68255	1	0	1
chr10	108363614	108367065	3452	*	RP23-116G15.4	62.4033	39.5596	1	0	1
chr10	108701911	108702576	666	*	RP23-116G15.4	100	100	1	0	1
chr10	108558605	108560297	1693	*	Syt1	0	100	3.3097e-261	260.48	3.90545e-259
chr10	108679216	108681612	2397	*	Syt1	0	30.4205	4.12354e-81	80.3847	1.21644e-79
chr10	108696596	108697707	1112	*	Syt1	0	3.40092	3.55867e-11	10.4487	9.99816e-11
chr10	109009636	109010825	1190	*	Syt1	100	100	1	0	1
chr10	117094226	117095797	1572	*	RP24-208F10.4	39.5195	9.63759	1	0	1
chr10	117222263	117222838	576	*	RP24-208F10.4	100	100	1	0	1
chr10	120271087	120273254	2168	*	RP23-57A16.3	25.2418	1	1	0	1
chr10	120344244	120346220	1977	*	RP23-57A16.3	42.6937	21.3844	1	0	1
chr10	120375256	120378958	3703	*	RP23-57A16.3	61.4325	43.2718	1	0	1
chr10	120383727	120387772	4046	*	RP23-57A16.3	100	100	1	0	1
chr10	120401273	120403603	2331	*	RP23-57A16.3	40.6029	18.9422	1	0	1
chr10	120416071	120419712	3642	*	RP23-57A16.3	52.39	32.7098	1	0	1
chr10	120428013	120429909	1897	*	RP23-57A16.3	28.0686	4.30181	1	0	1
chr10	120551229	120553881	2653	*	RP23-57A16.3	35.0222	12.4238	1	0	1
chr10	120743884	120746327	2444	*	RP23-57A16.3	42.7266	21.4227	1	0	1
chr10	120271067	120273254	2188	*	Hmga2	26.6861	5.8078	5.23329e-34	33.2812	4.386e-33
chr10	120344244	120346220	1977	*	Hmga2	60.4312	100	0	615	0
chr10	120375214	120378958	3745	*	Hmga2	63.9468	100	0	615	0
chr10	120401273	120403603	2331	*	Hmga2	58.0039	48.1599	1.43693e-295	294.843	5.05798e-294
chr10	120405772	120407731	1960	*	Hmga2	0	1.24405	8.01557e-06	5.09607	3.13498e-05
chr10	120413137	120413866	730	*	Hmga2	0	6.02472	2.39393e-35	34.6209	2.21753e-34
chr10	120416071	120419712	3642	*	Hmga2	63.2048	100	0	615	0
chr10	120421635	120422698	1064	*	Hmga2	0	2.28835	2.84753e-12	11.5455	1.51868e-11
chr10	120422704	120423480	777	*	Hmga2	0	1.07687	8.63732e-05	4.06362	0.000281513
chr10	120428099	120429681	1583	*	Hmga2	0	3.37999	5.15983e-19	18.2874	3.24332e-18
chr10	120432411	120433328	918	*	Hmga2	0	7.23249	8.31987e-43	42.0799	9.15186e-42
chr10	120441012	120442204	1193	*	Hmga2	0	1.77474	4.23099e-09	8.37356	1.95962e-08
chr10	120452609	120453310	702	*	Hmga2	0	1	0.000257718	3.58885	0.000768787
chr10	120472342	120476202	3861	*	Hmga2	100	100	4.80755e-110	109.318	8.46129e-109
chr10	120551080	120553881	2802	*	Hmga2	50.513	29.313	4.88811e-96	95.3109	7.16922e-95
chr10	120743800	120746327	2528	*	Hmga2	53.0153	32.2864	9.67496e-144	143.014	1.89199e-142
chr10	120793073	120795557	2485	*	Hmga2	0	3.15951	1.18654e-17	16.9257	6.96103e-17
chr10	120809376	120810996	1621	*	Hmga2	0	1.52805	1.41241e-07	6.85004	5.91865e-07
chr10	120811046	120812649	1604	*	Hmga2	0	1.77175	4.41486e-09	8.35508	1.99235e-08
chr10	120816310	120817212	903	*	Hmga2	0	2.51046	1.2098e-13	12.9173	6.65388e-13
chr10	120820495	120822478	1984	*	Hmga2	0	29.5929	6.6815e-181	180.175	1.67992e-179
chr10	120825178	120827804	2627	*	Hmga2	0	24.7051	1.02702e-150	149.988	2.25945e-149
chr10	120850224	120852284	2061	*	Hmga2	0	3.53761	5.4852e-20	19.2608	3.71306e-19
chr10	120853677	120854975	1299	*	Hmga2	0	16.711	2.4093e-101	100.618	3.85489e-100
chr10	120914636	120915853	1218	*	Hmga2	0	3.41629	3.07922e-19	18.5116	2.0072e-18
chr10	120637667	120639156	1490	*	RP24-240E7.1	100	100	1	0	1
chr10	120793999	120795592	1594	*	RP24-240E7.1	35.287	1.4826	1	0	1
chr10	120820446	120822643	2198	*	RP24-240E7.1	44.4833	13.609	1	0	1
chr10	120825082	120827985	2904	*	RP24-240E7.1	53.4026	25.37	1	0	1
chr10	120850275	120852467	2193	*	RP24-240E7.1	34.921	1	1	0	1
chr10	120853571	120855665	2095	*	RP24-240E7.1	35.4753	1.73094	1	0	1
chr10	120743800	120745868	2069	*	Wif1	0	2.36623	2.74716e-06	5.56112	1.85134e-05
chr10	120793937	120795557	1621	*	Wif1	0	32.4377	9.07911e-41	40.042	2.01037e-39
chr10	120816310	120817212	903	*	Wif1	0	24.5945	8.9403e-32	31.0486	1.53972e-30
chr10	120820495	120822478	1984	*	Wif1	0	59.7661	4.19327e-72	71.3774	1.62489e-70
chr10	120825082	120827985	2904	*	Wif1	26.482	100	3.08512e-118	117.511	4.78193e-116
chr10	120850224	120852284	2061	*	Wif1	0	12.8167	2.85804e-18	17.5439	2.95331e-17
chr10	120853677	120854975	1299	*	Wif1	0	9.85526	7.10813e-15	14.1482	6.48094e-14
chr10	121016375	121017706	1332	*	Wif1	0	74.5136	5.16005e-89	88.2873	2.66603e-87
chr10	121054346	121056513	2168	*	Wif1	0	50.012	6.41077e-61	60.1931	1.65612e-59
chr10	121060955	121061964	1010	*	Wif1	0	50.7899	8.22074e-62	61.0851	2.54843e-60
chr10	121205428	121207100	1673	*	Wif1	0	25.8682	3.09619e-33	32.5092	5.99887e-32
chr10	121238028	121239590	1563	*	Wif1	0	75.7621	1.91062e-90	89.7188	1.48073e-88
chr10	121289624	121292218	2595	*	Tbc1d30	38.5193	17.4637	1.72104e-11	10.7642	6.19573e-10
chr10	121296747	121298285	1539	*	Tbc1d30	26.689	1	1	0	1
chr10	121308843	121310893	2051	*	Tbc1d30	100	100	1	0	1
chr10	121385830	121386953	1124	*	Tbc1d30	0	1	3.22282e-05	4.49176	0.000421896
chr10	121054346	121056525	2180	*	Rassf3	26.6722	89.0012	1.11079e-102	101.954	8.10879e-101
chr10	121060955	121061964	1010	*	Rassf3	0	29.0333	6.72266e-36	35.1725	2.45377e-34
chr10	121205428	121207276	1849	*	Rassf3	35.9376	70.463	4.90038e-82	81.3098	2.38485e-80
chr10	121238028	121239590	1563	*	Rassf3	0	19.3133	4.48774e-25	24.348	1.09202e-23
chr10	121339669	121341626	1958	*	Rassf3	0	3.00669	6.47891e-07	6.1885	3.50341e-06
chr10	121422887	121424766	1880	*	Rassf3	0	7.15212	1.56688e-11	10.805	1.34567e-10
chr10	121460852	121462608	1757	*	Rassf3	0	2.17291	5.49576e-06	5.25997	2.76683e-05
chr10	121474976	121476252	1277	*	Rassf3	100	100	1	0	1
chr10	121829671	121831520	1850	*	Rassf3	0	18.6866	2.23803e-24	23.6501	4.08441e-23
chr10	121836131	121838175	2045	*	Rassf3	0	100	6.26653e-115	114.203	9.14914e-113
chr10	121886358	121887408	1051	*	Rassf3	0	20.1981	4.64104e-26	25.3334	1.35518e-24
chr10	126962501	126963477	977	*	RP24-310D17.5	100	100	1	0	1
chr10	126985976	126987425	1450	*	RP24-310D17.5	30.236	1	1	0	1
chr10	126619168	126621374	2207	*	Ctdsp2	0	16.3883	1.52752e-37	36.816	1.14966e-36
chr10	126827655	126829483	1829	*	Ctdsp2	0	59.5659	2.97269e-131	130.527	8.5019e-130
chr10	126832624	126833526	903	*	Ctdsp2	0	5.21686	2.6908e-13	12.5701	9.385e-13
chr10	126844305	126846254	1950	*	Ctdsp2	0	20.8797	2.72928e-47	46.564	2.43929e-46
chr10	126905231	126906393	1163	*	Ctdsp2	0	1.85143	5.42075e-06	5.26594	1.38423e-05
chr10	126926449	126932070	5622	*	Ctdsp2	26.5393	93.8969	9.17557e-206	205.037	4.37369e-204
chr10	126971358	126972878	1521	*	Ctdsp2	0	33.4423	1.48136e-74	73.8293	2.11834e-73
chr10	126979052	126981831	2780	*	Ctdsp2	100	100	5.21e-219	218.283	7.45031e-217
chr10	126984063	126984763	701	*	Ctdsp2	0	3.54154	1.16389e-09	8.93409	3.61818e-09
chr10	126986122	126987170	1049	*	Ctdsp2	0	13.2007	1.26504e-30	29.8979	7.86524e-30
chr10	127057892	127058723	832	*	Ctdsp2	0	8.15192	1.14748e-19	18.9403	5.65826e-19
chr10	127338458	127341452	2995	*	Ctdsp2	0	51.3109	2.4515e-113	112.611	5.00806e-112
chr10	127426111	127427385	1275	*	Ctdsp2	0	17.1745	3.00239e-39	38.5225	2.38523e-38
chr10	127668461	127669777	1317	*	Nab2	100	100	1	0	1
chr10	127984462	127986805	2344	*	Nab2	27.7442	50.5	6.85149e-16	15.1642	9.18099e-14
chr10	12586502	12588238	1737	*	Utrn	0	3.029	1.33527e-17	16.8744	1.36865e-16
chr10	12866544	12869004	2461	*	Utrn	100	100	1	0	1
chr10	12878283	12880229	1947	*	Utrn	42.6834	20.0444	2.28359e-46	45.6414	5.61764e-45
chr10	12911260	12912680	1421	*	Utrn	0	7.02796	2.88168e-42	41.5404	5.90744e-41
chr10	13106992	13110419	3428	*	Utrn	71.1811	100	0	615	0
chr10	13114165	13119770	5606	*	Utrn	67.3008	49.2838	4.51101e-186	185.346	2.77427e-184
chr10	13311112	13312584	1473	*	Utrn	0	5.68092	5.86561e-34	33.2317	8.01633e-33
chr10	12921549	12922823	1275	*	RP23-82B19.2	100	100	1	0	1
chr10	13106992	13110419	3428	*	RP23-82B19.2	35.6895	1.81965	1	0	1
chr10	13114165	13119770	5606	*	RP23-82B19.2	35.0692	1	1	0	1
chr10	12586502	12588238	1737	*	Stx11	0	100	4.76377e-15	14.322	6.14527e-13
chr10	13106992	13110419	3428	*	Stx11	35.6328	7.6471	1	0	1
chr10	13114165	13119770	5606	*	Stx11	30.2802	1	1	0	1
chr10	130293033	130294543	1511	*	Neurod4	0	18.5508	1.36569e-29	28.8646	5.69037e-29
chr10	12725547	12726828	1282	*	Plagl1	0	9.21072	5.54933e-55	54.2558	4.95476e-54
chr10	12878283	12880140	1858	*	Plagl1	0	3.68495	7.46834e-21	20.1268	3.45756e-20
chr10	12911260	12912680	1421	*	Plagl1	0	1.27348	5.85104e-06	5.23277	1.52371e-05
chr10	13090775	13091830	1056	*	Plagl1	100	100	1	0	1
chr10	13106992	13110419	3428	*	Plagl1	35.8482	100	0	615	0
chr10	13114165	13119770	5606	*	Plagl1	32.1042	100	0	615	0
chr10	13311094	13312699	1606	*	Plagl1	25.1034	21.3717	4.30527e-130	129.366	5.97954e-129
chr10	13335146	13336524	1379	*	Plagl1	0	5.76618	1.04448e-33	32.9811	6.52801e-33
chr10	13362825	13364868	2044	*	Plagl1	0	9.49212	1.01449e-56	55.9938	9.7547e-56
chr10	13375651	13377447	1797	*	Plagl1	0	21.8873	2.81738e-133	132.55	4.40215e-132
chr10	13414785	13417466	2682	*	Plagl1	32.7176	100	0	615	0
chr10	13418940	13419836	897	*	Plagl1	0	17.4387	8.4216e-106	105.075	1.0527e-104
chr10	13427364	13428152	789	*	Plagl1	0	8.81957	1.44595e-52	51.8398	1.20496e-51
chr10	13431414	13433609	2196	*	Plagl1	0	41.7446	6.37307e-256	255.196	1.59327e-254
chr10	13106992	13110419	3428	*	Phactr2	52.3323	100	0	615	0
chr10	13114165	13119770	5606	*	Phactr2	48.3398	100	0	615	0
chr10	13311094	13312699	1606	*	Phactr2	32.7425	24.5601	9.15673e-150	149.038	2.1793e-148
chr10	13322684	13324313	1630	*	Phactr2	100	100	1	0	1
chr10	13335146	13336524	1379	*	Phactr2	0	1.43916	5.89425e-07	6.22957	2.33805e-06
chr10	13362825	13364868	2044	*	Phactr2	0	1.23435	1.08507e-05	4.96454	3.58676e-05
chr10	13375651	13377447	1797	*	Phactr2	0	5.0865	1.74692e-29	28.7577	1.09412e-28
chr10	13414785	13417466	2682	*	Phactr2	31.2997	100	0	615	0
chr10	13418940	13419836	897	*	Phactr2	0	5.49111	5.53563e-32	31.2568	4.11713e-31
chr10	13427364	13428152	789	*	Phactr2	0	5.23461	2.12558e-30	29.6725	1.40524e-29
chr10	13431414	13433609	2196	*	Phactr2	0	25.8911	5.50156e-158	157.26	1.63671e-156
chr10	13916290	13917560	1271	*	Phactr2	0	20.9528	1.74718e-127	126.758	3.46525e-126
chr10	17202251	17204330	2080	*	RP23-281M13.1	26.9024	1.49941	1	0	1
chr10	17330224	17332837	2614	*	RP23-281M13.1	100	100	1	0	1
chr10	17478199	17480053	1855	*	RP23-281M13.1	29.9645	5.12917	1	0	1
chr10	17575139	17576729	1591	*	Abracl	0	1.20338	1.38179e-05	4.85956	5.82324e-05
chr10	17630427	17633026	2600	*	Abracl	0	34.6654	3.0796e-212	211.512	1.81696e-210
chr10	17727414	17728358	945	*	Abracl	0	1.71358	9.76253e-09	8.01044	6.06304e-08
chr10	18019473	18023063	3591	*	Abracl	100	100	0	615	0
chr10	18505021	18507495	2475	*	Abracl	0	2.53425	8.34366e-14	13.0786	7.57348e-13
chr10	17827041	17828251	1211	*	Nhsl1	0	5.36042	5.16753e-13	12.2867	9.27115e-13
chr10	17929702	17931447	1746	*	Nhsl1	0	40.1661	2.7562e-80	79.5597	2.24171e-79
chr10	18019556	18021338	1783	*	Nhsl1	0	57.6473	4.49304e-114	113.347	6.85188e-113
chr10	18319027	18320012	986	*	Nhsl1	100	100	1	0	1
chr10	18328921	18330405	1485	*	Nhsl1	0	24.3836	8.81214e-50	49.0549	3.70718e-49
chr10	18388441	18389960	1520	*	Nhsl1	0	6.80122	8.48179e-16	15.0715	1.72463e-15
chr10	18429872	18431593	1722	*	Nhsl1	0	21.2667	9.32026e-44	43.0306	3.55335e-43
chr10	18444965	18447149	2185	*	Nhsl1	31.9263	1	1	0	1
chr10	18469916	18471588	1673	*	Nhsl1	100	100	4.68322e-51	50.3295	2.11612e-50
chr10	18481754	18483513	1760	*	Nhsl1	0	96.0784	2.35676e-188	187.628	1.43762e-186
chr10	18505021	18507495	2475	*	Nhsl1	0	52.6469	2.07642e-104	103.683	2.30294e-103
chr10	18526007	18527821	1815	*	Nhsl1	0	43.2103	3.60176e-86	85.4435	3.38011e-85
chr10	20284753	20286824	2072	*	RP23-158C15.6	100	100	1	0	1
chr10	20474449	20475808	1360	*	RP23-158C15.6	29.194	5.31233	1	0	1
chr10	20547492	20548140	649	*	Pde7b	100	100	1	0	1
chr10	20854266	20855627	1362	*	Pde7b	0	13.6479	3.78962e-27	26.4214	1.10846e-25
chr10	21543141	21544734	1594	*	Sgk1	0	100	2.00456e-56	55.698	2.08474e-54
chr10	21754543	21756161	1619	*	Sgk1	25.6808	23.8657	6.20829e-17	16.207	1.29132e-15
chr10	21882458	21884350	1893	*	Sgk1	100	100	1	0	1
chr10	22645064	22645934	871	*	Slc2a12	100	100	1	0	1
chr10	22658034	22659892	1859	*	Slc2a12	40.1031	1	1	0	1
chr10	22745529	22747431	1903	*	Slc2a12	0	100	1.52235e-13	12.8175	1.21788e-11
chr10	22867920	22869229	1310	*	Eya4	0	10.4039	3.12487e-63	62.5052	4.27066e-62
chr10	23146899	23149196	2298	*	Eya4	0	100	0	615	0
chr10	23347899	23350011	2113	*	Eya4	100	100	1	0	1
chr10	23674036	23676628	2593	*	Eya4	46.7165	100	0	615	0
chr10	23732770	23734440	1671	*	Eya4	25.4976	15.5269	8.01548e-95	94.0961	1.64317e-93
chr10	23812658	23813944	1287	*	Eya4	0	10.9639	1.10043e-66	65.9584	1.80471e-65
chr10	24834927	24836265	1339	*	Enpp3	100	100	1	0	1
chr10	25022748	25025636	2889	*	Enpp3	46.7201	1	1	0	1
chr10	25022748	25025636	2889	*	Epb41l2	46.2857	100	2.87772e-285	284.541	3.30938e-283
chr10	25067979	25068976	998	*	Epb41l2	0	4.13783	4.97575e-13	12.3031	3.36595e-12
chr10	25311123	25312478	1356	*	Epb41l2	0	33.4734	2.43859e-96	95.6129	7.01094e-95
chr10	25359732	25362246	2515	*	Epb41l2	100	100	1.93519e-30	29.7133	2.78184e-29
chr10	25371585	25373115	1531	*	Epb41l2	0	74.3936	1.50767e-212	211.822	8.66908e-211
chr10	26826764	26829283	2520	*	RP23-424I1.1	34.8697	1	1	0	1
chr10	26772447	26774182	1736	*	Arhgap18	100	100	1	0	1
chr10	26826737	26828783	2047	*	Arhgap18	0	100	5.49463e-36	35.2601	4.67044e-34
chr10	29144186	29145729	1544	*	Soga3	100	100	1	0	1
chr10	29145866	29149122	3257	*	Soga3	33.9451	12.9772	3.72617e-16	15.4287	1.05902e-15
chr10	29216291	29218513	2223	*	Soga3	0	48.4778	3.33565e-51	50.4768	3.00208e-50
chr10	29211617	29212494	878	*	RP23-331E5.6	100	100	1	0	1
chr10	30405227	30406712	1486	*	Hey2	0	35.9588	2.06303e-220	219.685	6.18909e-219
chr10	30844552	30846103	1552	*	Hey2	100	100	3.69941e-70	69.4319	5.54912e-69
chr10	30979323	30981507	2185	*	Hey2	42.5546	100	0	615	0
chr10	32869280	32871814	2535	*	Trdn	30.9765	1	1	0	1
chr10	3740291	3741986	1696	*	Plekhg1	100	100	1	0	1
chr10	3818278	3820221	1944	*	Plekhg1	37.9157	21.992	3.58052e-23	22.4461	6.56429e-22
chr10	3826606	3827991	1386	*	Plekhg1	0	100	3.22219e-92	91.4918	3.54441e-90
chr10	3857253	3859012	1760	*	Plekhg1	0	28.3168	9.03353e-29	28.0441	2.48422e-27
chr10	3863010	3864697	1688	*	Plekhg1	0	46.2291	1.26305e-44	43.8986	6.94677e-43
chr10	3891209	3892850	1642	*	Plekhg1	0	15.1771	3.85426e-17	16.4141	4.23969e-16
chr10	4105276	4107079	1804	*	Plekhg1	0	18.4619	4.76953e-20	19.3215	5.82943e-19
chr10	3507189	3508545	1357	*	Mthfd1l	0	1	8.55386e-05	4.06784	0.000579762
chr10	3818278	3820221	1944	*	Mthfd1l	43.3746	100	2.2936e-227	226.639	2.79819e-225
chr10	3857253	3859012	1760	*	Mthfd1l	0	3.64414	9.71865e-11	10.0124	9.88062e-10
chr10	3863010	3864697	1688	*	Mthfd1l	0	26.2137	1.76528e-61	60.7532	4.30729e-60
chr10	3891209	3892850	1642	*	Mthfd1l	28.0844	35.4484	3.05653e-82	81.5148	9.32243e-81
chr10	3894138	3895422	1285	*	Mthfd1l	0	1.92544	7.10553e-07	6.1484	6.19196e-06
chr10	3973229	3974544	1316	*	Mthfd1l	100	100	1	0	1
chr10	4105228	4109157	3930	*	Mthfd1l	34.8347	44.2127	6.04569e-102	101.219	2.45858e-100
chr10	41678255	41679512	1258	*	Ccdc162	0	100	2.03065e-12	11.6924	2.518e-10
chr10	41934091	41937740	3650	*	Ccdc162	32.4445	1	2.33086e-06	5.63248	9.63421e-05
chr10	42173181	42174782	1602	*	Ccdc162	0	2.37515	1.92018e-06	5.71666	9.63421e-05
chr10	42339007	42341235	2229	*	Ostm1	0	3.61406	3.715e-07	6.43004	3.73685e-06
chr10	42577361	42582084	4724	*	Ostm1	100	100	1	0	1
chr10	42585383	42594084	8702	*	Ostm1	100	100	1	0	1
chr10	42612740	42615786	3047	*	Ostm1	63.1833	41.757	1	0	1
chr10	42617774	42619186	1413	*	Ostm1	30.4221	1	1	0	1
chr10	42629275	42637994	8720	*	Ostm1	73.8747	55.0577	2.51871e-08	7.59882	3.07642e-07
chr10	42689964	42691584	1621	*	Ostm1	0	29.7428	1.61261e-30	29.7925	5.51514e-29
chr10	42833531	42835786	2256	*	Ostm1	48.1215	23.0192	1	0	1
chr10	42871872	42873998	2127	*	Ostm1	40.622	13.6893	1	0	1
chr10	42940876	42942693	1818	*	Ostm1	33.1326	4.37197	1	0	1
chr10	42968061	42969138	1078	*	Ostm1	0	4.87644	2.762e-08	7.55878	3.1102e-07
chr10	43053699	43054766	1068	*	Ostm1	0	1.01465	7.83725e-05	4.10584	0.000600526
chr10	43059448	43060204	757	*	Ostm1	0	1.76875	1.65921e-05	4.7801	0.000141862
chr10	43083121	43084903	1783	*	Ostm1	0	11.8188	1.71343e-14	13.7661	3.0265e-13
chr10	42860604	42861361	758	*	Scml4	100	100	1	0	1
chr10	42968029	42969211	1183	*	Scml4	27.9612	1.23982	1.18345e-05	4.92685	0.000211837
chr10	43095154	43095972	819	*	Scml4	0	1	1.60445e-05	4.79467	0.000261088
chr10	43293834	43295147	1314	*	Scml4	0	46.2507	1.84107e-30	29.7349	1.64776e-28
chr10	42833531	42835786	2256	*	RP23-240G3.2	28.7899	1	1	0	1
chr10	42863083	42864240	1158	*	RP23-240G3.2	100	100	1	0	1
chr10	43105630	43107819	2190	*	RP23-421N20.3	29.4285	1	1	0	1
chr10	45067126	45068340	1215	*	Prep	100	100	1	0	1
chr10	45151448	45152859	1412	*	Prep	0	1	1.79986e-05	4.74476	0.000264836
chr10	51152293	51155314	3022	*	Sim1	30.6081	1	1	0	1
chr10	51190989	51192159	1171	*	Sim1	0	37.2157	5.4788e-11	10.2613	5.20486e-10
chr10	51257149	51258458	1310	*	Sim1	0	15.3551	2.58673e-09	8.58725	1.84305e-08
chr10	52233586	52235839	2254	*	Dcbld1	100	100	1	0	1
chr10	52273576	52275990	2415	*	Dcbld1	27.0436	100	2.46621e-186	185.608	1.67703e-184
chr10	52532739	52534372	1634	*	Dcbld1	0	20.206	1.86686e-39	38.7289	2.11577e-38
chr10	52576864	52578958	2095	*	Dcbld1	0	5.1769	8.6226e-12	11.0644	3.44904e-11
chr10	52703093	52705509	2417	*	Dcbld1	0	28.5846	7.05416e-55	54.1516	1.19921e-53
chr10	52717668	52718908	1241	*	Dcbld1	0	5.49828	2.20836e-12	11.6559	9.38552e-12
chr10	56114517	56116585	2069	*	Gja1	0	4.63502	2.38502e-12	11.6225	9.54008e-12
chr10	56379138	56380391	1254	*	Gja1	100	100	1	0	1
chr10	56545781	56547881	2101	*	Gja1	32.9258	62.0189	2.26954e-126	125.644	4.23647e-125
chr10	57743164	57745106	1943	*	Fabp7	69.7419	40.8559	6.87078e-251	250.163	1.00772e-249
chr10	57784832	57786776	1945	*	Fabp7	100	100	1	0	1
chr10	57795791	57796688	898	*	Fabp7	0	2.8558	1.7592e-16	15.7547	9.67558e-16
chr10	57821497	57823258	1762	*	Fabp7	52.0383	32.361	1.73291e-198	197.761	1.90621e-197
chr10	58323438	58325222	1785	*	Lims1	100	100	1	0	1
chr10	58382172	58384608	2437	*	Lims1	0	1	7.04014e-07	6.15242	4.01288e-06
chr10	58600628	58602473	1846	*	Lims1	0	1.21678	3.26894e-08	7.48559	2.32912e-07
chr10	58640073	58641696	1624	*	Lims1	31.7587	6.87553	5.16671e-43	42.2868	5.89005e-42
chr10	58650862	58653338	2477	*	Lims1	28.9342	4.91206	6.14472e-31	30.2115	5.83749e-30
chr10	58672014	58674376	2363	*	Lims1	54.594	100	0	615	0
chr10	58800204	58801805	1602	*	Lims1	0	7.42459	2.17022e-46	45.6635	3.09256e-45
chr10	58497813	58498907	1095	*	Ccdc138	100	100	1	0	1
chr10	58600628	58602473	1846	*	Ccdc138	0	1	7.67194e-05	4.11509	0.000549823
chr10	58640073	58641540	1468	*	Ccdc138	0	5.79677	4.06391e-18	17.3911	5.82494e-17
chr10	58672014	58674376	2363	*	Ccdc138	28.6248	51.6249	5.90099e-145	144.229	2.53743e-143
chr10	58800204	58801805	1602	*	Ccdc138	0	13.9681	9.84281e-41	40.0069	2.1162e-39
chr10	58906319	58907853	1535	*	Ccdc138	0	6.8463	5.06032e-21	20.2958	8.70375e-20
chr10	58981422	58983751	2330	*	Ccdc138	0	100	7.65123e-279	278.116	6.58006e-277
chr10	58800204	58801805	1602	*	Sh3rf3	0	5.209	1.29803e-10	9.88671	1.16823e-09
chr10	58906319	58907853	1535	*	Sh3rf3	0	1.77624	8.50731e-06	5.07021	4.46634e-05
chr10	58931699	58933049	1351	*	Sh3rf3	0	30.2279	1.02141e-45	44.9908	2.57394e-44
chr10	58948817	58951083	2267	*	Sh3rf3	0	50.9705	8.04259e-75	74.0946	5.06683e-73
chr10	58981372	58983979	2608	*	Sh3rf3	26.8254	100	1.29433e-143	142.888	1.63085e-141
chr10	59089564	59091287	1724	*	Sh3rf3	0	2.4074	1.10717e-06	5.95579	6.64299e-06
chr10	5920507	5922477	1971	*	Rgs17	100	100	1	0	1
chr10	59754698	59757458	2761	*	Chst3	29.5252	5.09297	1.2438e-05	4.90525	8.5223e-05
chr10	59773182	59774150	969	*	Chst3	0	1.05927	5.36368e-06	5.27054	4.1345e-05
chr10	59896494	59903204	6711	*	Chst3	37.4869	15.888	2.22105e-97	96.6534	6.84822e-96
chr10	59911112	59912263	1152	*	Chst3	0	1.8556	6.63832e-11	10.1779	8.18726e-10
chr10	59916058	59917160	1103	*	Chst3	0	3.07288	2.0915e-18	17.6795	2.97636e-17
chr10	59935835	59936641	807	*	Chst3	0	1.04098	6.9536e-06	5.15779	5.14567e-05
chr10	59941750	59944280	2531	*	Chst3	0	4.41449	1.12903e-26	25.9473	2.08871e-25
chr10	59963931	59965821	1891	*	Chst3	0	1.18456	9.06572e-07	6.0426	7.62344e-06
chr10	60026524	60029734	3211	*	Chst3	26.0546	1	1	0	1
chr10	60191134	60192425	1292	*	Chst3	0	1.38836	5.02858e-08	7.29855	5.16826e-07
chr10	60193027	60194342	1316	*	Chst3	100	100	1	0	1
chr10	60202051	60204082	2032	*	Chst3	63.2405	100	0	615	0
chr10	60208726	60210082	1357	*	Chst3	36.4433	13.2517	1	0	1
chr10	60217498	60219153	1656	*	Chst3	100	100	1	0	1
chr10	60261827	60263130	1304	*	Chst3	0	5.33655	2.34664e-32	31.6296	5.4266e-31
chr10	60349975	60352526	2552	*	Chst3	31.5913	7.52967	6.84347e-12	11.1647	9.04315e-11
chr10	60578430	60579782	1353	*	Chst3	0	1.01102	1.06373e-05	4.97317	7.56888e-05
chr10	60592125	60593843	1719	*	Chst3	0	4.94339	6.21295e-30	29.2067	1.27711e-28
chr10	59777625	59778661	1037	*	Psap	0	2.46151	9.71438e-07	6.01259	2.44856e-06
chr10	59793063	59794360	1298	*	Psap	0	1.02961	0.000483378	3.31571	0.000863511
chr10	59892606	59893632	1027	*	Psap	0	5.34878	3.5437e-12	11.4505	1.59034e-11
chr10	59894571	59895303	733	*	Psap	0	3.25922	3.05482e-08	7.51501	9.36812e-08
chr10	59896643	59898112	1470	*	Psap	0	30.4314	2.03379e-59	58.6917	6.23694e-58
chr10	59898781	59900363	1583	*	Psap	0	11.997	1.06678e-24	23.9719	1.2268e-23
chr10	59907565	59908548	984	*	Psap	0	2.67995	3.767e-07	6.424	1.03452e-06
chr10	59909004	59910004	1001	*	Psap	0	2.23955	2.5437e-06	5.59453	6.00052e-06
chr10	59911112	59912263	1152	*	Psap	0	8.47713	4.54414e-18	17.3425	3.63531e-17
chr10	59912545	59913304	760	*	Psap	0	2.73133	3.01458e-07	6.52077	8.40429e-07
chr10	59916058	59917160	1103	*	Psap	0	5.81688	4.65412e-13	12.3322	2.37877e-12
chr10	59920181	59921861	1681	*	Psap	0	14.566	1.54695e-29	28.8105	2.37199e-28
chr10	59941750	59944280	2531	*	Psap	0	39.3758	2.89795e-76	75.5379	1.33306e-74
chr10	59956953	59959092	2140	*	Psap	0	14.7966	5.69115e-30	29.2448	9.51975e-29
chr10	59963931	59965821	1891	*	Psap	0	9.01462	4.41698e-19	18.3549	3.6942e-18
chr10	59969331	59970863	1533	*	Psap	0	4.51763	1.30279e-10	9.88513	5.35646e-10
chr10	59973834	59974690	857	*	Psap	0	1.14289	0.000295764	3.52905	0.000544206
chr10	59978236	59979899	1664	*	Psap	0	3.80116	2.91266e-09	8.53571	9.92463e-09
chr10	59983335	59984076	742	*	Psap	0	1.83134	1.49378e-05	4.82571	3.31152e-05
chr10	60026537	60028189	1653	*	Psap	0	3.11316	5.75556e-08	7.23991	1.7081e-07
chr10	60028527	60029596	1070	*	Psap	0	4.36472	2.52848e-10	9.59714	9.89873e-10
chr10	60114875	60116513	1639	*	Psap	0	15.819	6.75493e-32	31.1704	1.24291e-30
chr10	60191134	60192425	1292	*	Psap	0	24.0661	1.98091e-47	46.7031	4.55609e-46
chr10	60202051	60204082	2032	*	Psap	57.2007	100	1.91e-190	189.719	3.51441e-188
chr10	60208811	60210011	1201	*	Psap	0	11.6374	5.0745e-24	23.2946	5.4924e-23
chr10	60261827	60263781	1955	*	Psap	0	6.55457	1.89868e-14	13.7215	1.05866e-13
chr10	60284282	60287042	2761	*	Psap	100	100	1	0	1
chr10	60350507	60351366	860	*	Psap	0	3.33292	2.21913e-08	7.65382	6.92066e-08
chr10	60429113	60431189	2077	*	Psap	0	1.08184	0.000385404	3.41408	0.000702121
chr10	60578430	60579782	1353	*	Psap	0	3.38106	1.80104e-08	7.74448	5.71364e-08
chr10	60592125	60593843	1719	*	Psap	0	1.94996	8.93066e-06	5.04912	2.02869e-05
chr10	60731190	60733378	2189	*	Psap	0	9.55219	4.29206e-20	19.3673	3.94869e-19
chr10	60747029	60747977	949	*	Psap	0	2.57896	5.8372e-07	6.2338	1.55659e-06
chr10	61326917	61328060	1144	*	H2afy2	0	8.37524	5.42619e-24	23.2655	8.51912e-23
chr10	61533038	61535520	2483	*	H2afy2	0	9.10186	7.54883e-26	25.1221	1.31685e-24
chr10	61549293	61550710	1418	*	H2afy2	0	18.9465	5.28831e-51	50.2767	2.07566e-49
chr10	61661615	61663453	1839	*	H2afy2	31.5157	100	4.16906e-258	257.38	6.54542e-256
chr10	61736084	61737530	1447	*	H2afy2	0	10.3369	5.27424e-29	28.2778	1.18294e-27
chr10	61781532	61784032	2501	*	H2afy2	100	100	1	0	1
chr10	62099407	62102591	3185	*	H2afy2	0	33.0782	4.1191e-87	86.3852	3.2335e-85
chr10	62216246	62217914	1669	*	H2afy2	0	1	3.79585e-05	4.42069	0.000205499
chr10	62099394	62102926	3533	*	RP23-459M2.1	37.497	1	1	0	1
chr10	66470183	66471389	1207	*	RP24-317L8.2	27.6836	1.58072	1	0	1
chr10	66913097	66915075	1979	*	RP23-9F3.1	26.0331	1	1	0	1
chr10	66922009	66923087	1079	*	RP23-9F3.1	100	100	1	0	1
chr10	67052538	67054282	1745	*	RP23-9F3.1	32.0765	8.12541	1	0	1
chr10	67001995	67003269	1275	*	RP23-9F3.4	100	100	1	0	1
chr10	67004880	67005465	586	*	RP23-9F3.4	100	100	1	0	1
chr10	67052538	67054282	1745	*	RP23-9F3.4	61.8934	1	1	0	1
chr10	68063502	68065286	1785	*	Zfp365	0	15.8201	9.66532e-06	5.01478	0.000100623
chr10	68103766	68105489	1724	*	Zfp365	0	15.7144	9.81685e-06	5.00803	0.000100623
chr10	68152906	68154390	1485	*	Zfp365	0	27.9353	1.62642e-06	5.78877	2.00049e-05
chr10	68275978	68277529	1552	*	Zfp365	0	32.7507	8.00941e-07	6.0964	1.23145e-05
chr10	67979563	67980552	990	*	Rtkn2	100	100	1	0	1
chr10	68063502	68065286	1785	*	Rtkn2	0	1	7.48866e-05	4.1256	0.0004323
chr10	68152906	68154390	1485	*	Rtkn2	0	25.9721	1.1147e-43	42.9528	4.7189e-42
chr10	68275978	68278347	2370	*	Rtkn2	0	4.60129	1.88374e-10	9.72498	1.99363e-09
chr10	68281958	68283656	1699	*	Rtkn2	0	2.92603	7.58155e-08	7.12024	5.28798e-07
chr10	68354513	68356589	2077	*	Rtkn2	0	2.91414	7.91115e-08	7.10176	5.28798e-07
chr10	68907838	68909861	2024	*	Ank3	0	32.9294	1.95563e-201	200.709	5.47576e-200
chr10	69043643	69046686	3044	*	Ank3	0	10.5604	2.9064e-63	62.5366	1.76911e-62
chr10	69464308	69467812	3505	*	Ank3	40.7019	19.0516	1.03173e-115	114.986	1.20369e-114
chr10	69499601	69501083	1483	*	Ank3	30.3679	14.7843	2.35836e-89	88.6274	2.35836e-88
chr10	69534035	69536454	2420	*	Ank3	100	100	1	0	1
chr10	69570708	69575608	4901	*	Ank3	38.6954	21.0749	3.27821e-128	127.484	4.17226e-127
chr10	69583532	69584963	1432	*	Ank3	0	4.95005	1.31228e-28	27.882	3.82749e-28
chr10	69593917	69595058	1142	*	Ank3	0	13.2541	6.67663e-80	79.1754	5.19293e-79
chr10	69603816	69605982	2167	*	Ank3	0	13.6095	4.25538e-82	81.3711	3.72346e-81
chr10	69634692	69637028	2337	*	Ank3	44.6755	47.5796	6.27432e-292	291.202	2.92802e-290
chr10	69677869	69678809	941	*	Ank3	0	10.1358	1.21878e-60	59.9141	6.82515e-60
chr10	69689831	69691834	2004	*	Ank3	32.3747	35.1963	1.94501e-215	214.711	6.80753e-214
chr10	69695880	69696609	730	*	Ank3	0	1.40066	1.10243e-06	5.95765	1.79465e-06
chr10	69705242	69708855	3614	*	Ank3	37.8499	28.078	1.81255e-171	170.742	3.17196e-170
chr10	69719035	69721396	2362	*	Ank3	0	1.86891	1.41258e-09	8.84999	2.56832e-09
chr10	69729779	69731382	1604	*	Ank3	0	22.2728	1.3074e-135	134.884	1.83036e-134
chr10	69743707	69745364	1658	*	Ank3	49.4329	100	0	615	0
chr10	69763810	69765274	1465	*	Ank3	30.1619	31.0883	4.61166e-190	189.336	1.07605e-188
chr10	69858005	69860011	2007	*	Ank3	0	5.64529	6.66102e-33	32.1765	2.22034e-32
chr10	69864898	69866560	1663	*	Ank3	0	3.43874	2.8399e-19	18.5467	6.97518e-19
chr10	6978864	6979763	900	*	Ipcef1	100	100	1	0	1
chr10	70094430	70095370	941	*	Ccdc6	100	100	1	0	1
chr10	70168525	70169712	1188	*	Ccdc6	0	29.8637	4.68826e-53	52.329	3.70372e-51
chr10	70484011	70486080	2070	*	Ccdc6	34.779	1	1	0	1
chr10	70168525	70169712	1188	*	Phyhipl	0	45.5055	1.96928e-81	80.7057	6.3017e-80
chr10	70597789	70599254	1466	*	Phyhipl	100	100	1	0	1
chr10	70799511	70801618	2108	*	Phyhipl	35.9275	67.218	1.0294e-118	117.987	6.58818e-117
chr10	70948901	70950798	1898	*	Phyhipl	31.5446	53.1253	1.62384e-94	93.7895	6.92839e-93
chr10	70951801	70953389	1589	*	Phyhipl	26.1898	21.3713	5.42213e-40	39.2658	6.30938e-39
chr10	7157963	7159596	1634	*	Cnksr3	0	5.07129	2.50274e-07	6.60158	4.00438e-06
chr10	7209855	7211881	2027	*	Cnksr3	100	100	1	0	1
chr10	75555334	75557150	1817	*	Gstt2	26.8514	1	1	0	1
chr10	75836632	75837464	833	*	Gstt2	100	100	1	0	1
chr10	76963638	76965788	2151	*	Pcbp3	100	100	1	0	1
chr10	77150210	77152795	2586	*	Pcbp3	0	100	2.7757e-23	22.5566	2.88673e-21
chr10	77145845	77146671	827	*	Col18a1	0	1.81581	6.56508e-10	9.18276	1.32794e-08
chr10	77149875	77153106	3232	*	Col18a1	70.5094	100	0	615	0
chr10	77158374	77159329	956	*	Col18a1	0	1.37666	3.36398e-07	6.47315	2.90041e-06
chr10	77163724	77166688	2965	*	Col18a1	100	100	1	0	1
chr10	77622758	77623764	1007	*	Col18a1	0	1.74149	1.88722e-09	8.72418	2.99596e-08
chr10	78395084	78397191	2108	*	Ilvbl	25.237	1	1	0	1
chr10	78574982	78576417	1436	*	Ilvbl	100	100	1	0	1
chr10	78751691	78752654	964	*	Ccdc105	100	100	1	0	1
chr10	78786998	78788635	1638	*	Ccdc105	26.3695	1	1	0	1
chr10	7954387	7956050	1664	*	Tab2	100	100	1	0	1
chr10	8036916	8039606	2691	*	Tab2	25.6715	100	1.09186e-70	69.9618	9.82674e-69
chr10	79654479	79655710	1232	*	C2cd4c	0	4.62435	1.22496e-05	4.91188	2.19203e-05
chr10	79683081	79683805	725	*	C2cd4c	0	12.1833	2.21169e-07	6.65528	4.51184e-07
chr10	79694769	79696164	1396	*	C2cd4c	0	17.1013	1.62338e-08	7.78958	4.47526e-08
chr10	79801737	79804663	2927	*	C2cd4c	0	26.0326	1.41419e-10	9.84949	4.65316e-10
chr10	79811566	79812798	1233	*	C2cd4c	0	29.2674	2.5377e-11	10.5956	1.17657e-10
chr10	79840085	79841823	1739	*	C2cd4c	0	48.7718	8.05226e-16	15.0941	7.46664e-15
chr10	79858121	79858957	837	*	C2cd4c	0	67.8718	3.16736e-20	19.4993	4.6153e-19
chr10	79871653	79872364	712	*	C2cd4c	0	28.788	3.27344e-11	10.485	1.38912e-10
chr10	79892365	79893872	1508	*	C2cd4c	0	28.6401	3.5409e-11	10.4509	1.38912e-10
chr10	79900327	79901879	1553	*	C2cd4c	0	39.4618	1.13028e-13	12.9468	8.23489e-13
chr10	79913830	79914607	778	*	C2cd4c	0	71.5348	4.52753e-21	20.3441	9.23616e-20
chr10	79933969	79934890	922	*	C2cd4c	0	49.453	5.60791e-16	15.2512	5.72007e-15
chr10	79936591	79937753	1163	*	C2cd4c	0	35.6613	8.5063e-13	12.0703	4.33821e-12
chr10	79945103	79946643	1541	*	C2cd4c	0	10.5409	5.29084e-07	6.27648	1.03782e-06
chr10	80033436	80034521	1086	*	C2cd4c	0	3.46758	2.26422e-05	4.64508	3.91442e-05
chr10	80047771	80049029	1259	*	C2cd4c	0	76.8741	2.65701e-22	21.5756	6.77538e-21
chr10	80084494	80085373	880	*	C2cd4c	0	26.7031	9.9051e-11	10.0041	3.36773e-10
chr10	79654479	79655710	1232	*	Plppr3	0	87.9615	2.70384e-54	53.568	4.53644e-53
chr10	79797021	79797726	706	*	Plppr3	0	24.6219	5.77563e-18	17.2384	3.96418e-17
chr10	79801603	79805141	3539	*	Plppr3	39.1837	29.9353	5.17562e-21	20.286	4.34177e-20
chr10	79858121	79858957	837	*	Plppr3	0	3.43615	8.1857e-06	5.08694	2.52253e-05
chr10	79871584	79874269	2686	*	Plppr3	100	100	2.14634e-36	35.6683	2.94635e-35
chr10	79892365	79893872	1508	*	Plppr3	0	6.27703	1.9214e-07	6.71638	7.07636e-07
chr10	79928314	79929118	805	*	Plppr3	0	22.9455	5.28576e-17	16.2769	3.47022e-16
chr10	80130553	80132448	1896	*	Plppr3	0	17.1411	1.12807e-13	12.9477	5.67795e-13
chr10	80158123	80160518	2396	*	Plppr3	0	48.4828	1.1905e-31	30.9243	1.38281e-30
chr10	80203585	80204705	1121	*	Plppr3	0	39.5555	1.57085e-26	25.8039	1.48249e-25
chr10	80208327	80209835	1509	*	Plppr3	32.8658	100	3.36557e-61	60.4729	7.26003e-60
chr10	80244596	80246165	1570	*	Plppr3	0	13.5615	1.27487e-11	10.8945	5.83351e-11
chr10	80298331	80299835	1505	*	Plppr3	0	27.9183	7.42808e-20	19.1291	5.90337e-19
chr10	80315917	80317048	1132	*	Plppr3	0	82.9476	2.03125e-51	50.6922	3.06719e-50
chr10	79654479	79655710	1232	*	Arid3a	0	4.6716	7.88176e-08	7.10338	5.5515e-07
chr10	79797021	79797726	706	*	Arid3a	0	1.30181	0.000100142	3.99938	0.000463514
chr10	79801603	79805141	3539	*	Arid3a	32.4403	1	1	0	1
chr10	79858121	79858957	837	*	Arid3a	0	38.9441	2.12551e-39	38.6725	8.6083e-38
chr10	79871653	79872364	712	*	Arid3a	0	13.5565	5.15825e-16	15.2875	7.5967e-15
chr10	79872541	79873373	833	*	Arid3a	0	9.32446	4.08103e-12	11.3892	5.50939e-11
chr10	79927151	79929603	2453	*	Arid3a	100	100	2.02034e-08	7.69457	1.81831e-07
chr10	80084494	80085373	880	*	Arid3a	0	1	0.00018994	3.72138	0.000809746
chr10	80158123	80160518	2396	*	Arid3a	0	3.87662	4.25498e-07	6.3711	2.55299e-06
chr10	80203585	80204705	1121	*	Arid3a	0	6.4043	1.998e-09	8.6994	2.15784e-08
chr10	80208332	80209607	1276	*	Arid3a	0	14.6442	5.1357e-17	16.2894	8.31984e-16
chr10	80227477	80228358	882	*	Arid3a	0	5.18578	2.64848e-08	7.577	2.14527e-07
chr10	80244596	80245336	741	*	Arid3a	0	1.77083	3.70328e-05	4.43141	0.000183035
chr10	80421640	80423174	1535	*	Arid3a	0	5.22191	2.45311e-08	7.61028	2.0916e-07
chr10	79654479	79655710	1232	*	Tmem259	0	12.87	1.28853e-15	14.8899	9.63594e-15
chr10	79683081	79683805	725	*	Tmem259	0	1.15858	0.000441821	3.35475	0.000690847
chr10	79694769	79696164	1396	*	Tmem259	0	12.4915	3.04038e-15	14.5171	1.93684e-14
chr10	79801603	79805141	3539	*	Tmem259	28.5714	5.47462	2.47842e-08	7.60583	5.92067e-08
chr10	79807571	79808277	707	*	Tmem259	0	1.31667	0.000308703	3.51046	0.000487128
chr10	79811566	79812798	1233	*	Tmem259	0	9.29433	4.28503e-12	11.368	1.67506e-11
chr10	79840085	79841823	1739	*	Tmem259	0	16.3721	4.57825e-19	18.3393	4.63211e-18
chr10	79858121	79858957	837	*	Tmem259	0	88.1557	9.07038e-90	89.0424	7.80052e-88
chr10	79871653	79872364	712	*	Tmem259	0	28.975	1.76803e-31	30.7525	6.08201e-30
chr10	79872541	79873373	833	*	Tmem259	0	1.38554	0.000264062	3.57829	0.000420543
chr10	79892365	79893872	1508	*	Tmem259	0	7.88977	1.03604e-10	9.98462	3.24e-10
chr10	79900327	79901879	1553	*	Tmem259	0	2.92235	8.09139e-06	5.09198	1.56373e-05
chr10	79913830	79914607	778	*	Tmem259	0	12.7778	1.58839e-15	14.799	1.13835e-14
chr10	79928314	79929118	805	*	Tmem259	0	1.84107	9.39794e-05	4.02697	0.000158475
chr10	79933969	79934890	922	*	Tmem259	0	28.1124	1.25059e-30	29.9029	3.58503e-29
chr10	79936591	79937753	1163	*	Tmem259	0	10.1784	5.77055e-13	12.2388	2.68252e-12
chr10	79946449	79947389	941	*	Tmem259	0	3.10043	5.40291e-06	5.26737	1.06816e-05
chr10	79986081	79986588	508	*	Tmem259	100	100	1	0	1
chr10	80033436	80034521	1086	*	Tmem259	0	2.24336	3.77392e-05	4.42321	6.6919e-05
chr10	80047771	80049029	1259	*	Tmem259	0	18.1344	8.41216e-21	20.0751	1.11299e-19
chr10	80063663	80064422	760	*	Tmem259	0	1	0.000633057	3.19856	0.00096359
chr10	80070635	80071771	1137	*	Tmem259	0	9.69198	1.73896e-12	11.7597	7.29513e-12
chr10	80084494	80085373	880	*	Tmem259	0	1.39739	0.000257057	3.58997	0.000413214
chr10	80130553	80132448	1896	*	Tmem259	0	3.90558	8.70156e-07	6.0604	1.84774e-06
chr10	80149952	80151276	1325	*	Tmem259	0	5.28751	3.78848e-08	7.42153	8.92628e-08
chr10	80158123	80160518	2396	*	Tmem259	0	7.74745	1.43071e-10	9.84445	4.37176e-10
chr10	80164268	80165589	1322	*	Tmem259	0	10.0164	8.33242e-13	12.0792	3.67481e-12
chr10	80208332	80209607	1276	*	Tmem259	0	7.74192	1.44878e-10	9.839	4.37176e-10
chr10	80214421	80216256	1836	*	Tmem259	0	3.09157	5.51262e-06	5.25864	1.07747e-05
chr10	80227477	80228358	882	*	Tmem259	0	23.0962	1.09109e-25	24.9621	2.34583e-24
chr10	80245101	80246165	1065	*	Tmem259	0	8.49099	2.64973e-11	10.5768	9.11508e-11
chr10	80298331	80299835	1505	*	Tmem259	0	2.03117	6.10648e-05	4.21421	0.000103992
chr10	80322490	80324202	1713	*	Tmem259	0	6.16973	5.12297e-09	8.29048	1.3768e-08
chr10	80417707	80418939	1233	*	Tmem259	0	2.67123	1.43011e-05	4.84463	2.64494e-05
chr10	80419145	80420006	862	*	Tmem259	0	3.81407	1.07086e-06	5.97027	2.21913e-06
chr10	80421640	80423174	1535	*	Tmem259	0	8.01864	7.73479e-11	10.1116	2.51016e-10
chr10	80480800	80482345	1546	*	Tmem259	0	5.73578	1.3707e-08	7.86306	3.57212e-08
chr10	79654479	79655710	1232	*	Abca7	0	4.85678	2.19755e-11	10.6581	5.85073e-11
chr10	79694769	79696164	1396	*	Abca7	0	10.1633	1.72801e-21	20.7625	9.21605e-21
chr10	79797021	79797726	706	*	Abca7	0	6.02334	1.32025e-13	12.8793	3.80924e-13
chr10	79801603	79805141	3539	*	Abca7	28.0665	8.01507	2.12876e-17	16.6719	8.71306e-17
chr10	79807571	79808277	707	*	Abca7	0	7.01017	1.74421e-15	14.7584	6.13961e-15
chr10	79811566	79812798	1233	*	Abca7	0	6.29071	4.08826e-14	13.3885	1.26234e-13
chr10	79858121	79858957	837	*	Abca7	0	64.0442	4.37555e-124	123.359	1.54019e-122
chr10	79871653	79872364	712	*	Abca7	0	28.9377	3.07987e-57	56.5115	6.02286e-56
chr10	79872541	79873373	833	*	Abca7	0	6.44941	2.03869e-14	13.6906	6.40732e-14
chr10	79892365	79893872	1508	*	Abca7	0	6.54865	1.31944e-14	13.8796	4.3004e-14
chr10	79900327	79901879	1553	*	Abca7	0	11.632	2.76055e-24	23.559	1.7352e-23
chr10	79913830	79914607	778	*	Abca7	0	7.44183	2.62815e-16	15.5803	9.63656e-16
chr10	79928314	79929118	805	*	Abca7	0	4.91236	1.72234e-11	10.7639	4.66357e-11
chr10	79933969	79934890	922	*	Abca7	0	18.5189	2.12469e-37	36.6727	2.49297e-36
chr10	79997431	79998631	1201	*	Abca7	100	100	1	0	1
chr10	80084494	80085373	880	*	Abca7	0	8.37414	4.40964e-18	17.3556	1.89292e-17
chr10	80118231	80119095	865	*	Abca7	0	1	0.000485048	3.31422	0.00082085
chr10	80130553	80132448	1896	*	Abca7	0	3.2681	2.32812e-08	7.63299	5.32142e-08
chr10	80158123	80160518	2396	*	Abca7	0	12.2935	1.51865e-25	24.8185	1.06913e-24
chr10	80164268	80165589	1322	*	Abca7	0	2.48975	7.06485e-07	6.1509	1.35154e-06
chr10	80203585	80204705	1121	*	Abca7	0	1.97058	6.88119e-06	5.16234	1.26155e-05
chr10	80208332	80209607	1276	*	Abca7	0	19.3924	4.61536e-39	38.3358	6.24848e-38
chr10	80214421	80216256	1836	*	Abca7	0	2.08822	4.10837e-06	5.38633	7.6113e-06
chr10	80227477	80228358	882	*	Abca7	0	22.1009	3.21195e-44	43.4932	5.13913e-43
chr10	80244596	80246165	1570	*	Abca7	0	12.8781	1.17025e-26	25.9317	8.95497e-26
chr10	80298331	80299835	1505	*	Abca7	0	9.3275	6.74652e-20	19.1709	3.1247e-19
chr10	80315917	80317048	1132	*	Abca7	0	38.78	5.59146e-76	75.2525	1.64016e-74
chr10	80384801	80387454	2654	*	Abca7	0	11.784	1.41756e-24	23.8485	9.24037e-24
chr10	80417707	80418939	1233	*	Abca7	0	8.91082	4.19273e-19	18.3775	1.8448e-18
chr10	80421640	80423174	1535	*	Abca7	0	21.712	1.76735e-43	42.7527	2.59211e-42
chr10	80480800	80482345	1546	*	Abca7	0	2.95583	9.154e-08	7.03839	1.96476e-07
chr10	79683081	79683805	725	*	Gpx4	0	3.15778	1.04877e-06	5.97932	2.40828e-06
chr10	79694769	79696164	1396	*	Gpx4	0	4.94893	5.52676e-09	8.25753	1.44786e-08
chr10	79740484	79741405	922	*	Gpx4	0	1.88543	4.35528e-05	4.36098	8.26614e-05
chr10	79801603	79805141	3539	*	Gpx4	25.9327	1	1	0	1
chr10	79807571	79808277	707	*	Gpx4	0	6.04278	2.2448e-10	9.64882	6.89771e-10
chr10	79811566	79812798	1233	*	Gpx4	0	3.6678	2.35491e-07	6.62803	5.61555e-07
chr10	79840085	79841823	1739	*	Gpx4	0	15.432	2.56293e-22	21.5913	1.83348e-21
chr10	79858121	79858957	837	*	Gpx4	0	84.018	1.48771e-109	108.827	9.22383e-108
chr10	79871653	79872364	712	*	Gpx4	0	5.07606	3.80867e-09	8.41923	1.05733e-08
chr10	79892365	79893872	1508	*	Gpx4	0	1.75053	6.46541e-05	4.1894	0.000121471
chr10	79900327	79901879	1553	*	Gpx4	0	13.1218	2.22426e-19	18.6528	1.33455e-18
chr10	79913830	79914607	778	*	Gpx4	0	22.1103	8.21308e-31	30.0855	7.27444e-30
chr10	79933969	79934890	922	*	Gpx4	0	26.6071	1.56632e-36	35.8051	1.94224e-35
chr10	79936591	79937753	1163	*	Gpx4	0	32.2538	1.02968e-43	42.9873	1.596e-42
chr10	79945103	79947389	2287	*	Gpx4	0	11.101	8.26994e-17	16.0825	4.66124e-16
chr10	80033436	80034521	1086	*	Gpx4	0	7.46402	3.49518e-12	11.4565	1.41327e-11
chr10	80047771	80049029	1259	*	Gpx4	0	100	6.99187e-130	129.155	6.50244e-128
chr10	80054359	80055262	904	*	Gpx4	100	100	1	0	1
chr10	80063663	80064422	760	*	Gpx4	0	1.058	0.000491417	3.30855	0.000830942
chr10	80070635	80071771	1137	*	Gpx4	0	14.1842	9.90719e-21	20.004	6.35427e-20
chr10	80118231	80119095	865	*	Gpx4	0	2.10098	2.31665e-05	4.63514	4.58401e-05
chr10	80149952	80151276	1325	*	Gpx4	0	23.5449	1.22963e-32	31.9102	1.42944e-31
chr10	80164268	80165589	1322	*	Gpx4	0	6.18949	1.46074e-10	9.83543	4.68444e-10
chr10	80189700	80191585	1886	*	Gpx4	0	8.79028	7.18732e-14	13.1434	3.3421e-13
chr10	80194143	80195110	968	*	Gpx4	0	8.19658	4.08986e-13	12.3883	1.81122e-12
chr10	80227477	80228358	882	*	Gpx4	0	22.7159	1.39377e-31	30.8558	1.36443e-30
chr10	80241565	80242637	1073	*	Gpx4	0	18.4085	4.19655e-26	25.3771	3.12223e-25
chr10	80245101	80246165	1065	*	Gpx4	0	2.09322	2.36988e-05	4.62527	4.63998e-05
chr10	80259521	80260354	834	*	Gpx4	0	15.2366	4.54346e-22	21.3426	3.12994e-21
chr10	80322490	80324202	1713	*	Gpx4	0	22.6579	1.65205e-31	30.782	1.5364e-30
chr10	80384801	80387454	2654	*	Gpx4	0	1	0.000582398	3.23478	0.000967197
chr10	80410065	80410809	745	*	Gpx4	0	2.71312	3.85705e-06	5.41374	8.15241e-06
chr10	80417707	80418939	1233	*	Gpx4	0	38.133	3.42574e-51	50.4652	6.37188e-50
chr10	80419145	80420006	862	*	Gpx4	0	7.84954	1.13008e-12	11.9469	4.77716e-12
chr10	80423356	80424086	731	*	Gpx4	0	9.93091	2.54546e-15	14.5942	1.24593e-14
chr10	79801603	79805141	3539	*	Stk11	25.4133	1	1	0	1
chr10	80047771	80049029	1259	*	Stk11	0	100	3.40176e-36	35.4683	3.19765e-34
chr10	80116658	80119286	2629	*	Stk11	100	100	1	0	1
chr10	80149952	80151276	1325	*	Stk11	0	30.9719	3.15081e-14	13.5016	8.46218e-13
chr10	80194143	80195110	968	*	Stk11	0	20.8262	5.33433e-11	10.2729	8.35712e-10
chr10	80241565	80242637	1073	*	Stk11	0	9.09337	2.88938e-07	6.5392	3.19532e-06
chr10	80259521	80260354	834	*	Stk11	0	15.9793	1.86002e-09	8.73048	2.49774e-08
chr10	80310261	80319381	9121	*	Stk11	27.6503	3.61814	1	0	1
chr10	80322490	80324202	1713	*	Stk11	0	4.1382	1.09064e-05	4.96232	0.00010252
chr10	80417707	80418939	1233	*	Stk11	0	30.4818	4.51208e-14	13.3456	1.06034e-12
chr10	80569476	80570197	722	*	Stk11	0	1	0.000108729	3.96365	0.000973385
chr10	79654479	79655710	1232	*	Cbarp	0	100	9.95879e-103	102.002	9.21188e-101
chr10	79797021	79797726	706	*	Cbarp	0	5.66634	1.68637e-09	8.77305	1.07579e-08
chr10	79801737	79804663	2927	*	Cbarp	0	4.26761	4.06723e-08	7.3907	2.28011e-07
chr10	79858121	79858957	837	*	Cbarp	0	19.6051	2.82754e-23	22.5486	4.75541e-22
chr10	79871653	79872364	712	*	Cbarp	0	17.6934	2.1917e-21	20.6592	3.11896e-20
chr10	79872541	79873373	833	*	Cbarp	0	17.7136	2.09306e-21	20.6792	3.11896e-20
chr10	79892365	79893872	1508	*	Cbarp	0	1.35939	3.0441e-05	4.51654	0.00012748
chr10	79928314	79929118	805	*	Cbarp	0	8.58607	2.19493e-12	11.6586	1.62425e-11
chr10	80130553	80132448	1896	*	Cbarp	0	4.39619	3.03551e-08	7.51777	1.7549e-07
chr10	80136095	80137537	1443	*	Cbarp	100	100	1	0	1
chr10	80158123	80160518	2396	*	Cbarp	0	10.8358	1.3123e-14	13.882	1.10353e-13
chr10	80203585	80204705	1121	*	Cbarp	0	8.73952	1.54799e-12	11.8102	1.19324e-11
chr10	80208332	80209607	1276	*	Cbarp	0	19.6366	2.63197e-23	22.5797	4.75541e-22
chr10	80244596	80245336	741	*	Cbarp	0	1.67788	1.47467e-05	4.83131	6.654e-05
chr10	80310261	80319381	9121	*	Cbarp	26.798	1	1	0	1
chr10	80421640	80423174	1535	*	Cbarp	0	15.9254	1.22473e-19	18.912	1.5105e-18
chr10	80480800	80482345	1546	*	Cbarp	0	23.7063	2.50175e-27	26.6018	5.1425e-26
chr10	80565758	80567358	1601	*	Cbarp	0	13.4946	3.09332e-17	16.5096	3.01192e-16
chr10	79797021	79797726	706	*	Midn	0	4.21929	2.68212e-12	11.5715	1.1399e-11
chr10	79801603	79805141	3539	*	Midn	34.5754	9.39282	2.42705e-20	19.6149	2.66976e-19
chr10	79807571	79808277	707	*	Midn	0	6.09719	4.0212e-17	16.3956	2.68559e-16
chr10	79811566	79812798	1233	*	Midn	0	1.9473	1.84066e-06	5.73503	4.52899e-06
chr10	79858121	79858957	837	*	Midn	0	1.57762	1.63929e-05	4.78534	3.64938e-05
chr10	79871653	79872364	712	*	Midn	0	5.12188	1.28775e-14	13.8902	7.29724e-14
chr10	79872541	79873373	833	*	Midn	0	6.46023	4.69619e-18	17.3283	3.51275e-17
chr10	79892365	79893872	1508	*	Midn	0	4.47388	5.94945e-13	12.2255	2.71353e-12
chr10	79900327	79901879	1553	*	Midn	0	4.54396	3.9304e-13	12.4056	1.83746e-12
chr10	79928314	79929118	805	*	Midn	0	4.16109	3.78437e-12	11.422	1.5057e-11
chr10	79932514	79933239	726	*	Midn	0	4.75226	1.14638e-13	12.9407	5.79385e-13
chr10	79933969	79934890	922	*	Midn	0	6.57419	2.39326e-18	17.621	1.86475e-17
chr10	79946449	79947389	941	*	Midn	0	1.549	1.9416e-05	4.71184	4.22186e-05
chr10	80070635	80071771	1137	*	Midn	0	2.34407	1.7608e-07	6.75429	4.70384e-07
chr10	80084494	80085373	880	*	Midn	0	3.47425	2.19989e-10	9.6576	7.61813e-10
chr10	80118231	80119095	865	*	Midn	0	8.62782	1.26894e-23	22.8966	1.69494e-22
chr10	80130553	80132448	1896	*	Midn	0	2.68473	2.34752e-08	7.62939	6.75364e-08
chr10	80144943	80146521	1579	*	Midn	100	100	1	0	1
chr10	80148100	80162248	14149	*	Midn	100	100	4.22634e-23	22.374	5.26884e-22
chr10	80164268	80165589	1322	*	Midn	0	1	0.000499445	3.30151	0.000924715
chr10	80203585	80204705	1121	*	Midn	0	2.97232	4.28361e-09	8.36819	1.35769e-08
chr10	80208332	80209607	1276	*	Midn	0	15.3108	8.62271e-41	40.0644	2.3035e-39
chr10	80244596	80246165	1570	*	Midn	0	3.29865	6.21576e-10	9.20651	2.03921e-09
chr10	80298331	80299835	1505	*	Midn	0	13.1007	4.10234e-35	34.387	7.67137e-34
chr10	80310261	80319381	9121	*	Midn	40.6308	100	2.3891e-258	257.622	2.23381e-256
chr10	80384801	80387454	2654	*	Midn	0	14.579	6.53909e-39	38.1845	1.52851e-37
chr10	80417707	80418939	1233	*	Midn	0	7.31132	3.05762e-20	19.5146	3.04936e-19
chr10	80421496	80424476	2981	*	Midn	27.5889	49.7206	3.47124e-129	128.46	1.62281e-127
chr10	80480800	80482345	1546	*	Midn	0	3.4625	2.35824e-10	9.62741	8.01801e-10
chr10	80556965	80557872	908	*	Midn	0	2.23606	3.3357e-07	6.47681	8.66355e-07
chr10	80565758	80567358	1601	*	Midn	0	78.5398	3.21544e-203	202.493	2.00429e-201
chr10	79797021	79797726	706	*	Cirbp	0	11.6032	2.35673e-18	17.6277	2.19176e-17
chr10	79801603	79805141	3539	*	Cirbp	35.4399	14.9728	7.86019e-23	22.1046	8.1222e-22
chr10	79807571	79808277	707	*	Cirbp	0	2.10709	9.75311e-06	5.01086	3.7022e-05
chr10	79858121	79858957	837	*	Cirbp	0	5.32716	5.13904e-10	9.28912	2.65517e-09
chr10	79871653	79872364	712	*	Cirbp	0	16.6546	4.58148e-25	24.339	5.32597e-24
chr10	79872541	79873373	833	*	Cirbp	0	20.2431	7.81833e-30	29.1069	1.11862e-28
chr10	79892365	79893872	1508	*	Cirbp	0	3.15783	3.91839e-07	6.40689	1.65641e-06
chr10	79928314	79929118	805	*	Cirbp	0	10.2679	1.40109e-16	15.8535	1.04241e-15
chr10	79933969	79934890	922	*	Cirbp	0	1.49444	6.35518e-05	4.19687	0.000223031
chr10	80130553	80132448	1896	*	Cirbp	0	3.24199	3.0289e-07	6.51872	1.31017e-06
chr10	80158123	80160518	2396	*	Cirbp	0	16.843	2.57416e-25	24.5894	3.19196e-24
chr10	80164049	80166027	1979	*	Cirbp	100	100	1	0	1
chr10	80167667	80169081	1415	*	Cirbp	100	100	1	0	1
chr10	80203585	80204705	1121	*	Cirbp	0	11.0601	1.24158e-17	16.906	1.09969e-16
chr10	80208332	80209607	1276	*	Cirbp	0	35.093	1.45631e-49	48.8367	3.00971e-48
chr10	80244596	80245336	741	*	Cirbp	0	5.3603	4.64351e-10	9.33315	2.4677e-09
chr10	80298331	80299835	1505	*	Cirbp	0	10.206	1.69351e-16	15.7712	1.21151e-15
chr10	80310261	80319381	9121	*	Cirbp	40.0616	35.9064	1.2094e-50	49.9174	2.81187e-49
chr10	80421640	80423174	1535	*	Cirbp	0	65.9988	1.26174e-90	89.899	5.86708e-89
chr10	80480800	80482345	1546	*	Cirbp	0	21.3056	3.03004e-31	30.5186	5.12353e-30
chr10	80565758	80567358	1601	*	Cirbp	0	100	8.43585e-136	135.074	7.84534e-134
chr10	80172925	80173904	980	*	RP23-6P9.7	100	100	1	0	1
chr10	80310261	80319381	9121	*	RP23-6P9.7	30.5432	1	1	0	1
chr10	80179641	80181817	2177	*	Efna2	100	100	1	0	1
chr10	80203585	80204705	1121	*	Efna2	0	6.95788	7.31938e-08	7.13553	1.94486e-06
chr10	80208332	80209607	1276	*	Efna2	0	5.53192	3.31336e-07	6.47973	7.70357e-06
chr10	80310261	80319381	9121	*	Efna2	32.0655	100	1.18734e-50	49.9254	1.10422e-48
chr10	80421640	80423174	1535	*	Efna2	0	24.7435	4.84056e-16	15.3151	1.50057e-14
chr10	80565758	80567358	1601	*	Efna2	0	76.2417	1.00219e-39	38.999	6.2136e-38
chr10	79801603	79805141	3539	*	Ndufs7	25.5751	1	1	0	1
chr10	79913830	79914607	778	*	Ndufs7	0	2.30336	8.70646e-06	5.06016	5.43403e-05
chr10	79936591	79937753	1163	*	Ndufs7	0	10.7996	1.20072e-11	10.9206	9.87863e-11
chr10	79945103	79946643	1541	*	Ndufs7	0	12.1265	1.45935e-12	11.8358	1.25782e-11
chr10	80047771	80049029	1259	*	Ndufs7	0	100	3.56588e-73	72.4478	3.22712e-71
chr10	80149952	80151276	1325	*	Ndufs7	0	52.8256	1.23428e-40	39.9086	3.19149e-39
chr10	80194143	80195110	968	*	Ndufs7	0	14.3326	4.39018e-14	13.3575	4.18222e-13
chr10	80241565	80242637	1073	*	Ndufs7	0	16.6333	1.13645e-15	14.9444	1.20999e-14
chr10	80249242	80250439	1198	*	Ndufs7	100	100	1	0	1
chr10	80259521	80260354	834	*	Ndufs7	0	3.25445	1.92227e-06	5.71619	1.28863e-05
chr10	80322490	80324202	1713	*	Ndufs7	0	19.0008	2.64577e-17	16.5774	3.68372e-16
chr10	80417707	80418939	1233	*	Ndufs7	0	13.9393	8.19971e-14	13.0862	7.42073e-13
chr10	79807571	79808277	707	*	Gamt	0	35.3153	6.78337e-17	16.1686	1.37175e-15
chr10	79811566	79812798	1233	*	Gamt	0	1	0.000291985	3.53464	0.000932304
chr10	79840085	79841823	1739	*	Gamt	0	60.9017	2.57779e-26	25.5888	1.17289e-24
chr10	79858121	79858957	837	*	Gamt	0	18.386	1.15969e-10	9.93566	1.11086e-09
chr10	79871653	79872364	712	*	Gamt	0	2.99958	5.36009e-05	4.27083	0.000207561
chr10	79900327	79901879	1553	*	Gamt	0	34.8941	9.69433e-17	16.0135	1.76437e-15
chr10	79932514	79933239	726	*	Gamt	0	11.9595	2.69393e-08	7.56961	1.88575e-07
chr10	79933969	79934890	922	*	Gamt	0	30.0074	6.10454e-15	14.2143	9.25855e-14
chr10	79945103	79946643	1541	*	Gamt	0	2.80962	6.29666e-05	4.20089	0.000238748
chr10	80033436	80034521	1086	*	Gamt	0	7.53384	1.14759e-06	5.94021	5.64489e-06
chr10	80047771	80049312	1542	*	Gamt	37.0164	100	1.03836e-40	39.9837	9.44903e-39
chr10	80070635	80071771	1137	*	Gamt	0	3.92404	2.448e-05	4.61119	9.90081e-05
chr10	80149952	80151276	1325	*	Gamt	0	9.42346	2.3125e-07	6.63592	1.31523e-06
chr10	80189700	80191585	1886	*	Gamt	0	27.2493	6.32589e-14	13.1989	8.85625e-13
chr10	80194143	80195110	968	*	Gamt	0	19.444	4.72925e-11	10.3252	5.37952e-10
chr10	80227477	80228358	882	*	Gamt	0	14.2805	3.7657e-09	8.42415	3.26361e-08
chr10	80241565	80242637	1073	*	Gamt	0	34.0464	1.98886e-16	15.7014	3.29067e-15
chr10	80259278	80260970	1693	*	Gamt	100	100	1.20188e-27	26.9201	7.29143e-26
chr10	80322400	80324389	1990	*	Gamt	26.5289	9.67495	1.86848e-07	6.72851	1.13355e-06
chr10	80410065	80410809	745	*	Gamt	0	2.04057	0.000120851	3.91775	0.000414999
chr10	80417707	80418939	1233	*	Gamt	0	10.5299	9.05144e-08	7.04328	5.88344e-07
chr10	80570740	80571825	1086	*	Gamt	0	10.456	9.63669e-08	7.01607	6.04785e-07
chr10	80623231	80623989	759	*	Gamt	0	5.27595	7.78173e-06	5.10892	3.45433e-05
chr10	80664296	80665507	1212	*	Gamt	0	1.41737	0.000204973	3.6883	0.000678276
chr10	80736430	80737489	1060	*	Gamt	0	43.8471	4.90066e-20	19.3097	1.78384e-18
chr10	80751284	80752651	1368	*	Gamt	0	13.5651	6.90635e-09	8.16075	5.71344e-08
chr10	79797021	79797726	706	*	Dazap1	0	6.34545	1.14034e-11	10.943	5.18856e-11
chr10	79803070	79804663	1594	*	Dazap1	0	3.78232	4.76894e-08	7.32158	1.63764e-07
chr10	79811566	79812798	1233	*	Dazap1	0	1.37595	0.000119768	3.92166	0.0002986
chr10	79858121	79858957	837	*	Dazap1	0	69.659	4.00462e-101	100.397	2.42947e-99
chr10	79871653	79872364	712	*	Dazap1	0	32.8364	4.25153e-49	48.3715	1.28963e-47
chr10	79872541	79873373	833	*	Dazap1	0	11.0728	2.38672e-18	17.6222	1.80993e-17
chr10	79892365	79893872	1508	*	Dazap1	0	6.492	7.07896e-12	11.15	3.39045e-11
chr10	79928314	79929118	805	*	Dazap1	0	10.1425	4.92279e-17	16.3078	3.58379e-16
chr10	79933969	79934890	922	*	Dazap1	0	2.9455	7.25692e-07	6.13925	2.16518e-06
chr10	80084494	80085373	880	*	Dazap1	0	1.01149	0.000391989	3.40673	0.000914642
chr10	80130553	80132448	1896	*	Dazap1	0	3.54432	1.03443e-07	6.9853	3.4864e-07
chr10	80158123	80160518	2396	*	Dazap1	0	26.8993	1.03969e-40	39.9831	2.3653e-39
chr10	80203585	80204705	1121	*	Dazap1	0	4.59414	3.3996e-09	8.46857	1.37495e-08
chr10	80208332	80209607	1276	*	Dazap1	0	13.007	4.4159e-21	20.355	4.46497e-20
chr10	80227477	80228358	882	*	Dazap1	0	10.031	7.07491e-17	16.1503	4.95243e-16
chr10	80244596	80246165	1570	*	Dazap1	0	5.7185	8.76657e-11	10.0572	3.8915e-10
chr10	80264929	80265877	949	*	Dazap1	100	100	1	0	1
chr10	80298331	80299835	1505	*	Dazap1	0	4.1792	1.31126e-08	7.88231	4.87039e-08
chr10	80310261	80319381	9121	*	Dazap1	26.8393	8.63496	6.64085e-15	14.1778	3.77698e-14
chr10	80421640	80423174	1535	*	Dazap1	0	16.2315	1.22817e-25	24.9107	1.49018e-24
chr10	80480800	80482345	1546	*	Dazap1	0	3.38298	1.74841e-07	6.75736	5.78566e-07
chr10	80565758	80567358	1601	*	Dazap1	0	36.1165	9.8649e-54	53.0059	3.59082e-52
chr10	80736430	80737489	1060	*	Dazap1	0	100	5.42408e-144	143.266	4.93591e-142
chr10	79797021	79797726	706	*	Apc2	0	11.0596	4.18302e-15	14.3785	3.38444e-14
chr10	79801737	79804663	2927	*	Apc2	0	6.55379	2.8581e-10	9.54392	1.64111e-09
chr10	79807571	79808277	707	*	Apc2	0	6.38202	4.36899e-10	9.35962	2.43025e-09
chr10	79858121	79858957	837	*	Apc2	0	21.1613	6.06506e-26	25.2172	6.74737e-25
chr10	79871653	79872364	712	*	Apc2	0	29.5401	6.20421e-35	34.2073	1.00395e-33
chr10	79872541	79873373	833	*	Apc2	0	23.9962	5.50874e-29	28.2589	6.53704e-28
chr10	79892365	79893872	1508	*	Apc2	0	4.33573	6.85451e-08	7.16402	3.05026e-07
chr10	79928314	79929118	805	*	Apc2	0	9.49017	2.02049e-13	12.6945	1.43859e-12
chr10	79933969	79934890	922	*	Apc2	0	10.7621	8.72368e-15	14.0593	6.75137e-14
chr10	80130553	80132448	1896	*	Apc2	0	2.15129	1.51285e-05	4.8202	5.49567e-05
chr10	80158123	80160518	2396	*	Apc2	0	15.719	4.18905e-20	19.3779	4.38618e-19
chr10	80203585	80204705	1121	*	Apc2	0	12.842	5.11734e-17	16.291	4.33756e-16
chr10	80208327	80209835	1509	*	Apc2	37.7361	45.3054	7.53562e-52	51.1229	1.9162e-50
chr10	80227477	80228358	882	*	Apc2	0	1.56959	6.367e-05	4.19607	0.000222221
chr10	80244596	80245336	741	*	Apc2	0	4.55045	4.03265e-08	7.39441	1.94003e-07
chr10	80295804	80297008	1205	*	Apc2	100	100	1	0	1
chr10	80297851	80300069	2219	*	Apc2	100	100	5.70005e-07	6.24412	2.35955e-06
chr10	80301729	80303173	1445	*	Apc2	100	100	1	0	1
chr10	80310261	80319381	9121	*	Apc2	61.8048	36.4367	2.13277e-31	30.6711	2.92025e-30
chr10	80421496	80424476	2981	*	Apc2	34.9358	65.9198	5.73687e-74	73.2413	2.55291e-72
chr10	80480800	80482345	1546	*	Apc2	0	15.3335	1.08597e-19	18.9642	1.0739e-18
chr10	80565758	80567633	1876	*	Apc2	52.9001	100	1.55565e-110	109.808	1.38453e-108
chr10	80736430	80737489	1060	*	Apc2	0	51.2778	2.94387e-58	57.5311	8.73347e-57
chr10	80774071	80775198	1128	*	Apc2	0	4.50523	4.50932e-08	7.34589	2.11226e-07
chr10	79892365	79893872	1508	*	Mex3d	0	2.19341	6.16262e-07	6.21023	1.81797e-06
chr10	79900327	79901879	1553	*	Mex3d	0	1.22557	2.88464e-05	4.53991	7.0914e-05
chr10	79928314	79929118	805	*	Mex3d	0	4.06049	3.69404e-10	9.4325	1.39116e-09
chr10	80118231	80119095	865	*	Mex3d	0	3.89786	7.04986e-10	9.15182	2.49565e-09
chr10	80130553	80132448	1896	*	Mex3d	0	2.3393	3.45132e-07	6.46202	1.05325e-06
chr10	80158123	80160518	2396	*	Mex3d	0	12.6684	5.14909e-25	24.2883	8.28535e-24
chr10	80164268	80165589	1322	*	Mex3d	0	1.34412	1.80088e-05	4.74452	4.55364e-05
chr10	80203585	80204705	1121	*	Mex3d	0	14.7724	1.20404e-28	27.9194	2.13116e-27
chr10	80208332	80209607	1276	*	Mex3d	0	25.2066	1.18284e-46	45.9271	2.99089e-45
chr10	80214421	80216256	1836	*	Mex3d	0	1.62571	5.88177e-06	5.23049	1.57738e-05
chr10	80244596	80246165	1570	*	Mex3d	0	2.96427	2.87998e-08	7.54061	9.61805e-08
chr10	80298331	80299835	1505	*	Mex3d	0	27.9426	2.24472e-51	50.6488	7.94631e-50
chr10	80310261	80319381	9121	*	Mex3d	47.9758	88.9071	1.37013e-156	155.863	8.08377e-155
chr10	80383101	80387454	4354	*	Mex3d	100	100	6.94985e-50	49.158	2.05021e-48
chr10	80421640	80423174	1535	*	Mex3d	0	20.1145	7.26075e-38	37.139	1.60644e-36
chr10	80480800	80482345	1546	*	Mex3d	0	7.86843	9.90055e-17	16.0043	7.96544e-16
chr10	80556965	80557872	908	*	Mex3d	0	1.462	1.12733e-05	4.94795	2.89186e-05
chr10	80565758	80567633	1876	*	Mex3d	41.7612	100	9.82649e-176	175.008	8.69645e-174
chr10	80806472	80808128	1657	*	Mex3d	0	4.40782	9.29127e-11	10.0319	3.65457e-10
chr10	79932514	79933239	726	*	Mbd3	0	1.72921	0.000122638	3.91137	0.000267987
chr10	79936591	79937753	1163	*	Mbd3	0	9.77214	8.0218e-11	10.0957	2.67898e-10
chr10	79945103	79947389	2287	*	Mbd3	0	39.7146	7.6034e-34	33.119	8.41126e-33
chr10	80047771	80049029	1259	*	Mbd3	0	69.6558	7.22193e-57	56.1413	1.27828e-55
chr10	80063663	80064422	760	*	Mbd3	0	2.84546	1.69949e-05	4.76968	3.90661e-05
chr10	80070635	80071771	1137	*	Mbd3	0	7.42269	5.13814e-09	8.28919	1.46686e-08
chr10	80118231	80119095	865	*	Mbd3	0	20.9258	2.12823e-19	18.672	1.21515e-18
chr10	80149952	80151276	1325	*	Mbd3	0	100	3.36096e-80	79.4735	1.18978e-78
chr10	80164268	80165589	1322	*	Mbd3	0	27.1223	3.65968e-24	23.4366	2.39912e-23
chr10	80189700	80191585	1886	*	Mbd3	0	29.5084	5.35392e-26	25.2713	4.51259e-25
chr10	80194143	80195110	968	*	Mbd3	0	19.8623	1.39872e-18	17.8543	7.28156e-18
chr10	80214421	80216256	1836	*	Mbd3	0	5.89208	7.72182e-08	7.11228	2.10271e-07
chr10	80241565	80242637	1073	*	Mbd3	0	28.0971	6.51436e-25	24.1861	4.43478e-24
chr10	80259521	80260354	834	*	Mbd3	0	1	0.000445991	3.35067	0.000928712
chr10	80310261	80319381	9121	*	Mbd3	44.1277	11.8192	2.72144e-09	8.5652	7.89664e-09
chr10	80322490	80324202	1713	*	Mbd3	0	42.9825	2.33465e-36	35.6318	3.44361e-35
chr10	80384801	80387454	2654	*	Mbd3	0	20.2627	6.88438e-19	18.1621	3.80792e-18
chr10	80397470	80399371	1902	*	Mbd3	100	100	1	0	1
chr10	80410065	80410809	745	*	Mbd3	0	4.47302	9.52485e-07	6.02114	2.37451e-06
chr10	80417707	80418939	1233	*	Mbd3	0	39.4235	1.27284e-33	32.8952	1.32525e-32
chr10	80419145	80420006	862	*	Mbd3	0	8.53077	7.22409e-10	9.14122	2.20459e-09
chr10	80423356	80424086	731	*	Mbd3	0	10.124	4.30261e-11	10.3663	1.49326e-10
chr10	80565829	80567633	1805	*	Mbd3	36.0456	1	1	0	1
chr10	80569476	80570197	722	*	Mbd3	0	11.9788	1.61266e-12	11.7925	6.48727e-12
chr10	80623231	80623989	759	*	Mbd3	0	7.20498	7.55445e-09	8.1218	2.12244e-08
chr10	80664296	80665507	1212	*	Mbd3	0	6.40301	3.12502e-08	7.50515	8.64262e-08
chr10	80751284	80752651	1368	*	Mbd3	0	84.6324	2.20251e-68	67.6571	5.56919e-67
chr10	80830629	80831791	1163	*	Mbd3	0	76.155	7.26612e-62	61.1387	1.60763e-60
chr10	80857074	80857888	815	*	Mbd3	0	8.00934	1.81854e-09	8.74028	5.36471e-09
chr10	80858150	80858850	701	*	Mbd3	0	3.9675	2.3311e-06	5.63244	5.5014e-06
chr10	79945103	79946643	1541	*	Tcf3	0	23.3076	4.88918e-19	18.3108	4.426e-18
chr10	80047771	80049029	1259	*	Tcf3	0	100	9.1898e-67	66.0367	5.26882e-65
chr10	80118231	80119095	865	*	Tcf3	0	20.9654	1.40215e-17	16.8532	1.14842e-16
chr10	80149952	80151276	1325	*	Tcf3	0	92.7778	2.86901e-62	61.5423	9.86939e-61
chr10	80164268	80165589	1322	*	Tcf3	0	2.07487	7.98817e-06	5.09755	3.52299e-05
chr10	80189700	80191585	1886	*	Tcf3	0	12.0606	4.87861e-12	11.3117	3.49634e-11
chr10	80194143	80195110	968	*	Tcf3	0	21.7645	4.4622e-18	17.3505	3.83749e-17
chr10	80241565	80242637	1073	*	Tcf3	0	29.0565	1.29328e-22	21.8883	1.3085e-21
chr10	80259521	80260354	834	*	Tcf3	0	13.8064	3.99837e-13	12.3981	2.99008e-12
chr10	80310261	80319381	9121	*	Tcf3	35.4408	8.8553	1	0	1
chr10	80322490	80324202	1713	*	Tcf3	0	25.4464	2.28162e-20	19.6418	2.18021e-19
chr10	80410065	80410809	745	*	Tcf3	0	2.5368	4.12085e-06	5.38501	1.86523e-05
chr10	80417707	80418939	1233	*	Tcf3	0	43.652	1.06868e-31	30.9712	1.53178e-30
chr10	80423356	80424086	731	*	Tcf3	0	1.43481	1.99874e-05	4.69924	8.18533e-05
chr10	80432833	80433569	737	*	Tcf3	100	100	1	0	1
chr10	80565829	80567633	1805	*	Tcf3	29.0149	1	1	0	1
chr10	80569476	80570197	722	*	Tcf3	0	3.36709	1.25399e-06	5.90171	5.99129e-06
chr10	80751284	80752651	1368	*	Tcf3	0	50.2024	8.96395e-36	35.0475	1.40164e-34
chr10	80830629	80831791	1163	*	Tcf3	0	74.2895	9.18389e-51	50.037	2.63271e-49
chr10	80857074	80857888	815	*	Tcf3	0	1	3.72684e-05	4.42866	0.000145686
chr10	80921510	80922576	1067	*	Tcf3	0	66.526	6.22753e-46	45.2057	1.36899e-44
chr10	80310261	80319381	9121	*	Onecut3	34.3131	10.6306	1	0	1
chr10	80495941	80497648	1708	*	Onecut3	100	100	1	0	1
chr10	80565829	80567633	1805	*	Onecut3	26.157	1	1	0	1
chr10	80208332	80209607	1276	*	Atp8b3	0	50.5	1.27203e-06	5.8955	7.71696e-05
chr10	80935045	80938501	3457	*	Atp8b3	29.9467	1	1	0	1
chr10	80158123	80160518	2396	*	Rexo1	0	14.9449	1.33162e-08	7.87562	8.03408e-08
chr10	80189700	80191585	1886	*	Rexo1	0	15.2592	1.06537e-08	7.9725	6.64936e-08
chr10	80203585	80204705	1121	*	Rexo1	0	9.28536	7.39101e-07	6.1313	3.18517e-06
chr10	80208332	80209607	1276	*	Rexo1	0	26.7691	3.02023e-12	11.52	3.15104e-11
chr10	80298331	80299835	1505	*	Rexo1	0	38.2305	8.86155e-16	15.0525	2.1092e-14
chr10	80310261	80319381	9121	*	Rexo1	36.7017	70.2163	1.22784e-25	24.9109	1.11119e-23
chr10	80384801	80387454	2654	*	Rexo1	0	31.9676	7.54754e-14	13.1222	1.05085e-12
chr10	80480800	80482345	1546	*	Rexo1	0	9.79639	5.1428e-07	6.2888	2.38679e-06
chr10	80560673	80561513	841	*	Rexo1	100	100	1	0	1
chr10	80565758	80567633	1876	*	Rexo1	29.1981	100	8.11882e-35	34.0905	1.46951e-32
chr10	80806472	80808128	1657	*	Rexo1	0	10.4498	3.23451e-07	6.49019	1.58229e-06
chr10	80921510	80922576	1067	*	Rexo1	0	9.67066	5.62277e-07	6.25005	2.5443e-06
chr10	80149952	80151276	1325	*	Csnk1g2	0	100	1.18286e-46	45.9271	4.14e-45
chr10	80158123	80160518	2396	*	Csnk1g2	0	8.34321	2.14044e-07	6.6695	6.45823e-07
chr10	80164268	80165589	1322	*	Csnk1g2	0	26.9262	2.35085e-15	14.6288	1.17543e-14
chr10	80189700	80191585	1886	*	Csnk1g2	0	47.4304	3.88206e-24	23.4109	3.99624e-23
chr10	80194143	80195110	968	*	Csnk1g2	0	34.7238	1.07507e-18	17.9686	6.7192e-18
chr10	80241565	80242637	1073	*	Csnk1g2	0	23.4458	7.27615e-14	13.1381	3.18332e-13
chr10	80298331	80299835	1505	*	Csnk1g2	0	26.7618	2.76445e-15	14.5584	1.34383e-14
chr10	80310261	80319381	9121	*	Csnk1g2	37.0499	10.9233	1	0	1
chr10	80322490	80324202	1713	*	Csnk1g2	0	45.3079	3.14863e-23	22.5019	2.90005e-22
chr10	80384801	80387454	2654	*	Csnk1g2	0	34.5994	1.21529e-18	17.9153	7.33366e-18
chr10	80423356	80424086	731	*	Csnk1g2	0	10.1056	3.76388e-08	7.42436	1.1976e-07
chr10	80565829	80567633	1805	*	Csnk1g2	28.9231	1	1	0	1
chr10	80569476	80570197	722	*	Csnk1g2	0	3.4148	2.76308e-05	4.55861	7.43906e-05
chr10	80622701	80624663	1963	*	Csnk1g2	100	100	1	0	1
chr10	80751284	80752651	1368	*	Csnk1g2	0	42.2086	6.69251e-22	21.1744	5.85594e-21
chr10	80806472	80808128	1657	*	Csnk1g2	0	12.7653	2.73188e-09	8.56354	9.56156e-09
chr10	80830629	80831791	1163	*	Csnk1g2	0	65.6404	6.15905e-32	31.2105	8.29103e-31
chr10	80857074	80857888	815	*	Csnk1g2	0	11.3741	1.07729e-08	7.96767	3.6255e-08
chr10	80858150	80858850	701	*	Csnk1g2	0	35.8216	3.64102e-19	18.4388	2.45068e-18
chr10	80921510	80922576	1067	*	Csnk1g2	0	38.4874	2.62692e-20	19.5806	1.91546e-19
chr10	80935384	80937095	1712	*	Csnk1g2	0	25.3758	1.08456e-14	13.9647	5.12966e-14
chr10	80948098	80949166	1069	*	Csnk1g2	0	8.49976	1.83422e-07	6.73655	5.63138e-07
chr10	80960573	80961869	1297	*	Csnk1g2	0	6.53083	1.27869e-06	5.89324	3.79272e-06
chr10	80241565	80242637	1073	*	Btbd2	0	17.1959	7.0045e-07	6.15462	1.2468e-05
chr10	80310261	80319381	9121	*	Btbd2	32.4938	9.51191	1	0	1
chr10	80565829	80567633	1805	*	Btbd2	25.203	1	1	0	1
chr10	80655443	80656379	937	*	Btbd2	100	100	1	0	1
chr10	80935384	80937095	1712	*	Btbd2	0	100	2.135e-16	15.6706	1.90015e-14
chr10	80937436	80938274	839	*	Btbd2	0	81.0797	3.18971e-14	13.4962	1.41942e-12
chr10	80947505	80948365	861	*	Btbd2	0	33.6673	8.96294e-09	8.04755	1.99425e-07
chr10	80227477	80228358	882	*	Mknk2	0	11.597	1.64752e-12	11.7832	3.66572e-11
chr10	80259521	80260354	834	*	Mknk2	0	3.22969	3.29017e-06	5.48278	2.78881e-05
chr10	80310261	80319381	9121	*	Mknk2	30.3031	5.24539	0.000141835	3.84822	0.000955225
chr10	80417707	80418939	1233	*	Mknk2	0	10.2325	1.75483e-11	10.7558	2.83963e-10
chr10	80421496	80424476	2981	*	Mknk2	26.7323	1	1	0	1
chr10	80565758	80567358	1601	*	Mknk2	0	6.02261	2.59545e-08	7.58579	2.88744e-07
chr10	80674299	80676330	2032	*	Mknk2	100	100	1	0	1
chr10	80678044	80679763	1720	*	Mknk2	100	100	1	0	1
chr10	80736430	80737489	1060	*	Mknk2	0	100	4.47939e-79	78.3488	7.97332e-77
chr10	80774071	80775198	1128	*	Mknk2	0	18.5366	9.80479e-18	17.0086	5.81751e-16
chr10	80791882	80792896	1015	*	Mknk2	0	2.03263	2.62171e-05	4.58142	0.000194443
chr10	80938697	80940465	1769	*	Mknk2	0	11.8226	1.11408e-12	11.9531	2.83294e-11
chr10	81142382	81143281	900	*	Mknk2	0	40.6107	2.34491e-34	33.6299	2.08697e-32
chr10	80310261	80319381	9121	*	Ap3d1	33.4571	16.2655	3.34277e-07	6.47589	3.71884e-06
chr10	80421640	80423174	1535	*	Ap3d1	0	64.4235	9.35036e-15	14.0292	2.77394e-13
chr10	80480800	80482345	1546	*	Ap3d1	0	4.67	2.20181e-05	4.65722	0.000178146
chr10	80565758	80567358	1601	*	Ap3d1	0	100	2.45965e-20	19.6091	1.09454e-18
chr10	80740903	80742145	1243	*	Ap3d1	100	100	1	0	1
chr10	80565829	80567633	1805	*	Gng7	31.257	1	1	0	1
chr10	80736430	80737489	1060	*	Gng7	0	100	1.31861e-63	62.8799	2.29438e-61
chr10	80774071	80775198	1128	*	Gng7	0	10.0305	9.33499e-11	10.0299	2.32041e-09
chr10	81418221	81418938	718	*	Gng7	0	1	1.88299e-05	4.72515	0.000204775
chr10	81435175	81435930	756	*	Gng7	0	4.83563	1.05128e-07	6.97828	1.66293e-06
chr10	80736430	80737489	1060	*	Atcay	0	23.5921	4.33079e-19	18.3634	4.96598e-18
chr10	80897501	80898454	954	*	Atcay	0	5.92019	3.07214e-08	7.51256	2.2017e-07
chr10	80938697	80940465	1769	*	Atcay	0	2.09148	6.89189e-06	5.16166	4.0876e-05
chr10	81229341	81230741	1401	*	Atcay	100	100	1	0	1
chr10	81301972	81302731	760	*	Atcay	0	13.524	6.58487e-13	12.1815	5.96104e-12
chr10	81418221	81418938	718	*	Atcay	0	57.4173	7.36697e-40	39.1327	1.81017e-38
chr10	81480064	81480820	757	*	Atcay	0	100	5.25675e-66	65.2793	1.80832e-64
chr10	81596307	81598124	1818	*	Atcay	0	24.5028	1.19508e-19	18.9226	1.58119e-18
chr10	81413218	81415433	2216	*	Mir1191b	42.7607	1	1	0	1
chr10	81415504	81416489	986	*	Mir1191b	100	100	1	0	1
chr10	81301972	81302731	760	*	Celf5	0	4.62316	4.76827e-08	7.32164	2.79594e-07
chr10	81402354	81403337	984	*	Celf5	0	1	7.67586e-05	4.11487	0.000309433
chr10	81418221	81418938	718	*	Celf5	0	46.0683	9.91497e-45	44.0037	1.42115e-43
chr10	81471601	81473269	1669	*	Celf5	100	100	1	0	1
chr10	81480064	81480820	757	*	Celf5	0	100	1.83113e-92	91.7373	4.72431e-91
chr10	81596196	81598333	2138	*	Celf5	28.8825	41.9463	4.41194e-41	40.3554	5.6914e-40
chr10	81284962	81286727	1766	*	Tle2	26.6335	1	1	0	1
chr10	81301972	81302731	760	*	Tle2	0	9.60492	2.50599e-09	8.60102	2.33892e-08
chr10	81418221	81418938	718	*	Tle2	0	100	3.30149e-56	55.4813	9.24418e-55
chr10	81480064	81480820	757	*	Tle2	0	65.6441	2.16883e-38	37.6638	4.85817e-37
chr10	81567972	81573511	5540	*	Tle2	100	100	1	0	1
chr10	81596307	81598124	1818	*	Tle2	0	1	7.27143e-05	4.13838	0.000452445
chr10	82985733	82988220	2488	*	Chst11	100	100	1	0	1
chr10	83098608	83103861	5254	*	Chst11	32.3192	100	1.38155e-36	35.8596	1.92035e-34
chr10	83104012	83109576	5565	*	Chst11	33.1414	22.8397	4.37718e-13	12.3588	3.04214e-11
chr10	83139817	83141151	1335	*	Chst11	0	1	1.96317e-06	5.70704	5.45762e-05
chr10	83209844	83211825	1982	*	Chst11	0	8.38835	1.10326e-08	7.95732	3.83382e-07
chr10	83098608	83103861	5254	*	Gm23122	50.6095	25.9695	1	0	1
chr10	83104012	83109576	5565	*	Gm23122	49.444	24.5167	1	0	1
chr10	83139817	83141297	1481	*	Gm23122	39.5611	12.1977	1	0	1
chr10	83145261	83146890	1630	*	Gm23122	30.7415	1.20401	1	0	1
chr10	83157105	83158274	1170	*	Gm23122	100	100	1	0	1
chr10	83209831	83212049	2219	*	Gm23122	44.8997	18.8523	1	0	1
chr10	84385889	84389526	3638	*	RP23-269O24.5	27.5122	1	1	0	1
chr10	84436700	84439075	2376	*	RP23-269O24.5	100	100	1	0	1
chr10	84371186	84373367	2182	*	Ckap4	35.338	13.9882	4.68376e-19	18.3294	1.03823e-17
chr10	84382593	84383952	1360	*	Ckap4	0	23.7514	2.86698e-29	28.5426	9.53272e-28
chr10	84385988	84386716	729	*	Ckap4	0	7.15348	6.61196e-12	11.1797	9.771e-11
chr10	84530861	84533696	2836	*	Ckap4	100	100	4.95041e-109	108.305	6.58404e-107
chr10	84685018	84687452	2435	*	Ckap4	0	7.62448	2.12626e-12	11.6724	3.53491e-11
chr10	84709807	84712603	2797	*	Ckap4	28.4955	98.6839	1.17868e-107	106.929	7.83825e-106
chr10	85021719	85023903	2185	*	Ckap4	0	56.9616	5.20764e-64	63.2834	2.30872e-62
chr10	84382593	84383952	1360	*	Rfx4	0	54.026	6.41738e-140	139.193	2.75947e-138
chr10	84400349	84402634	2286	*	Rfx4	0	9.02857	2.05191e-25	24.6878	1.89069e-24
chr10	84446873	84448107	1235	*	Rfx4	0	23.0227	5.02629e-61	60.2988	8.1049e-60
chr10	84656315	84659408	3094	*	Rfx4	28.1231	8.66775	1.69962e-24	23.7696	1.46167e-23
chr10	84684989	84687607	2619	*	Rfx4	46.628	26.0065	4.3975e-44	43.3568	5.15707e-43
chr10	84706389	84709517	3129	*	Rfx4	26.522	8.32835	1.24167e-23	22.906	1.0011e-22
chr10	84756264	84761272	5009	*	Rfx4	100	100	1.79642e-57	56.7456	2.57487e-56
chr10	84802958	84804168	1211	*	Rfx4	25.2111	11.7605	2.29274e-32	31.6396	2.27511e-31
chr10	84806591	84807845	1255	*	Rfx4	0	2.00024	1.5745e-07	6.80286	8.46293e-07
chr10	84822068	84824317	2250	*	Rfx4	47.2002	100	6.56934e-257	256.182	4.23722e-255
chr10	84851680	84853584	1905	*	Rfx4	47.2281	37.1011	7.51799e-97	96.1239	1.38546e-95
chr10	84858193	84860917	2725	*	Rfx4	42.8661	47.3516	6.19186e-123	122.208	1.5975e-121
chr10	84888632	84890028	1397	*	Rfx4	0	4.60817	3.63705e-14	13.4393	2.60655e-13
chr10	84908986	84911830	2845	*	Rfx4	31.3309	42.2378	6.37816e-110	109.195	1.3713e-108
chr10	85013045	85015644	2600	*	Rfx4	38.729	18.4211	2.57725e-49	48.5888	3.32466e-48
chr10	86068798	86070272	1475	*	Timp3	39.1635	16.3371	6.30943e-32	31.2	4.22246e-31
chr10	86166471	86167956	1486	*	Timp3	0	1.39603	7.33121e-05	4.13482	0.000113896
chr10	86315293	86316260	968	*	Timp3	0	33.5918	3.49886e-63	62.4561	5.07335e-62
chr10	86317193	86318141	949	*	Timp3	0	35.2193	3.94335e-66	65.4041	8.57679e-65
chr10	86387661	86390840	3180	*	Timp3	0	34.1528	3.37091e-64	63.4723	5.86538e-63
chr10	86425169	86426471	1303	*	Timp3	0	31.8221	5.61794e-60	59.2504	6.98229e-59
chr10	86456644	86458591	1948	*	Timp3	41.2392	100	1.77141e-183	182.752	1.54113e-181
chr10	86490708	86492610	1903	*	Timp3	0	5.95869	3.98212e-13	12.3999	1.11756e-12
chr10	86684456	86686446	1991	*	Timp3	0	1.71357	1.9497e-05	4.71003	3.20045e-05
chr10	86768729	86770646	1918	*	Timp3	0	7.96676	9.17481e-17	16.0374	2.95633e-16
chr10	86782150	86783048	899	*	Timp3	0	4.16807	6.97837e-10	9.15625	1.64086e-09
chr10	86834449	86835895	1447	*	RP23-160A1.5	33.0027	1	1	0	1
chr10	87015575	87017124	1550	*	RP23-168H19.1	37.2348	11.9097	1	0	1
chr10	87057910	87060203	2294	*	RP23-168H19.1	100	100	1	0	1
chr10	87100377	87103803	3427	*	RP23-168H19.1	54.3834	32.67	1	0	1
chr10	87324728	87326585	1858	*	RP23-168H19.1	35.7027	10.0549	1	0	1
chr10	87350753	87352789	2037	*	RP23-168H19.1	40.7762	16.1969	1	0	1
chr10	87388300	87390114	1815	*	RP23-168H19.1	46.0859	22.6249	1	0	1
chr10	87393811	87395243	1433	*	RP23-168H19.1	48.0699	25.0268	1	0	1
chr10	87418993	87421883	2891	*	RP23-168H19.1	52.4564	30.3371	1	0	1
chr10	87446200	87448911	2712	*	RP23-168H19.1	54.1532	32.3912	1	0	1
chr10	87015522	87017124	1603	*	Ascl1	33.7459	10.1248	1.70249e-61	60.7689	1.07824e-60
chr10	87045897	87047675	1779	*	Ascl1	31.3375	2.15732	1	0	1
chr10	87059245	87060061	817	*	Ascl1	0	10.2899	1.63185e-62	61.7873	1.10732e-61
chr10	87100377	87103803	3427	*	Ascl1	46.4279	24.117	8.81802e-148	147.055	9.30791e-147
chr10	87324597	87326585	1989	*	Ascl1	39.7784	12.6564	7.47506e-22	21.1264	3.73753e-21
chr10	87350663	87352789	2127	*	Ascl1	30.407	17.1594	7.08942e-105	104.149	6.12268e-104
chr10	87388220	87390114	1895	*	Ascl1	50.1149	39.7113	6.0352e-244	243.219	1.43336e-242
chr10	87393811	87395243	1433	*	Ascl1	39.6248	37.6844	1.90606e-231	230.72	3.62151e-230
chr10	87418909	87421883	2975	*	Ascl1	51.8356	30.4839	4.81822e-187	186.317	7.62884e-186
chr10	87446177	87448911	2735	*	Ascl1	64.9082	100	0	615	0
chr10	87472896	87475531	2636	*	Ascl1	0	5.56507	2.23501e-33	32.6507	1.24897e-32
chr10	87484966	87486005	1040	*	Ascl1	0	1.26337	7.52404e-07	6.12355	3.24902e-06
chr10	87487897	87492602	4706	*	Ascl1	100	100	0	615	0
chr10	87500005	87503174	3170	*	Ascl1	58.5036	100	0	615	0
chr10	8761720	8763609	1890	*	Sash1	30.1394	26.5043	1.78435e-12	11.7485	2.28397e-11
chr10	8884890	8885973	1084	*	Sash1	100	100	1	0	1
chr10	9118638	9120363	1726	*	Sash1	0	23.0329	2.09978e-11	10.6778	2.44338e-10
chr10	9270894	9273375	2482	*	Sash1	0	8.30082	7.3441e-07	6.13406	6.42666e-06
chr10	90576946	90578412	1467	*	Anks1b	100	100	1	0	1
chr10	91513956	91515665	1710	*	RP23-384F19.1	25.0311	1	1	0	1
chr10	91719270	91720964	1695	*	RP23-384F19.1	69.5401	52.8588	1	0	1
chr10	91987977	91989203	1227	*	RP23-384F19.1	30.3383	7.18355	1	0	1
chr10	91990624	91991739	1116	*	RP23-384F19.1	26.8708	3.14353	1	0	1
chr10	92035764	92036996	1233	*	RP23-384F19.1	36.5883	14.4656	1	0	1
chr10	92242376	92243717	1342	*	RP23-384F19.1	29.2786	5.94885	1	0	1
chr10	92246479	92249469	2991	*	RP23-384F19.1	41.6783	20.3962	1	0	1
chr10	91987977	91989203	1227	*	Gm27999	50.0897	29.2946	1	0	1
chr10	92035764	92036996	1233	*	Gm27999	50.1079	29.3161	1	0	1
chr10	92073936	92075418	1483	*	Gm27999	100	100	1	0	1
chr10	92080877	92081863	987	*	Gm27999	52.0558	31.6149	1	0	1
chr10	92091123	92092762	1640	*	Gm27999	26.1151	1	1	0	1
chr10	92242376	92243717	1342	*	Gm27999	52.5498	32.1979	1	0	1
chr10	92246479	92249469	2991	*	Gm27999	63.9549	45.658	1	0	1
chr10	92329707	92330911	1205	*	Gm27999	43.223	21.1905	1	0	1
chr10	92332347	92334559	2213	*	Gm27999	53.6324	33.4756	1	0	1
chr10	92335776	92337526	1751	*	Gm27999	66.8818	49.1124	1	0	1
chr10	92356391	92357666	1276	*	Gm27999	57.5732	38.1264	1	0	1
chr10	92388843	92390337	1495	*	Gm27999	54.1138	34.0437	1	0	1
chr10	92404195	92405965	1771	*	Gm27999	50.1586	29.3759	1	0	1
chr10	92426040	92427284	1245	*	Gm27999	29.5951	5.10703	1	0	1
chr10	92428804	92430463	1660	*	Gm27999	56.7252	37.1256	1	0	1
chr10	92438138	92439721	1584	*	Gm27999	52.5892	32.2445	1	0	1
chr10	92555350	92558075	2726	*	RP23-88K14.7	51.9618	1	1	0	1
chr10	9331330	9332653	1324	*	RP24-226H19.1	36.8397	1	1	0	1
chr10	9333780	9334931	1152	*	RP24-226H19.1	100	100	1	0	1
chr10	9503244	9505128	1885	*	RP24-572P24.2	29.9426	1	1	0	1
chr10	93249729	93251061	1333	*	Ntn4	0	1	8.97198e-05	4.04711	0.000510713
chr10	93254723	93256304	1582	*	Ntn4	0	42.0759	3.79838e-86	85.4204	9.36934e-85
chr10	93262774	93264367	1594	*	Ntn4	0	58.6778	4.90311e-119	118.31	3.6283e-117
chr10	93435299	93436201	903	*	Ntn4	0	8.01783	1.12262e-18	17.9498	1.10765e-17
chr10	93641259	93643749	2491	*	Ntn4	100	100	1	0	1
chr10	93680348	93681544	1197	*	Ntn4	0	7.5452	9.69502e-18	17.0135	8.96789e-17
chr10	93690847	93691996	1150	*	Ntn4	0	46.5065	6.34556e-95	94.1975	1.87828e-93
chr10	93694372	93696222	1851	*	Ntn4	32.9399	100	6.74931e-201	200.171	9.98898e-199
chr10	93699583	93701494	1912	*	Ntn4	0	53.1494	4.38992e-108	107.358	1.62427e-106
chr10	93736551	93737846	1296	*	Ntn4	0	55.6745	4.36701e-113	112.36	2.15439e-111
chr10	94076650	94077963	1314	*	Ntn4	0	13.6122	9.27892e-30	29.0325	1.1444e-28
chr10	94086957	94088205	1249	*	Ntn4	0	8.63177	6.82324e-20	19.166	7.21314e-19
chr10	93435299	93436201	903	*	Usp44	0	21.5392	7.0852e-09	8.14965	1.32594e-07
chr10	93694372	93696222	1851	*	Usp44	27.517	14.7493	1.1768e-07	6.9293	1.92701e-06
chr10	93736551	93737846	1296	*	Usp44	0	1	3.48205e-05	4.45816	0.000350884
chr10	94076650	94077963	1314	*	Usp44	0	7.65314	2.21859e-06	5.65392	2.90635e-05
chr10	94086957	94088205	1249	*	Usp44	0	87.1475	1.14469e-20	19.9413	2.99908e-19
chr10	94229868	94231285	1418	*	Tmcc3os	0	16.9437	1.16957e-06	5.93197	2.48952e-05
chr10	94493782	94495392	1611	*	Tmcc3os	0	12.6122	2.15197e-06	5.66716	4.00804e-05
chr10	94584177	94585619	1443	*	Tmcc3os	0	24.0712	4.2882e-07	6.36772	1.0649e-05
chr10	94904284	94906664	2381	*	Tmcc3os	0	24.6814	3.93525e-07	6.40503	1.0649e-05
chr10	94925816	94927496	1681	*	Tmcc3os	0	100	9.77856e-12	11.0097	1.45701e-09
chr10	94940371	94941401	1031	*	Tmcc3os	0	50.4305	1.04898e-08	7.97923	5.20994e-07
chr10	94621066	94622717	1652	*	Plxnc1	0	31.538	6.00779e-30	29.2213	2.56833e-28
chr10	94811726	94813160	1435	*	Plxnc1	0	21.9492	2.52312e-22	21.5981	7.19088e-21
chr10	94842649	94843914	1266	*	Plxnc1	0	14.7111	1.43315e-16	15.8437	2.45069e-15
chr10	94852481	94853549	1069	*	Plxnc1	0	24.1285	4.67079e-24	23.3306	1.59741e-22
chr10	94864495	94865840	1346	*	Plxnc1	0	17.8582	4.51166e-19	18.3457	9.64367e-18
chr10	94904284	94906905	2622	*	Plxnc1	41.3644	13.103	2.72082e-15	14.5653	3.87717e-14
chr10	94925816	94927680	1865	*	Plxnc1	43.3574	17.101	1.80429e-18	17.7437	3.42815e-17
chr10	94939814	94943766	3953	*	Plxnc1	100	100	1	0	1
chr10	94977758	94978956	1199	*	Plxnc1	0	81.5599	1.0254e-69	68.9891	8.76716e-68
chr10	95039700	95041181	1482	*	Plxnc1	0	3.19276	2.05811e-07	6.68653	2.07021e-06
chr10	95043459	95044644	1186	*	Plxnc1	0	6.22691	7.967e-10	9.09871	9.73112e-09
chr10	95234290	95235301	1012	*	Ube2n	0	29.1205	1.09305e-15	14.9614	8.79904e-14
chr10	95238383	95240584	2202	*	Ube2n	0	100	5.04208e-41	40.2974	8.11775e-39
chr10	95514988	95516390	1403	*	Ube2n	100	100	1	0	1
chr10	95617863	95621207	3345	*	Ube2n	33.4961	1	1	0	1
chr10	95709973	95711328	1356	*	Ube2n	0	9.06066	1.61834e-08	7.79093	4.34256e-07
chr10	96980256	96981924	1669	*	Dcn	0	100	7.50201e-142	141.125	3.11333e-140
chr10	97210814	97212790	1977	*	Dcn	26.5931	1	1	0	1
chr10	97479540	97480296	757	*	Dcn	100	100	1	0	1
chr10	97800987	97802474	1488	*	Dcn	0	94.5909	2.13533e-134	133.671	5.90775e-133
chr10	99268178	99270139	1962	*	RP23-394M6.1	41.6007	1	1	0	1
chr10	99299153	99299975	823	*	RP23-394M6.1	100	100	1	0	1
chr11	100327040	100327824	785	*	Kcnh4	0	37.7367	6.34096e-10	9.19784	1.26819e-08
chr11	100758314	100759779	1466	*	Kcnh4	100	100	1	0	1
chr11	101143254	101144563	1310	*	Kcnh4	25.3421	1	1	0	1
chr11	101155919	101156775	857	*	Tubg2	100	100	1	0	1
chr11	101229930	101230666	737	*	Tubg2	0	1	3.53075e-05	4.45213	0.000327182
chr11	100805903	100807435	1533	*	Becn1	0	4.22759	2.40666e-08	7.61859	5.52348e-08
chr11	100897398	100899341	1944	*	Becn1	0	16.0389	3.09704e-24	23.5091	3.09704e-23
chr11	100956801	100957740	940	*	Becn1	0	5.39242	6.5208e-10	9.1857	1.7556e-09
chr11	101063380	101064616	1237	*	Becn1	0	3.00504	1.06214e-06	5.97382	1.90641e-06
chr11	101138197	101139420	1224	*	Becn1	0	3.56852	1.85396e-07	6.7319	3.87394e-07
chr11	101143287	101144367	1081	*	Becn1	0	3.12521	7.32006e-07	6.13549	1.36641e-06
chr11	101189110	101190594	1485	*	Becn1	0	11.6793	2.27047e-18	17.6439	1.58933e-17
chr11	101229930	101230666	737	*	Becn1	0	13.5417	7.08891e-21	20.1494	5.83792e-20
chr11	101275842	101277110	1269	*	Becn1	0	1.23648	0.000254415	3.59446	0.000371022
chr11	101301392	101302381	990	*	Becn1	100	100	1	0	1
chr11	101337592	101339061	1470	*	Becn1	0	2.95911	1.22456e-06	5.91202	2.1701e-06
chr11	101476911	101478539	1629	*	Becn1	0	19.1773	1.85642e-28	27.7313	2.36272e-27
chr11	101478740	101480216	1477	*	Becn1	0	3.35566	3.58488e-07	6.44553	7.16976e-07
chr11	101483296	101484333	1038	*	Becn1	0	2.17287	1.39879e-05	4.85425	2.3594e-05
chr11	101485152	101486192	1041	*	Becn1	0	19.4671	7.56452e-29	28.1212	1.05903e-27
chr11	101496219	101497574	1356	*	Becn1	0	3.59194	1.72425e-07	6.7634	3.77179e-07
chr11	101616474	101618657	2184	*	Becn1	0	17.1569	9.70163e-26	25.0132	1.13186e-24
chr11	101644897	101645901	1005	*	Becn1	0	2.74012	2.41327e-06	5.61739	4.22321e-06
chr11	101680093	101681810	1718	*	Becn1	0	1	0.000529288	3.27631	0.000748488
chr11	101686841	101688286	1446	*	Becn1	0	43.4152	4.57013e-61	60.3401	1.06636e-59
chr11	101689115	101690453	1339	*	Becn1	0	12.1598	5.12494e-19	18.2903	3.98606e-18
chr11	101694974	101697539	2566	*	Becn1	26.1416	6.14782	6.28087e-11	10.202	1.91157e-10
chr11	101717406	101718990	1585	*	Becn1	0	6.80934	8.09151e-12	11.092	2.78886e-11
chr11	101726136	101727585	1450	*	Becn1	0	7.51296	9.14986e-13	12.0386	3.371e-12
chr11	101231751	101232637	887	*	Rpl27	0	1.49287	1.97854e-05	4.70365	0.000179306
chr11	101442556	101443311	756	*	Rpl27	100	100	1	0	1
chr11	101462178	101463121	944	*	Rpl27	0	3.77297	4.76492e-06	5.32194	4.60608e-05
chr11	101478740	101480216	1477	*	Rpl27	0	100	3.84002e-32	31.4157	2.78401e-30
chr11	101540898	101541805	908	*	Rpl27	0	19.4876	2.61065e-10	9.58325	4.73181e-09
chr11	101613556	101614765	1210	*	Rpl27	0	15.141	3.93916e-09	8.4046	6.34642e-08
chr11	101694974	101697539	2566	*	Rpl27	27.2115	1	1	0	1
chr11	101063380	101064616	1237	*	Rnd2	0	16.2285	2.22796e-98	97.6521	2.29161e-97
chr11	101138197	101139420	1224	*	Rnd2	0	2.99113	1.25228e-16	15.9023	2.36346e-16
chr11	101143287	101144367	1081	*	Rnd2	0	1.42806	5.63327e-07	6.24924	8.1119e-07
chr11	101189110	101190594	1485	*	Rnd2	0	100	0	615	0
chr11	101191017	101191917	901	*	Rnd2	0	6.1498	3.89678e-36	35.4093	1.32162e-35
chr11	101229930	101232637	2708	*	Rnd2	0	7.41538	5.95515e-44	43.2251	2.85847e-43
chr11	101275842	101277110	1269	*	Rnd2	0	1.69493	1.26663e-08	7.89735	1.94037e-08
chr11	101337592	101339061	1470	*	Rnd2	0	7.10405	4.98373e-42	41.3024	2.31502e-41
chr11	101454177	101455326	1150	*	Rnd2	0	1.22292	1.04147e-05	4.98235	1.37589e-05
chr11	101464053	101465957	1905	*	Rnd2	100	100	1	0	1
chr11	101476911	101478539	1629	*	Rnd2	0	100	0	615	0
chr11	101478740	101480216	1477	*	Rnd2	0	5.93658	8.08112e-35	34.0925	2.64473e-34
chr11	101483296	101484333	1038	*	Rnd2	0	1.39937	8.47107e-07	6.07206	1.19592e-06
chr11	101485152	101486192	1041	*	Rnd2	0	25.6377	1.73384e-156	155.761	2.26976e-155
chr11	101496219	101497574	1356	*	Rnd2	0	8.04792	7.38692e-48	47.1315	3.93969e-47
chr11	101616474	101618657	2184	*	Rnd2	0	35.828	2.02844e-219	218.693	3.2455e-218
chr11	101644897	101645901	1005	*	Rnd2	0	2.62708	2.21817e-14	13.654	3.89531e-14
chr11	101667889	101669391	1503	*	Rnd2	0	3.68871	6.16147e-21	20.2103	1.28587e-20
chr11	101680093	101681810	1718	*	Rnd2	0	1.62519	3.41467e-08	7.46665	5.06921e-08
chr11	101686841	101688286	1446	*	Rnd2	0	100	0	615	0
chr11	101689071	101690637	1567	*	Rnd2	27.7923	47.3577	1.26844e-290	289.897	3.65311e-289
chr11	101694974	101697539	2566	*	Rnd2	32.2338	6.34869	4.31091e-27	26.3654	1.14958e-26
chr11	101717406	101718990	1585	*	Rnd2	0	9.83307	6.98156e-59	58.156	4.78735e-58
chr11	101726136	101727585	1450	*	Rnd2	0	31.6585	1.1399e-193	192.943	1.64146e-192
chr11	101829730	101831164	1435	*	Rnd2	0	3.186	7.83893e-18	17.1057	1.56779e-17
chr11	101831515	101832646	1132	*	Rnd2	0	5.31879	5.28205e-31	30.2772	1.61833e-30
chr11	101148734	101150033	1300	*	Rdm1	0	17.0102	4.32064e-17	16.3645	7.05705e-16
chr11	101454177	101455326	1150	*	Rdm1	0	19.4302	1.28176e-18	17.8922	2.35523e-17
chr11	101462178	101463121	944	*	Rdm1	0	1.02532	5.3294e-07	6.27332	4.51553e-06
chr11	101478740	101480216	1477	*	Rdm1	0	14.9969	8.06376e-16	15.0935	1.18537e-14
chr11	101540898	101541805	908	*	Rdm1	0	37.5196	4.87639e-30	29.3119	1.19472e-28
chr11	101627815	101628856	1042	*	Rdm1	100	100	1	0	1
chr11	102085965	102086938	974	*	Rdm1	0	5.99332	3.89416e-10	9.40959	4.40339e-09
chr11	101658179	101659521	1343	*	Rnu2-10	100	100	1	0	1
chr11	101694974	101697539	2566	*	Rnu2-10	28.9026	1	1	0	1
chr11	101230364	101232637	2274	*	Arl4d	0	2.69437	9.56588e-15	14.0193	6.26131e-14
chr11	101275842	101277110	1269	*	Arl4d	0	1.82449	2.25583e-09	8.64669	8.77943e-09
chr11	101337592	101339061	1470	*	Arl4d	0	1.70355	1.25954e-08	7.89979	4.12214e-08
chr11	101476911	101478539	1629	*	Arl4d	0	2.34983	1.28434e-12	11.8913	7.39777e-12
chr11	101483247	101484600	1354	*	Arl4d	40.5484	32.0185	7.38678e-196	195.132	2.12739e-194
chr11	101485094	101486264	1171	*	Arl4d	30.54	8.70229	7.49014e-52	51.1255	1.54083e-50
chr11	101496219	101497574	1356	*	Arl4d	0	2.93679	3.04404e-16	15.5165	2.57848e-15
chr11	101613556	101614765	1210	*	Arl4d	0	2.23626	6.45805e-12	11.1899	3.57676e-11
chr11	101665388	101666421	1034	*	Arl4d	100	100	1	0	1
chr11	101667850	101669549	1700	*	Arl4d	48.0109	36.073	6.71477e-221	220.173	2.41732e-219
chr11	101680093	101681935	1843	*	Arl4d	32.9728	100	0	615	0
chr11	101689071	101690637	1567	*	Arl4d	47.6033	100	0	615	0
chr11	101694974	101697539	2566	*	Arl4d	39.666	100	0	615	0
chr11	101726136	101727585	1450	*	Arl4d	0	4.27107	1.7485e-24	23.7573	2.0982e-23
chr11	102085965	102086938	974	*	Arl4d	0	3.81939	1.07735e-21	20.9676	1.10813e-20
chr11	101478740	101480216	1477	*	Etv4	0	35.9915	1.23818e-10	9.90721	5.94328e-09
chr11	101540898	101541805	908	*	Etv4	0	34.7538	1.80137e-10	9.7444	6.48493e-09
chr11	101613556	101614765	1210	*	Etv4	0	1	4.96521e-06	5.30406	0.000102141
chr11	101694974	101697539	2566	*	Etv4	27.9103	1	1	0	1
chr11	101783415	101785357	1943	*	Etv4	100	100	1	0	1
chr11	101613556	101614765	1210	*	Mpp3	0	7.86493	1.99766e-16	15.6995	1.64252e-15
chr11	101644897	101645901	1005	*	Mpp3	0	2.09573	3.89114e-06	5.40992	1.10748e-05
chr11	101667889	101669391	1503	*	Mpp3	0	12.9195	1.92971e-25	24.7145	2.37997e-24
chr11	101680093	101681810	1718	*	Mpp3	0	100	9.43856e-181	180.025	1.39691e-178
chr11	101689115	101690453	1339	*	Mpp3	0	62.5777	5.23312e-114	113.281	2.58167e-112
chr11	101694989	101697255	2267	*	Mpp3	0	83.8874	5.15461e-152	151.288	3.81441e-150
chr11	101726136	101727585	1450	*	Mpp3	0	11.813	1.81597e-23	22.7409	2.06741e-22
chr11	102008790	102009677	888	*	Mpp3	0	3.98499	1.6616e-09	8.77947	7.23284e-09
chr11	102024921	102025981	1061	*	Mpp3	100	100	1	0	1
chr11	102085965	102086938	974	*	Mpp3	0	34.6133	3.92621e-64	63.406	1.4527e-62
chr11	102206252	102207094	843	*	Mpp3	0	2.27752	1.84435e-06	5.73416	5.45926e-06
chr11	102207412	102208755	1344	*	Mpp3	0	7.02224	6.36041e-15	14.1965	4.48257e-14
chr11	102218046	102219672	1627	*	Mpp3	0	7.39498	1.37626e-15	14.8613	1.07203e-14
chr11	102227073	102229016	1944	*	Mpp3	0	25.7205	2.84846e-48	47.5454	6.02246e-47
chr11	102244189	102246084	1896	*	Mpp3	0	3.54533	1.0108e-08	7.99534	4.04318e-08
chr11	102256929	102258268	1340	*	Mpp3	0	2.02655	5.16959e-06	5.28654	1.44358e-05
chr11	102308377	102309844	1468	*	Mpp3	0	5.77137	1.08258e-12	11.9655	6.6759e-12
chr11	102374892	102377030	2139	*	Mpp3	0	5.21114	1.08055e-11	10.9664	5.71148e-11
chr11	102436588	102439576	2989	*	Mpp3	25.5177	26.4142	1.64925e-49	48.7827	4.88179e-48
chr11	101829730	101831164	1435	*	Hdac5	0	10.6667	9.24041e-23	22.0343	2.2793e-22
chr11	101831515	101832646	1132	*	Hdac5	0	19.5837	3.37917e-40	39.4712	1.38921e-39
chr11	102006204	102006934	731	*	Hdac5	0	4.40584	1.61685e-10	9.79133	2.75051e-10
chr11	102008790	102011112	2323	*	Hdac5	0	52.0053	1.34598e-103	102.871	2.49007e-102
chr11	102085965	102086938	974	*	Hdac5	0	16.8724	6.77012e-35	34.1694	2.27722e-34
chr11	102206252	102207094	843	*	Hdac5	0	11.5258	1.93056e-24	23.7143	5.01268e-24
chr11	102207399	102209251	1853	*	Hdac5	26.329	55.6366	1.06713e-110	109.972	2.25622e-109
chr11	102209316	102210293	978	*	Hdac5	0	17.4994	4.02239e-36	35.3955	1.45198e-35
chr11	102211678	102212525	848	*	Hdac5	0	50.8801	2.13475e-101	100.671	3.15943e-100
chr11	102218046	102219672	1627	*	Hdac5	0	49.4872	1.13045e-98	97.9467	1.52097e-97
chr11	102226835	102230254	3420	*	Hdac5	100	100	4.44532e-135	134.352	1.64477e-133
chr11	102244189	102246084	1896	*	Hdac5	0	31.1038	1.00366e-62	61.9984	7.81797e-62
chr11	102256929	102258268	1340	*	Hdac5	0	42.9417	7.12539e-86	85.1472	8.78798e-85
chr11	102275862	102277221	1360	*	Hdac5	0	2.4939	8.85967e-07	6.05258	1.28552e-06
chr11	102308377	102309844	1468	*	Hdac5	0	14.4475	3.73593e-30	29.4276	1.10583e-29
chr11	102342498	102343554	1057	*	Hdac5	0	1.90137	1.27672e-05	4.8939	1.79957e-05
chr11	102374892	102377030	2139	*	Hdac5	0	17.0817	2.63794e-35	34.5787	9.07941e-35
chr11	102394708	102395822	1115	*	Hdac5	0	22.5603	5.1056e-46	45.292	2.90626e-45
chr11	102436623	102439011	2389	*	Hdac5	0	10.092	1.22891e-21	20.9105	2.93354e-21
chr11	102465538	102466693	1156	*	Hdac5	0	2.60681	5.32896e-07	6.27336	7.80877e-07
chr11	102572367	102573940	1574	*	Hdac5	0	3.2654	2.74647e-08	7.56123	4.23413e-08
chr11	102630610	102631708	1099	*	Hdac5	0	2.78629	2.37504e-07	6.62433	3.59888e-07
chr11	101831515	101832646	1132	*	Atxn7l3	0	77.8188	3.03845e-30	29.5173	2.38518e-28
chr11	102009561	102011112	1552	*	Atxn7l3	0	5.81983	3.14214e-06	5.50277	2.34913e-05
chr11	102207412	102208755	1344	*	Atxn7l3	0	33.8502	1.40588e-15	14.8521	2.75905e-14
chr11	102211678	102212525	848	*	Atxn7l3	0	15.5854	1.73788e-09	8.75998	1.81899e-08
chr11	102294620	102295198	579	*	Atxn7l3	100	100	1	0	1
chr11	102394708	102395822	1115	*	Atxn7l3	0	64.057	1.1824e-25	24.9272	4.64093e-24
chr11	102436588	102439576	2989	*	Atxn7l3	28.6625	1	1	0	1
chr11	102738726	102740198	1473	*	Atxn7l3	0	100	1.21426e-37	36.9157	1.90638e-35
chr11	102773469	102775357	1889	*	Atxn7l3	0	25.2723	1.02106e-12	11.9909	1.23313e-11
chr11	102085965	102086938	974	*	Ubtf	0	69.4678	4.13574e-38	37.3834	7.07671e-37
chr11	102207399	102209143	1745	*	Ubtf	25.954	1	1	0	1
chr11	102218046	102219672	1627	*	Ubtf	0	16.6916	3.37368e-12	11.4719	1.67596e-11
chr11	102227073	102229016	1944	*	Ubtf	0	100	4.22819e-53	52.3738	1.30228e-51
chr11	102308377	102309844	1468	*	Ubtf	0	34.7769	4.45408e-21	20.3512	2.9823e-20
chr11	102315696	102316598	903	*	Ubtf	100	100	1	0	1
chr11	102374892	102377030	2139	*	Ubtf	0	44.208	1.04315e-25	24.9817	9.44972e-25
chr11	102436588	102439576	2989	*	Ubtf	33.8519	44.3264	9.12538e-26	25.0397	8.78318e-25
chr11	102455056	102456729	1674	*	Ubtf	0	46.8176	5.45904e-27	26.2629	5.60461e-26
chr11	102465538	102467902	2365	*	Ubtf	0	90.2455	2.60203e-48	47.5847	6.67853e-47
chr11	102572367	102573940	1574	*	Ubtf	0	49.9541	1.57466e-28	27.8028	1.86537e-27
chr11	102594774	102596582	1809	*	Ubtf	0	80.0417	2.66121e-43	42.5749	5.85467e-42
chr11	102610063	102611813	1751	*	Ubtf	0	49.7498	1.98374e-28	27.7025	2.18211e-27
chr11	102752788	102754988	2201	*	Ubtf	0	12.0005	6.78043e-10	9.16874	2.98339e-09
chr11	102008790	102009677	888	*	Rundc3a	0	2.94757	3.35356e-06	5.47449	8.73083e-06
chr11	102206252	102207094	843	*	Rundc3a	0	10.3395	4.19703e-14	13.3771	1.81072e-13
chr11	102207399	102209251	1853	*	Rundc3a	28.8376	60.5508	8.77677e-68	67.0567	3.31323e-66
chr11	102209316	102210293	978	*	Rundc3a	0	1.14924	0.000280579	3.55194	0.000651807
chr11	102211678	102212525	848	*	Rundc3a	0	23.348	5.19943e-28	27.284	4.36174e-27
chr11	102218046	102219672	1627	*	Rundc3a	0	7.57713	3.76851e-11	10.4238	1.35487e-10
chr11	102244189	102246227	2039	*	Rundc3a	33.1106	41.0891	5.61454e-47	46.2507	9.41995e-46
chr11	102256929	102258373	1445	*	Rundc3a	31.8125	35.0703	1.52735e-40	39.8161	2.09663e-39
chr11	102342498	102343554	1057	*	Rundc3a	0	6.01005	1.78441e-09	8.7485	5.38892e-09
chr11	102393533	102396050	2518	*	Rundc3a	100	100	1.54654e-106	105.811	7.78424e-105
chr11	102436588	102439576	2989	*	Rundc3a	27.5052	3.91757	1	0	1
chr11	102738726	102740390	1665	*	Rundc3a	25.0002	100	5.87773e-110	109.231	4.43769e-108
chr11	102752788	102754988	2201	*	Rundc3a	0	6.23718	1.02017e-09	8.99133	3.2093e-09
chr11	102772268	102773324	1057	*	Rundc3a	0	25.1842	5.66131e-30	29.2471	5.34286e-29
chr11	102773469	102775357	1889	*	Rundc3a	0	56.5639	1.60562e-63	62.7944	4.84897e-62
chr11	102206252	102207094	843	*	Fam171a2	0	5.60728	1.55868e-08	7.80724	1.08399e-07
chr11	102207412	102208755	1344	*	Fam171a2	0	31.868	1.32569e-30	29.8776	2.89759e-29
chr11	102211678	102212525	848	*	Fam171a2	0	17.3167	2.24785e-18	17.6482	2.86601e-17
chr11	102244189	102246084	1896	*	Fam171a2	0	20.616	3.79308e-21	20.421	5.80341e-20
chr11	102256929	102258268	1340	*	Fam171a2	0	11.4002	2.10948e-13	12.6758	2.15167e-12
chr11	102394708	102395822	1115	*	Fam171a2	0	77.0674	1.36616e-68	67.8645	1.04511e-66
chr11	102436588	102439576	2989	*	Fam171a2	32.7549	1	1	0	1
chr11	102444550	102447647	3098	*	Fam171a2	100	100	1	0	1
chr11	102738726	102740198	1473	*	Fam171a2	0	100	7.28253e-88	87.1377	1.11423e-85
chr11	102772268	102773324	1057	*	Fam171a2	0	8.53641	5.38306e-11	10.269	4.5756e-10
chr11	102773469	102775357	1889	*	Fam171a2	0	42.671	1.10476e-39	38.9567	2.81714e-38
chr11	102572472	102574075	1604	*	RP23-57F11.1	40.9646	1.71319	1	0	1
chr11	102577852	102579237	1386	*	RP23-57F11.1	100	100	1	0	1
chr11	102581212	102582947	1736	*	RP23-57F11.1	100	100	1	0	1
chr11	102594789	102596674	1886	*	RP23-57F11.1	40.4636	1	1	0	1
chr11	102455056	102456729	1674	*	Fzd2	0	9.12149	2.54762e-14	13.5939	2.36779e-13
chr11	102465538	102467902	2365	*	Fzd2	0	32.5824	6.89919e-32	31.1612	1.55725e-30
chr11	102572367	102574075	1709	*	Fzd2	25.4466	8.00831	1.73648e-13	12.7603	1.52424e-12
chr11	102594774	102596582	1809	*	Fzd2	0	100	2.27539e-82	81.6429	1.19837e-80
chr11	102607809	102612082	4274	*	Fzd2	100	100	2.38344e-42	41.6228	7.53168e-41
chr11	102992610	102994337	1728	*	Fzd2	0	18.0445	5.30506e-21	20.2753	8.38199e-20
chr11	102342498	102343554	1057	*	Adam11	0	2.91246	1.75883e-06	5.75478	5.03974e-06
chr11	102394708	102395822	1115	*	Adam11	0	58.4164	2.92175e-71	70.5344	7.25567e-70
chr11	102738726	102740198	1473	*	Adam11	0	71.3548	2.31719e-86	85.635	8.63154e-85
chr11	102752788	102754988	2201	*	Adam11	0	1.51714	7.47693e-05	4.12628	0.000185677
chr11	102772021	102775668	3648	*	Adam11	26.3114	32.4595	5.75993e-41	40.2396	9.53588e-40
chr11	102956529	102957794	1266	*	Adam11	0	8.89232	1.84514e-13	12.734	8.59145e-13
chr11	102991210	102992366	1157	*	Adam11	0	10.9698	6.94058e-16	15.1586	3.83017e-15
chr11	102998172	102999304	1133	*	Adam11	0	29.6346	1.14109e-37	36.9427	1.70022e-36
chr11	103002822	103003801	980	*	Adam11	0	11.6416	1.14101e-16	15.9427	7.08379e-16
chr11	103141725	103143316	1592	*	Adam11	0	36.4976	1.11534e-45	44.9526	2.07733e-44
chr11	103198404	103200071	1668	*	Adam11	0	61.3048	1.24311e-74	73.9055	3.70448e-73
chr11	102772021	102775668	3648	*	Fmnl1	39.1259	1	1	0	1
chr11	103807503	103811846	4344	*	Wnt3	26.0024	1	1	0	1
chr11	104157092	104159462	2371	*	Wnt3	27.127	2.32543	1	0	1
chr11	103967128	103967809	682	*	Arf2	100	100	1	0	1
chr11	104157092	104159462	2371	*	Arf2	26.8218	1	1	0	1
chr11	103885500	103886339	840	*	Crhr1	0	28.5317	5.19901e-15	14.2841	1.98862e-13
chr11	103905751	103906996	1246	*	Crhr1	0	23.1422	5.76305e-13	12.2393	1.46958e-11
chr11	103960594	103962182	1589	*	Crhr1	0	100	3.99444e-42	41.3985	6.11149e-40
chr11	104157092	104159462	2371	*	Crhr1	28.1254	1	1	0	1
chr11	103885500	103886339	840	*	Mapt	0	27.6541	1.41504e-28	27.8492	2.76944e-27
chr11	103905751	103906996	1246	*	Mapt	0	1.38257	4.30721e-05	4.3658	0.000168597
chr11	103960594	103962285	1692	*	Mapt	37.1866	100	3.03892e-93	92.5173	4.16332e-91
chr11	104105435	104107672	2238	*	Mapt	28.1659	13.2423	1.07927e-15	14.9669	1.34418e-14
chr11	104157092	104159462	2371	*	Mapt	37.8203	12.6795	1	0	1
chr11	104231358	104235548	4191	*	Mapt	100	100	1	0	1
chr11	104105545	104106946	1402	*	Kansl1	0	100	1.25223e-32	31.9023	1.13953e-30
chr11	104157092	104159462	2371	*	Kansl1	26.1456	18.8723	1.07036e-09	8.97047	2.43507e-08
chr11	104288654	104290291	1638	*	Kansl1	0	2.27645	5.25491e-05	4.27943	0.000367844
chr11	104328326	104329629	1304	*	Kansl1	0	1.33064	9.72548e-05	4.01209	0.000553137
chr11	105938431	105939671	1241	*	Map3k3	26.069	1	1	0	1
chr11	106084684	106086006	1323	*	Map3k3	100	100	1	0	1
chr11	106157561	106159099	1539	*	Gm10840	100	100	1	0	1
chr11	107867043	107868529	1487	*	RP23-434K11.1	46.8602	19.428	1	0	1
chr11	108552159	108553793	1635	*	Axin2	0	4.38303	4.1347e-10	9.38356	2.69844e-09
chr11	108558286	108560043	1758	*	Axin2	0	2.87572	6.78006e-08	7.16877	3.91515e-07
chr11	108604840	108606573	1734	*	Axin2	0	1.38477	1.05193e-05	4.97801	5.01689e-05
chr11	108751511	108752905	1395	*	Axin2	0	45.6981	8.11845e-71	70.0905	1.67781e-69
chr11	108805258	108806188	931	*	Axin2	0	1.03697	3.41222e-05	4.46696	0.000156709
chr11	108862010	108863040	1031	*	Axin2	0	2.57101	1.90093e-07	6.72103	1.02485e-06
chr11	108885062	108886202	1141	*	Axin2	0	63.2725	1.21977e-96	95.9137	5.04173e-95
chr11	108892238	108893238	1001	*	Axin2	0	55.0261	1.59663e-84	83.7968	4.94955e-83
chr11	108920312	108921430	1119	*	Axin2	100	100	1	0	1
chr11	108933593	108937459	3867	*	Axin2	47.6287	100	1.31867e-150	149.88	1.63515e-148
chr11	108960996	108962687	1692	*	Axin2	0	95.3039	1.04821e-143	142.98	6.49888e-142
chr11	109032268	109033399	1132	*	Axin2	0	5.03135	4.61136e-11	10.3362	3.17672e-10
chr11	109033540	109034661	1122	*	Axin2	0	20.9644	1.78812e-34	33.7476	2.21727e-33
chr11	109039059	109041193	2135	*	Axin2	0	7.93796	2.47149e-15	14.607	2.35742e-14
chr11	109105847	109107517	1671	*	Axin2	0	7.10891	4.08448e-14	13.3889	3.3765e-13
chr11	109236747	109238581	1835	*	Axin2	0	10.2563	9.69345e-19	18.0135	1.00166e-17
chr11	109319718	109321136	1419	*	Axin2	0	53.2965	5.55421e-82	81.2554	1.37744e-80
chr11	109358007	109359422	1416	*	Axin2	0	14.3248	1.01953e-24	23.9916	1.14929e-23
chr11	108939930	108942161	2232	*	RP23-202G21.4	100	100	1	0	1
chr11	108961133	108962501	1369	*	RP23-202G21.4	30.2683	1	1	0	1
chr11	108947242	108950394	3153	*	Amz2	0	15.3936	1.48893e-18	17.8271	8.69536e-18
chr11	109039059	109041193	2135	*	Amz2	0	2.78554	6.34839e-06	5.19734	1.97205e-05
chr11	109217487	109218939	1453	*	Amz2	0	12.0777	3.1224e-15	14.5055	1.62811e-14
chr11	109268829	109270924	2096	*	Amz2	0	5.42031	1.45663e-08	7.83665	5.74777e-08
chr11	109277768	109278835	1068	*	Amz2	0	87.8059	4.32106e-91	90.3644	3.15437e-89
chr11	109311588	109313072	1485	*	Amz2	0	36.2344	1.9773e-39	38.7039	2.62441e-38
chr11	109356856	109357589	734	*	Amz2	0	25.5831	9.24299e-29	28.0342	8.43423e-28
chr11	109357952	109360445	2494	*	Amz2	28.6226	2.81564	1	0	1
chr11	109375862	109378031	2170	*	Amz2	0	21.249	2.02951e-24	23.6926	1.411e-23
chr11	109426326	109426968	643	*	Amz2	100	100	1	0	1
chr11	109475578	109477207	1630	*	Amz2	27.1023	1	1	0	1
chr11	109496550	109498372	1823	*	Amz2	31.0593	5.72563	1	0	1
chr11	109902374	109903627	1254	*	Amz2	0	23.3904	1.45281e-26	25.8378	1.17839e-25
chr11	109236747	109238581	1835	*	Wipi1	0	18.7943	1.79944e-36	35.7449	2.35727e-35
chr11	109319718	109321281	1564	*	Wipi1	27.885	91.5004	1.26497e-167	166.898	8.28552e-166
chr11	109357952	109360445	2494	*	Wipi1	36.7637	100	5.88482e-183	182.23	7.70911e-181
chr11	109431024	109432114	1091	*	Wipi1	0	32.0072	2.63394e-60	59.5794	4.31307e-59
chr11	109475578	109477207	1630	*	Wipi1	38.319	51.2993	4.16783e-95	94.3801	1.36496e-93
chr11	109496473	109498372	1900	*	Wipi1	31.8193	46.3346	3.76436e-86	85.4243	8.21884e-85
chr11	109609864	109611482	1619	*	Wipi1	100	100	1	0	1
chr11	111211594	111214068	2475	*	Kcnj2	32.3023	1	1	0	1
chr11	112411504	112413305	1802	*	Sox9	0	29.384	8.82179e-180	179.054	1.4605e-178
chr11	112501041	112502939	1899	*	Sox9	46.0277	100	0	615	0
chr11	112541920	112543938	2019	*	Sox9	0	3.00549	6.20587e-17	16.2072	2.71963e-16
chr11	112592096	112593355	1260	*	Sox9	0	8.11983	1.65795e-48	47.7804	1.37242e-47
chr11	112656865	112658355	1491	*	Sox9	0	4.21539	2.1062e-24	23.6765	1.16231e-23
chr11	112707872	112709134	1263	*	Sox9	0	11.8588	1.37122e-71	70.8629	1.27695e-70
chr11	112782766	112789613	6848	*	Sox9	100	100	8.5503e-19	18.068	3.86059e-18
chr11	112800809	112802378	1570	*	Sox9	32.5658	24.5625	5.14224e-150	149.289	6.9654e-149
chr11	112810066	112813294	3229	*	Sox9	57.738	100	0	615	0
chr11	112839184	112841287	2104	*	Sox9	41.4233	35.2628	4.50227e-216	215.347	1.11806e-214
chr11	112860087	112861978	1892	*	Sox9	41.0077	18.8924	5.19146e-115	114.285	5.95021e-114
chr11	112869393	112871489	2097	*	Sox9	44.4021	18.5088	1.21143e-112	111.917	1.28931e-111
chr11	112871805	112873791	1987	*	Sox9	36.9019	12.2769	3.59978e-74	73.4437	3.57578e-73
chr11	112924606	112925802	1197	*	Sox9	0	3.52873	3.65274e-20	19.4374	1.75567e-19
chr11	112976241	112979671	3431	*	Sox9	44.4535	100	0	615	0
chr11	112981625	112984162	2538	*	Sox9	36.9598	100	0	615	0
chr11	113015397	113018227	2831	*	Sox9	0	34.414	7.82365e-211	210.107	1.66532e-209
chr11	113055856	113058044	2189	*	Sox9	0	2.76198	1.97744e-15	14.7039	7.96321e-15
chr11	113071199	113072567	1369	*	Sox9	0	1.34195	1.15505e-06	5.9374	3.82451e-06
chr11	113119842	113122389	2548	*	Sox9	0	5.17827	2.39455e-30	29.6208	1.55125e-29
chr11	113143462	113144897	1436	*	Sox9	0	24.1224	2.68115e-147	146.572	3.3291e-146
chr11	113163520	113167871	4352	*	Sox9	31.0674	6.10378	4.62994e-36	35.3344	3.44931e-35
chr11	113183334	113184655	1322	*	Sox9	0	9.75152	1.40082e-58	57.8536	1.22777e-57
chr11	113186676	113189579	2904	*	Sox9	44.5239	100	0	615	0
chr11	113220826	113222391	1566	*	Sox9	34.3218	28.2653	7.11509e-173	172.148	1.06015e-171
chr11	113261222	113262792	1571	*	Sox9	0	4.02861	2.99639e-23	22.5234	1.59451e-22
chr11	113276657	113277634	978	*	Sox9	0	5.47582	3.48576e-32	31.4577	2.47323e-31
chr11	113261222	113262792	1571	*	Cdc42ep4	0	7.01877	3.68574e-12	11.4335	1.41287e-10
chr11	113294097	113295223	1127	*	Cdc42ep4	0	3.64361	1.6587e-08	7.78023	3.4682e-07
chr11	113307833	113310101	2269	*	Cdc42ep4	0	6.88864	5.09783e-12	11.2926	1.675e-10
chr11	113327287	113328210	924	*	Cdc42ep4	0	5.9129	5.80113e-11	10.2365	1.48251e-09
chr11	113393077	113394431	1355	*	Cdc42ep4	0	4.85287	8.14475e-10	9.08912	1.87329e-08
chr11	113438420	113440400	1981	*	Cdc42ep4	0	10.9181	2.21792e-16	15.6541	1.02024e-14
chr11	113538832	113540340	1509	*	Cdc42ep4	0	13.3394	5.31086e-19	18.2748	3.05375e-17
chr11	113748128	113750979	2852	*	Cdc42ep4	100	100	1	0	1
chr11	113784248	113788076	3829	*	Cdc42ep4	34.0204	100	8.40349e-113	112.076	1.9328e-110
chr11	113791027	113792525	1499	*	Cdc42ep4	0	18.7577	7.25209e-25	24.1395	5.55994e-23
chr11	113922441	113923844	1404	*	Cdc42ep4	0	1	1.20557e-05	4.91881	0.000184854
chr11	113980740	113982809	2070	*	Cdc42ep4	0	29.999	4.93077e-37	36.3071	5.67038e-35
chr11	114175091	114176465	1375	*	Cdc42ep4	0	6.53143	1.24173e-11	10.906	3.56997e-10
chr11	113686641	113687575	935	*	Sdk2	0	20.9373	1.33587e-13	12.8742	4.00762e-12
chr11	113784288	113786535	2248	*	Sdk2	0	35.9812	1.49163e-19	18.8263	7.83105e-18
chr11	113980740	113982809	2070	*	Sdk2	0	100	6.9945e-45	44.1552	1.46885e-42
chr11	114165082	114166435	1354	*	Sdk2	0	46.5623	9.71145e-24	23.0127	6.79802e-22
chr11	114300095	114301603	1509	*	Sdk2	0	58.7306	1.4891e-28	27.8271	1.56356e-26
chr11	114345153	114347031	1879	*	Sdk2	0	4.26452	5.27601e-07	6.27769	8.52278e-06
chr11	114467241	114468967	1727	*	Sdk2	0	32.0489	5.36377e-18	17.2705	2.25278e-16
chr11	114536309	114537931	1623	*	Sdk2	0	29.4189	5.88891e-17	16.23	2.06112e-15
chr11	113781740	113783096	1357	*	RP23-175A18.3	26.7089	1.94154	1	0	1
chr11	114175063	114176738	1676	*	RP23-175A18.3	33.1504	9.52512	1	0	1
chr11	114198074	114199292	1219	*	RP23-175A18.3	100	100	1	0	1
chr11	114335064	114337849	2786	*	RP23-175A18.3	32.6628	8.95109	1	0	1
chr11	114454563	114455765	1203	*	RP23-175A18.3	27.6723	3.0757	1	0	1
chr11	114175063	114176738	1676	*	RP23-197C15.4	56.6109	33.5278	1	0	1
chr11	114335064	114337849	2786	*	RP23-197C15.4	59.5568	37.1955	1	0	1
chr11	114494857	114496366	1510	*	RP23-197C15.4	30.4854	1	1	0	1
chr11	114175091	114176465	1375	*	Ttyh2	0	18.3363	4.81771e-35	34.3172	1.12872e-33
chr11	114303259	114304261	1003	*	Ttyh2	0	5.52603	1.20268e-12	11.9199	1.23274e-11
chr11	114334934	114337849	2916	*	Ttyh2	26.0921	72.9521	1.55996e-130	129.807	1.27917e-128
chr11	114467141	114469245	2105	*	Ttyh2	32.1188	11.3739	7.17483e-23	22.1442	1.30741e-21
chr11	114478057	114479443	1387	*	Ttyh2	0	6.34656	4.42127e-14	13.3545	5.5776e-13
chr11	114596644	114598514	1871	*	Ttyh2	0	9.361	2.37211e-19	18.6249	3.5366e-18
chr11	114675423	114677284	1862	*	Ttyh2	100	100	1	0	1
chr11	114703259	114705323	2065	*	Ttyh2	49.0261	100	7.99449e-178	177.097	1.3111e-175
chr11	114769624	114770680	1057	*	Ttyh2	0	4.71766	3.1153e-11	10.5065	3.00535e-10
chr11	114829092	114831289	2198	*	Ttyh2	25.7336	12.0464	4.78552e-24	23.3201	9.81032e-23
chr11	115106889	115108761	1873	*	Ttyh2	0	5.8093	3.84495e-13	12.4151	4.50408e-12
chr11	115172502	115173318	817	*	Ttyh2	0	9.81703	3.78277e-20	19.4222	6.20374e-19
chr11	114303259	114304261	1003	*	Btbd17	0	2.1349	2.90553e-06	5.53677	1.33977e-05
chr11	114345153	114347031	1879	*	Btbd17	0	5.81254	1.371e-12	11.863	9.48276e-12
chr11	114467241	114468967	1727	*	Btbd17	0	100	1.31138e-174	173.882	1.08845e-172
chr11	114478057	114479443	1387	*	Btbd17	0	2.80951	2.00805e-07	6.69723	1.01011e-06
chr11	114536252	114538272	2021	*	Btbd17	51.9792	86.2311	6.34974e-151	150.197	2.63514e-149
chr11	114596644	114598514	1871	*	Btbd17	0	13.7446	3.10824e-26	25.5075	5.15967e-25
chr11	114641766	114642829	1064	*	Btbd17	0	6.65176	4.93652e-14	13.3066	3.72483e-13
chr11	114703259	114705072	1814	*	Btbd17	0	2.85605	1.67004e-07	6.77727	8.66331e-07
chr11	114736472	114737736	1265	*	Btbd17	0	1	0.000260293	3.58454	0.000982014
chr11	114769624	114770680	1057	*	Btbd17	0	1.02725	0.000233661	3.63141	0.000902041
chr11	114790581	114796013	5433	*	Btbd17	100	100	1	0	1
chr11	114803544	114804614	1071	*	Btbd17	0	7.79277	5.37881e-16	15.2693	4.46441e-15
chr11	114806520	114808228	1709	*	Btbd17	0	89.2583	3.93934e-156	155.405	2.17977e-154
chr11	114822147	114824048	1902	*	Btbd17	0	10.4397	1.50479e-20	19.8225	1.9215e-19
chr11	114829092	114831203	2112	*	Btbd17	0	9.7461	2.34754e-19	18.6294	2.43557e-18
chr11	114843545	114844899	1355	*	Btbd17	31.7223	10.5587	9.39193e-21	20.0272	1.29922e-19
chr11	114872195	114873829	1635	*	Btbd17	0	16.7366	2.21664e-31	30.6543	4.08847e-30
chr11	115231402	115232554	1153	*	Btbd17	0	21.6851	6.81285e-40	39.1667	1.61562e-38
chr11	115233161	115234443	1283	*	Btbd17	0	26.9993	4.9202e-49	48.308	1.63351e-47
chr11	114703259	114705072	1814	*	Slc9a3r1	0	100	2.81031e-244	243.551	4.10305e-242
chr11	114736472	114737736	1265	*	Slc9a3r1	0	1	6.49839e-05	4.18719	0.000395319
chr11	114769624	114770680	1057	*	Slc9a3r1	0	8.81201	8.4097e-24	23.0752	1.36424e-22
chr11	114829092	114831289	2198	*	Slc9a3r1	31.8801	8.18485	2.76151e-22	21.5589	3.66528e-21
chr11	114872195	114873829	1635	*	Slc9a3r1	0	3.15516	3.99952e-10	9.39799	3.43488e-09
chr11	115172502	115173318	817	*	Slc9a3r1	0	1.5303	3.39349e-06	5.46935	2.47725e-05
chr11	115177149	115178295	1147	*	Slc9a3r1	0	13.7727	8.52797e-36	35.0692	1.55635e-34
chr11	115411780	115414216	2437	*	Slc9a3r1	0	8.31987	1.30226e-22	21.8853	1.9013e-21
chr11	115484752	115485710	959	*	Slc9a3r1	0	1.08325	4.08803e-05	4.38849	0.000271296
chr11	115509854	115510802	949	*	Slc9a3r1	0	14.647	6.55906e-38	37.1832	1.59604e-36
chr11	115233161	115234443	1283	*	Ict1os	0	10.3331	1.42732e-07	6.84548	4.11069e-06
chr11	115382971	115384415	1445	*	Ict1os	0	100	2.00757e-25	24.6973	2.8909e-23
chr11	115410065	115411129	1065	*	Ict1os	100	100	1	0	1
chr11	115411654	115414672	3019	*	Ict1os	45.7074	1	1	0	1
chr11	115779788	115781324	1537	*	Ict1os	0	52.1803	6.65491e-16	15.1769	4.79154e-14
chr11	115177149	115178295	1147	*	Mif4gd	0	32.5658	7.17681e-44	43.1441	1.61991e-42
chr11	115411654	115414672	3019	*	Mif4gd	26.4529	3.701	4.2525e-11	10.3714	5.16843e-10
chr11	115611542	115612152	611	*	Mif4gd	100	100	1	0	1
chr11	115737412	115738658	1247	*	Mif4gd	0	14.8273	9.90877e-24	23.004	1.30466e-22
chr11	115778598	115779900	1303	*	Mif4gd	0	60.6939	8.31284e-76	75.0803	3.28357e-74
chr11	115806833	115810966	4134	*	Mif4gd	25.2082	100	1.95947e-120	119.708	1.54798e-118
chr11	115956140	115957255	1116	*	Mif4gd	0	26.1737	1.29869e-36	35.8865	2.56492e-35
chr11	116101272	116102851	1580	*	Mif4gd	0	68.5002	1.13902e-84	83.9435	5.99885e-83
chr11	115765304	115767088	1785	*	Tmem94	100	100	1	0	1
chr11	116183693	116184801	1109	*	Tmem94	0	50.5	3.12739e-10	9.50482	4.75364e-08
chr11	115737412	115738658	1247	*	Galk1	0	7.69683	7.39106e-46	45.1313	1.06431e-44
chr11	115778598	115779900	1303	*	Galk1	0	25.7558	2.37028e-157	156.625	1.13773e-155
chr11	115806833	115810966	4134	*	Galk1	28.3508	29.2907	3.55517e-179	178.449	2.55972e-177
chr11	115956140	115957255	1116	*	Galk1	0	7.27538	2.9559e-43	42.5293	3.54708e-42
chr11	116011271	116012763	1493	*	Galk1	100	100	1.18189e-10	9.92742	1.13461e-09
chr11	116057853	116058786	934	*	Galk1	0	1.15481	1.81286e-05	4.74164	0.000113501
chr11	116101272	116102851	1580	*	Galk1	0	19.5433	5.37317e-119	118.27	1.93434e-117
chr11	116218268	116219523	1256	*	Galk1	0	7.67839	9.60624e-46	45.0174	1.25754e-44
chr11	116328580	116333497	4918	*	Galk1	41.2121	100	0	615	0
chr11	115779788	115781324	1537	*	H3f3b	0	32.4122	3.27789e-14	13.4844	5.31747e-13
chr11	116023121	116024628	1508	*	H3f3b	100	100	1	0	1
chr11	116148302	116149462	1161	*	H3f3b	0	13.8919	4.59575e-09	8.33764	4.47319e-08
chr11	116183693	116184801	1109	*	H3f3b	0	100	5.40831e-33	32.2669	3.94807e-31
chr11	116386338	116388277	1940	*	H3f3b	0	13.3045	6.69231e-09	8.17442	6.10673e-08
chr11	116388582	116389705	1124	*	H3f3b	0	1	1.75785e-05	4.75502	0.000122212
chr11	116183693	116184801	1109	*	Rnf157	0	8.81695	2.28126e-06	5.64183	4.41993e-05
chr11	116386338	116388277	1940	*	Rnf157	0	1	2.99611e-05	4.52344	0.000469889
chr11	116411159	116412946	1788	*	Rnf157	100	100	1	0	1
chr11	116588671	116589870	1200	*	Rnf157	0	83.3396	4.96701e-17	16.3039	2.56629e-15
chr11	116642726	116645040	2315	*	Rnf157	30.9091	2.89432	1	0	1
chr11	116663855	116664661	807	*	Rnf157	0	50.3797	2.58059e-12	11.5883	7.99982e-11
chr11	116810213	116812093	1881	*	Rnf157	0	25.2745	1.00824e-08	7.99643	2.60463e-07
chr11	116434179	116435634	1456	*	Ubald2	100	100	1	0	1
chr11	116439518	116441129	1612	*	Ubald2	0	6.58607	1.58981e-07	6.79866	3.10012e-06
chr11	116642726	116645040	2315	*	Ubald2	29.5957	5.86407	1	0	1
chr11	116709787	116711262	1476	*	Ubald2	0	3.0672	2.09303e-06	5.67922	3.62792e-05
chr11	116824901	116825788	888	*	Ubald2	0	18.0653	3.54425e-11	10.4505	1.84301e-09
chr11	116921700	116922959	1260	*	Ubald2	0	1.61983	6.04252e-06	5.21878	9.42634e-05
chr11	116328874	116330591	1718	*	Mxra7	0	34.96	4.84888e-29	28.3144	1.1213e-27
chr11	116331912	116333082	1171	*	Mxra7	0	24.2179	1.74022e-21	20.7594	3.2194e-20
chr11	116657224	116658433	1210	*	Mxra7	0	30.7077	4.74532e-26	25.3237	9.75427e-25
chr11	116709787	116711262	1476	*	Mxra7	0	2.48285	3.3657e-06	5.47292	3.27713e-05
chr11	116824851	116827978	3128	*	Mxra7	100	100	1.07763e-51	50.9675	6.64536e-50
chr11	117046618	117048737	2120	*	Mxra7	42.9143	39.7204	2.17565e-32	31.6624	6.70826e-31
chr11	117106354	117107529	1176	*	Mxra7	0	4.59054	1.10846e-07	6.95528	1.28165e-06
chr11	117127624	117128767	1144	*	Mxra7	0	1.65345	1.28945e-05	4.8896	0.000113594
chr11	117269804	117270549	746	*	Mxra7	0	62.5011	2.06859e-48	47.6843	9.56722e-47
chr11	117284261	117285959	1699	*	Mxra7	0	4.69557	9.35094e-08	7.02914	1.15328e-06
chr11	117295817	117297127	1311	*	Mxra7	0	2.21258	5.21391e-06	5.28284	4.82286e-05
chr11	117301419	117302549	1131	*	Mxra7	0	100	8.7577e-75	74.0576	8.10088e-73
chr11	117319247	117320623	1377	*	Mxra7	0	35.4237	2.28822e-29	28.6405	6.04743e-28
chr11	116385790	116388277	2488	*	Mfsd11	0	34.0824	8.65007e-56	55.063	1.45478e-54
chr11	116388582	116389705	1124	*	Mfsd11	0	10.0354	3.59811e-18	17.4439	1.10942e-17
chr11	116439518	116441129	1612	*	Mfsd11	0	2.45156	2.6321e-06	5.5797	4.19774e-06
chr11	116494286	116495122	837	*	Mfsd11	0	11.2315	4.84122e-20	19.315	1.68986e-19
chr11	116572690	116573715	1026	*	Mfsd11	0	4.792	5.74e-10	9.24109	1.07263e-09
chr11	116574246	116575142	897	*	Mfsd11	0	2.48732	2.31398e-06	5.63564	3.72249e-06
chr11	116588671	116589870	1200	*	Mfsd11	0	23.997	5.18297e-40	39.2854	4.35841e-39
chr11	116642663	116645040	2378	*	Mfsd11	31.9001	56.3984	1.0614e-90	89.9741	4.90899e-89
chr11	116659925	116660741	817	*	Mfsd11	0	18.5277	1.86549e-31	30.7292	1.11328e-30
chr11	116660857	116663637	2781	*	Mfsd11	0	72.5345	6.06103e-116	115.217	5.60645e-114
chr11	116663855	116664661	807	*	Mfsd11	0	15.734	4.37784e-27	26.3587	2.07667e-26
chr11	116709787	116711262	1476	*	Mfsd11	0	9.38558	3.73875e-17	16.4273	1.09789e-16
chr11	116807830	116808742	913	*	Mfsd11	0	10.0965	2.8879e-18	17.5394	9.2114e-18
chr11	116810023	116815585	5563	*	Mfsd11	32.0045	100	6.53948e-159	158.184	1.2098e-156
chr11	116832059	116832968	910	*	Mfsd11	0	1.4899	8.40844e-05	4.07528	0.000121528
chr11	116846373	116847074	702	*	Mfsd11	0	6.76524	4.69871e-13	12.328	9.76697e-13
chr11	116851461	116852069	609	*	Mfsd11	100	100	1	0	1
chr11	116884750	116886340	1591	*	Mfsd11	0	13.1403	4.99859e-23	22.3012	2.0103e-22
chr11	116913077	116914246	1170	*	Mfsd11	0	19.6271	3.55572e-33	32.4491	2.34932e-32
chr11	116921700	116922959	1260	*	Mfsd11	0	13.7707	5.15916e-24	23.2874	2.27249e-23
chr11	116935677	116936448	772	*	Mfsd11	0	6.91319	2.75762e-13	12.5595	5.79727e-13
chr11	116938544	116940098	1555	*	Mfsd11	0	13.4545	1.61189e-23	22.7927	6.77727e-23
chr11	116944108	116944930	823	*	Mfsd11	0	4.71931	7.45821e-10	9.12737	1.37977e-09
chr11	116953642	116955177	1536	*	Mfsd11	0	54.4232	1.30602e-87	86.8841	4.83227e-86
chr11	116972296	116974141	1846	*	Mfsd11	0	29.9506	2.51679e-49	48.5992	3.10404e-48
chr11	116978466	116979211	746	*	Mfsd11	0	5.3055	9.02801e-11	10.0444	1.75809e-10
chr11	116987729	116988762	1034	*	Mfsd11	0	8.80078	3.07319e-16	15.5124	8.3609e-16
chr11	116993385	116994892	1508	*	Mfsd11	0	34.3625	3.15373e-56	55.5012	5.83439e-55
chr11	117003159	117005211	2053	*	Mfsd11	0	13.6632	7.60054e-24	23.1192	3.27e-23
chr11	117029768	117031809	2042	*	Mfsd11	0	45.8321	3.59572e-74	73.4442	1.10868e-72
chr11	117046618	117048304	1687	*	Mfsd11	0	8.38828	1.35799e-15	14.8671	3.39497e-15
chr11	117059616	117061066	1451	*	Mfsd11	0	24.0469	4.33114e-40	39.3634	3.81553e-39
chr11	117062361	117063711	1351	*	Mfsd11	0	39.4301	3.724e-64	63.429	7.65489e-63
chr11	117080997	117082376	1380	*	Mfsd11	0	26.0984	2.67406e-43	42.5728	2.74834e-42
chr11	117100720	117102194	1475	*	Mfsd11	0	40.3692	1.26468e-65	64.898	2.92457e-64
chr11	117120675	117121745	1071	*	Mfsd11	0	6.93563	2.54343e-13	12.5946	5.40845e-13
chr11	117127277	117128060	784	*	Mfsd11	0	7.6983	1.63043e-14	13.7877	3.86705e-14
chr11	117134766	117136424	1659	*	Mfsd11	0	7.21666	9.24247e-14	13.0342	2.03554e-13
chr11	117158000	117158903	904	*	Mfsd11	0	4.90821	3.7767e-10	9.42289	7.20298e-10
chr11	117168451	117170697	2247	*	Mfsd11	0	61.9209	2.43488e-99	98.6135	1.50151e-97
chr11	117174061	117175479	1419	*	Mfsd11	0	16.3863	4.17561e-28	27.3793	2.03286e-27
chr11	117220728	117221858	1131	*	Mfsd11	0	7.60202	2.30637e-14	13.6371	5.26764e-14
chr11	117248303	117249817	1515	*	Mfsd11	0	44.6486	2.55419e-72	71.5927	6.75036e-71
chr11	117268584	117269614	1031	*	Mfsd11	0	2.68323	1.14256e-06	5.94212	1.90426e-06
chr11	117278239	117278939	701	*	Mfsd11	0	1.80803	2.67328e-05	4.57296	4.12131e-05
chr11	117295817	117297127	1311	*	Mfsd11	0	19.5351	4.95208e-33	32.3052	3.15909e-32
chr11	117307446	117308909	1464	*	Mfsd11	0	12.9172	1.11657e-22	21.9521	4.395e-22
chr11	117310700	117311809	1110	*	Mfsd11	0	1	0.000491046	3.30888	0.000698796
chr11	117312471	117313500	1030	*	Mfsd11	0	1.56996	6.30197e-05	4.20052	9.47857e-05
chr11	117316542	117318324	1783	*	Mfsd11	0	24.2183	2.33541e-40	39.6316	2.16026e-39
chr11	117319247	117320623	1377	*	Mfsd11	0	4.00266	9.85745e-09	8.00624	1.73679e-08
chr11	117323925	117324713	789	*	Mfsd11	0	2.04863	1.12371e-05	4.94935	1.76174e-05
chr11	117326524	117327381	858	*	Mfsd11	0	7.80724	1.10122e-14	13.9581	2.64578e-14
chr11	117347333	117348731	1399	*	Mfsd11	0	7.68482	1.71154e-14	13.7666	4.00804e-14
chr11	116440147	116441129	983	*	Mgat5b	0	2.89826	5.90334e-16	15.2289	1.43799e-15
chr11	116494286	116495122	837	*	Mgat5b	0	9.57188	3.54805e-57	56.45	2.931e-56
chr11	116572690	116573715	1026	*	Mgat5b	0	3.42848	3.1341e-19	18.5039	8.88774e-19
chr11	116588671	116589870	1200	*	Mgat5b	0	23.5008	3.27038e-143	142.485	6.90415e-142
chr11	116642663	116645040	2378	*	Mgat5b	35.9959	12.7815	3.96148e-70	69.4021	3.96148e-69
chr11	116659925	116660741	817	*	Mgat5b	0	14.5576	5.68411e-88	87.2453	7.71415e-87
chr11	116660857	116663637	2781	*	Mgat5b	0	34.9089	1.12242e-213	212.95	7.10866e-212
chr11	116663855	116664661	807	*	Mgat5b	0	5.85585	3.18325e-34	33.4971	1.51204e-33
chr11	116807830	116808742	913	*	Mgat5b	0	2.31486	2.36937e-12	11.6254	5.23465e-12
chr11	116810213	116812093	1881	*	Mgat5b	0	31.3452	1.1533e-191	190.938	3.6521e-190
chr11	116813764	116815186	1423	*	Mgat5b	0	4.38077	4.11192e-25	24.386	1.50243e-24
chr11	116832059	116832968	910	*	Mgat5b	0	1.79878	3.65024e-09	8.43768	6.93545e-09
chr11	116846373	116847074	702	*	Mgat5b	0	2.292	3.2794e-12	11.4842	7.00097e-12
chr11	116884750	116886340	1591	*	Mgat5b	0	2.89914	5.83037e-16	15.2343	1.43799e-15
chr11	116913077	116914246	1170	*	Mgat5b	0	12.3528	2.35928e-74	73.6272	2.63684e-73
chr11	116919294	116921507	2214	*	Mgat5b	100	100	1	0	1
chr11	116921700	116922959	1260	*	Mgat5b	0	100	0	615	0
chr11	116935677	116936448	772	*	Mgat5b	0	3.66237	1.12568e-20	19.9486	3.44966e-20
chr11	116938544	116939585	1042	*	Mgat5b	0	4.07681	3.10112e-23	22.5085	1.03371e-22
chr11	116943288	116944930	1643	*	Mgat5b	0	7.5729	7.89129e-45	44.1029	4.54347e-44
chr11	116953642	116955177	1536	*	Mgat5b	0	23.0794	1.31117e-140	139.882	2.49123e-139
chr11	116965588	116966597	1010	*	Mgat5b	0	1.87763	1.18916e-09	8.92476	2.28223e-09
chr11	116972296	116974141	1846	*	Mgat5b	0	34.8724	1.88594e-213	212.724	8.95821e-212
chr11	116978466	116979211	746	*	Mgat5b	0	3.07184	4.99988e-17	16.301	1.30134e-16
chr11	116979448	116980909	1462	*	Mgat5b	0	2.30112	2.88041e-12	11.5405	6.21906e-12
chr11	116987729	116988762	1034	*	Mgat5b	0	8.90998	4.34861e-53	52.3616	2.84909e-52
chr11	116993385	116994892	1508	*	Mgat5b	0	18.964	3.44503e-115	114.463	5.45463e-114
chr11	117003159	117005211	2053	*	Mgat5b	0	3.54563	5.92257e-20	19.2275	1.75961e-19
chr11	117028204	117029623	1420	*	Mgat5b	0	10.7879	1.09316e-64	63.9613	9.44094e-64
chr11	117029768	117031809	2042	*	Mgat5b	0	21.6438	9.65467e-132	131.015	1.66763e-130
chr11	117046618	117048737	2120	*	Mgat5b	25.9993	4.60383	1.72295e-26	25.7637	6.41884e-26
chr11	117059616	117061066	1451	*	Mgat5b	0	9.04887	6.03202e-54	53.2195	4.24475e-53
chr11	117062361	117063711	1351	*	Mgat5b	0	34.2241	1.90426e-209	208.72	7.23617e-208
chr11	117080997	117082376	1380	*	Mgat5b	0	2.42597	4.87892e-13	12.3117	1.09058e-12
chr11	117100720	117102194	1475	*	Mgat5b	0	36.5931	4.43757e-224	223.353	4.21569e-222
chr11	117107994	117109153	1160	*	Mgat5b	0	1.57872	8.34711e-08	7.07846	1.53976e-07
chr11	117120675	117121745	1071	*	Mgat5b	0	6.50171	3.26289e-38	37.4864	1.67554e-37
chr11	117127277	117128060	784	*	Mgat5b	0	2.56589	6.66919e-14	13.1759	1.52668e-13
chr11	117158000	117158903	904	*	Mgat5b	0	4.29496	1.3933e-24	23.856	4.90236e-24
chr11	117168451	117170697	2247	*	Mgat5b	0	13.4944	2.09646e-81	80.6785	2.48954e-80
chr11	117174061	117175479	1419	*	Mgat5b	0	3.47013	1.73316e-19	18.7612	4.98941e-19
chr11	117220728	117221858	1131	*	Mgat5b	0	1.55945	1.09787e-07	6.95945	1.98661e-07
chr11	117248303	117249817	1515	*	Mgat5b	0	24.996	1.90278e-152	151.721	5.16468e-151
chr11	117268584	117269614	1031	*	Mgat5b	0	5.25264	1.69324e-30	29.7713	7.12788e-30
chr11	117295817	117297127	1311	*	Mgat5b	0	2.93747	3.3801e-16	15.4711	8.45024e-16
chr11	117307446	117308909	1464	*	Mgat5b	0	2.49893	1.7285e-13	12.7623	3.9097e-13
chr11	117310700	117311809	1110	*	Mgat5b	0	2.31353	2.41462e-12	11.6172	5.2733e-12
chr11	117316542	117318324	1783	*	Mgat5b	0	11.4654	7.14953e-69	68.1457	6.79206e-68
chr11	117323925	117324713	789	*	Mgat5b	0	2.97793	1.90126e-16	15.721	4.88161e-16
chr11	117326524	117327381	858	*	Mgat5b	0	14.8983	4.46583e-90	89.3501	6.52699e-89
chr11	117347333	117348731	1399	*	Mgat5b	0	3.54557	5.92709e-20	19.2272	1.75961e-19
chr11	117384396	117386128	1733	*	Mgat5b	0	2.80507	2.22194e-15	14.6533	5.34391e-15
chr11	117393753	117395859	2107	*	Mgat5b	0	9.43701	2.41576e-56	55.6169	1.83598e-55
chr11	117406776	117409286	2511	*	Mgat5b	0	4.21157	4.56223e-24	23.3408	1.57604e-23
chr11	117409667	117410680	1014	*	Mgat5b	0	23.7307	1.24348e-144	143.905	2.95326e-143
chr11	117414334	117416467	2134	*	Mgat5b	0	14.5434	6.95053e-88	87.158	8.804e-87
chr11	116642663	116644937	2275	*	Sec14l1	0	5.70617	2.54082e-16	15.595	1.37342e-15
chr11	116659925	116660741	817	*	Sec14l1	0	39.6656	8.79415e-102	101.056	4.39708e-100
chr11	116660857	116663637	2781	*	Sec14l1	0	75.5837	3.58495e-192	191.446	3.58495e-190
chr11	116663855	116664661	807	*	Sec14l1	0	2.10473	2.93891e-07	6.53181	9.9624e-07
chr11	116810213	116812093	1881	*	Sec14l1	0	32.0332	1.41756e-82	81.8485	3.15013e-81
chr11	116913077	116914246	1170	*	Sec14l1	0	9.81796	1.14142e-26	25.9426	7.87187e-26
chr11	116921700	116922959	1260	*	Sec14l1	0	16.5447	1.34687e-43	42.8707	1.41776e-42
chr11	116935677	116936448	772	*	Sec14l1	0	1.04668	0.000135151	3.86918	0.000386146
chr11	116938544	116939585	1042	*	Sec14l1	0	1.91241	8.95704e-07	6.04784	2.84351e-06
chr11	116944108	116944930	823	*	Sec14l1	0	3.65628	3.66115e-11	10.4364	1.55794e-10
chr11	116953642	116955177	1536	*	Sec14l1	0	32.3505	2.25539e-83	82.6468	5.63847e-82
chr11	116972296	116974141	1846	*	Sec14l1	0	18.1268	1.40574e-47	46.8521	1.75718e-46
chr11	116978466	116979211	746	*	Sec14l1	0	3.62892	4.29029e-11	10.3675	1.78762e-10
chr11	116987729	116988762	1034	*	Sec14l1	0	5.08175	9.46996e-15	14.0237	4.61949e-14
chr11	116993385	116994892	1508	*	Sec14l1	0	2.29069	1.00047e-07	6.9998	3.63806e-07
chr11	117028204	117029623	1420	*	Sec14l1	0	2.28087	1.05905e-07	6.97508	3.78233e-07
chr11	117029768	117031809	2042	*	Sec14l1	0	29.2084	1.82185e-75	74.7395	3.31245e-74
chr11	117062361	117063711	1351	*	Sec14l1	0	29.0587	4.33601e-75	74.3629	7.22669e-74
chr11	117100720	117102194	1475	*	Sec14l1	0	18.2647	6.32206e-48	47.1991	8.42942e-47
chr11	117107994	117109153	1160	*	Sec14l1	0	2.9647	2.01384e-09	8.69598	7.89741e-09
chr11	117115102	117116459	1358	*	Sec14l1	100	100	1	0	1
chr11	117120675	117121745	1071	*	Sec14l1	0	1.92036	8.55352e-07	6.06786	2.7592e-06
chr11	117127277	117128060	784	*	Sec14l1	0	4.06022	3.52437e-12	11.4529	1.56639e-11
chr11	117158000	117158903	904	*	Sec14l1	0	9.90322	6.96417e-27	26.1571	4.97441e-26
chr11	117168451	117170697	2247	*	Sec14l1	0	2.68937	9.92894e-09	8.0031	3.74677e-08
chr11	117174061	117175479	1419	*	Sec14l1	0	5.85983	1.04298e-16	15.9817	5.79435e-16
chr11	117220728	117221858	1131	*	Sec14l1	0	1.06983	0.00011818	3.92746	0.000347588
chr11	117248303	117249817	1515	*	Sec14l1	0	33.9301	2.38716e-87	86.6221	6.82045e-86
chr11	117310700	117311809	1110	*	Sec14l1	0	2.18067	1.8926e-07	6.72294	6.52619e-07
chr11	117323925	117324713	789	*	Sec14l1	0	2.32168	8.36016e-08	7.07779	3.09636e-07
chr11	117326524	117327381	858	*	Sec14l1	0	16.4435	2.42063e-43	42.6161	2.42063e-42
chr11	117393753	117395859	2107	*	Sec14l1	0	1	0.000177128	3.75171	0.000492022
chr11	117409667	117410680	1014	*	Sec14l1	0	17.4301	7.96487e-46	45.0988	8.84985e-45
chr11	117414334	117416467	2134	*	Sec14l1	0	9.95293	5.22135e-27	26.2822	4.01642e-26
chr11	117461678	117463263	1586	*	Sec14l1	0	9.7571	1.62402e-26	25.7894	1.08268e-25
chr11	117465918	117466695	778	*	Sec14l1	0	2.70186	9.23559e-09	8.03454	3.55215e-08
chr11	117468768	117470335	1568	*	Sec14l1	0	100	1.28728e-253	252.89	2.57456e-251
chr11	117477973	117480717	2745	*	Sec14l1	35.928	12.4611	1	0	1
chr11	117484551	117485419	869	*	Sec14l1	0	7.69748	2.4759e-21	20.6063	1.54744e-20
chr11	117496163	117499189	3027	*	Sec14l1	26.23	1	1	0	1
chr11	117525433	117526672	1240	*	Sec14l1	0	15.798	1.01933e-41	40.9917	9.70794e-41
chr11	117585959	117587597	1639	*	Sec14l1	0	23.3681	9.07208e-61	60.0423	1.3957e-59
chr11	117591753	117593088	1336	*	Sec14l1	0	7.02853	1.19448e-19	18.9228	7.2393e-19
chr11	117598982	117600176	1195	*	Sec14l1	0	1.02773	0.000150832	3.82151	0.00042488
chr11	116709787	116711262	1476	*	2021-09-09	0	3.81397	5.79693e-09	8.2368	4.87908e-08
chr11	116724511	116726056	1546	*	2021-09-09	0	4.45965	6.24137e-10	9.20472	5.73071e-09
chr11	116812341	116813466	1126	*	2021-09-09	0	10.8392	1.70499e-19	18.7683	3.13097e-18
chr11	116824901	116825788	888	*	2021-09-09	0	2.55013	4.54789e-07	6.34219	3.53336e-06
chr11	117046618	117048737	2120	*	2021-09-09	26.9812	9.70941	8.42212e-18	17.0746	1.30867e-16
chr11	117106354	117107529	1176	*	2021-09-09	0	9.16753	5.46688e-17	16.2623	6.90194e-16
chr11	117127624	117128767	1144	*	2021-09-09	0	5.76429	6.9103e-12	11.1605	8.21106e-11
chr11	117134766	117136424	1659	*	2021-09-09	0	2.42621	6.9756e-07	6.15642	5.21878e-06
chr11	117266346	117270790	4445	*	2021-09-09	100	100	6.4061e-18	17.1934	1.07836e-16
chr11	117284261	117286148	1888	*	2021-09-09	25.9817	11.7254	8.00293e-21	20.0968	1.61659e-19
chr11	117301419	117302549	1131	*	2021-09-09	0	29.1404	6.26154e-47	46.2033	2.10805e-45
chr11	117312471	117313500	1030	*	2021-09-09	0	1.7594	6.96932e-06	5.15681	4.85449e-05
chr11	117316411	117320806	4396	*	2021-09-09	25.8766	5.45634	2.00052e-11	10.6989	2.12687e-10
chr11	117332221	117335053	2833	*	2021-09-09	100	100	1	0	1
chr11	117339697	117342316	2620	*	2021-09-09	55.8693	62.0946	2.48558e-96	95.6046	1.67362e-94
chr11	117344242	117346423	2182	*	2021-09-09	57.838	100	3.73102e-153	152.428	7.53665e-151
chr11	117436153	117437454	1302	*	2021-09-09	0	1.49947	1.70939e-05	4.76716	0.000111386
chr11	117453239	117455056	1818	*	2021-09-09	0	3.15318	5.67262e-08	7.24622	4.58347e-07
chr11	117477973	117480717	2745	*	2021-09-09	34.2413	10.9017	1.87267e-09	8.72754	1.64469e-08
chr11	117491178	117492918	1741	*	2021-09-09	0	22.9637	1.13778e-37	36.9439	3.2833e-36
chr11	117496163	117499189	3027	*	2021-09-09	37.2434	14.4324	5.78499e-10	9.2377	5.56461e-09
chr11	117539937	117542333	2397	*	2021-09-09	31.0701	7.17217	1	0	1
chr11	117607805	117608933	1129	*	2021-09-09	0	5.621	1.13322e-11	10.9457	1.27172e-10
chr11	117414498	117416618	2121	*	RP23-101J23.2	100	100	1	0	1
chr11	117468836	117470532	1697	*	RP23-101J23.2	25.7945	1	1	0	1
chr11	117468836	117470532	1697	*	RP24-89M13.1	39.9547	1	1	0	1
chr11	117481971	117482617	647	*	RP24-89M13.1	100	100	1	0	1
chr11	117484348	117485479	1132	*	RP24-89M13.1	100	100	1	0	1
chr11	117295962	117297237	1276	*	RP24-133C15.1	39.9421	18.1199	1	0	1
chr11	117316411	117320806	4396	*	RP24-133C15.1	28.8781	5.18883	1	0	1
chr11	117393695	117396022	2328	*	RP24-133C15.1	38.833	16.8236	1	0	1
chr11	117461768	117463401	1634	*	RP24-133C15.1	45.6204	24.7563	1	0	1
chr11	117477973	117480717	2745	*	RP24-133C15.1	39.7451	17.8897	1	0	1
chr11	117496163	117499189	3027	*	RP24-133C15.1	27.3705	3.42678	1	0	1
chr11	117586448	117587733	1286	*	RP24-133C15.1	47.6932	27.179	1	0	1
chr11	117597420	117600378	2959	*	RP24-133C15.1	30.682	7.29712	1	0	1
chr11	117888056	117891414	3359	*	RP24-133C15.1	27.2193	3.25006	1	0	1
chr11	117930208	117931719	1512	*	RP24-133C15.1	25.2941	1	1	0	1
chr11	117158000	117158903	904	*	Tnrc6c	0	1.6963	2.14992e-08	7.66758	5.63218e-08
chr11	117168451	117170697	2247	*	Tnrc6c	0	16.4185	2.38325e-99	98.6228	5.54106e-98
chr11	117174061	117175479	1419	*	Tnrc6c	0	4.51083	8.7887e-26	25.0561	5.63689e-25
chr11	117220728	117221858	1131	*	Tnrc6c	0	1.46515	5.76104e-07	6.2395	1.39163e-06
chr11	117248303	117249817	1515	*	Tnrc6c	0	17.4134	1.69947e-105	104.77	5.26836e-104
chr11	117295817	117297127	1311	*	Tnrc6c	0	4.6525	1.17137e-26	25.9313	8.06945e-26
chr11	117307446	117308909	1464	*	Tnrc6c	0	4.21741	5.7108e-24	23.2433	3.12414e-23
chr11	117316542	117318324	1783	*	Tnrc6c	0	4.65353	1.15426e-26	25.9377	8.06945e-26
chr11	117326524	117327381	858	*	Tnrc6c	0	3.67823	1.22412e-20	19.9122	5.42112e-20
chr11	117347333	117348731	1399	*	Tnrc6c	0	2.74252	7.39217e-15	14.1312	2.69597e-14
chr11	117384396	117386128	1733	*	Tnrc6c	0	1.19568	2.66299e-05	4.57463	5.82724e-05
chr11	117393695	117396022	2328	*	Tnrc6c	41.2915	18.4352	1.02598e-99	98.9889	2.72617e-98
chr11	117406776	117409286	2511	*	Tnrc6c	0	1.94556	6.2016e-10	9.2075	1.80234e-09
chr11	117409667	117410680	1014	*	Tnrc6c	0	4.85059	6.99584e-28	27.1552	5.20491e-27
chr11	117414334	117416467	2134	*	Tnrc6c	0	9.12562	2.71147e-54	53.5668	2.96667e-53
chr11	117437814	117438887	1074	*	Tnrc6c	0	1.13192	6.59538e-05	4.18076	0.000137836
chr11	117440489	117441634	1146	*	Tnrc6c	0	4.2966	1.85128e-24	23.7325	1.04345e-23
chr11	117461678	117463401	1724	*	Tnrc6c	36.4806	28.4215	1.66222e-173	172.779	1.03058e-171
chr11	117465088	117466695	1608	*	Tnrc6c	0	3.06906	7.10215e-17	16.1486	2.81064e-16
chr11	117468768	117470532	1765	*	Tnrc6c	26.868	100	0	615	0
chr11	117477973	117480717	2745	*	Tnrc6c	37.1727	13.5457	1.75306e-22	21.7562	8.58077e-22
chr11	117484551	117485419	869	*	Tnrc6c	0	6.77695	8.78104e-40	39.0565	7.10119e-39
chr11	117525432	117527157	1726	*	Tnrc6c	26.6044	24.1197	6.27873e-147	146.202	2.91961e-145
chr11	117544396	117545417	1022	*	Tnrc6c	0	1.61756	6.59035e-08	7.18109	1.67918e-07
chr11	117554676	117555475	800	*	Tnrc6c	0	1.35259	2.85733e-06	5.54404	6.56127e-06
chr11	117585959	117587733	1775	*	Tnrc6c	34.8225	29.4794	4.84182e-180	179.315	4.50289e-178
chr11	117591753	117593088	1336	*	Tnrc6c	0	3.46827	2.4266e-19	18.615	1.00299e-18
chr11	117597420	117600378	2959	*	Tnrc6c	32.4101	15.0544	6.37908e-91	90.1952	1.18651e-89
chr11	117606012	117607293	1282	*	Tnrc6c	0	3.36714	1.02284e-18	17.9902	4.13582e-18
chr11	117617070	117618965	1896	*	Tnrc6c	0	7.39669	1.30238e-43	42.8853	1.10111e-42
chr11	117626454	117629156	2703	*	Tnrc6c	0	8.99535	1.72992e-53	52.762	1.78759e-52
chr11	117637807	117639051	1245	*	Tnrc6c	0	3.75729	3.97542e-21	20.4006	1.84857e-20
chr11	117655082	117656725	1644	*	Tnrc6c	100	100	1	0	1
chr11	117658777	117659539	763	*	Tnrc6c	0	1.69184	2.29086e-08	7.64	5.91805e-08
chr11	117782677	117783793	1117	*	Tnrc6c	0	4.05475	5.77655e-23	22.2383	2.98455e-22
chr11	117831602	117832929	1328	*	Tnrc6c	0	7.83245	2.64584e-46	45.5774	2.59014e-45
chr11	117877905	117879478	1574	*	Tnrc6c	0	2.185	2.05674e-11	10.6868	6.48396e-11
chr11	117930176	117931546	1371	*	Tnrc6c	0	1.72502	1.42889e-08	7.845	3.79678e-08
chr11	117995864	117996609	746	*	Tnrc6c	0	1.203	2.39941e-05	4.6199	5.31297e-05
chr11	118009061	118010258	1198	*	Tnrc6c	0	2.01448	2.32659e-10	9.63328	6.97977e-10
chr11	118048750	118050148	1399	*	Tnrc6c	0	1.50299	3.36313e-07	6.47326	8.34055e-07
chr11	118132917	118134937	2021	*	Tnrc6c	0	9.94348	2.40088e-59	58.6196	2.79102e-58
chr11	117539937	117542333	2397	*	Tmc8	25.9043	1	1	0	1
chr11	117778829	117780546	1718	*	Tmc8	100	100	1	0	1
chr11	117782621	117784312	1692	*	Tmc8	100	100	1	0	1
chr11	117310700	117311809	1110	*	Syngr2	0	1.30849	1.30391e-05	4.88475	5.7563e-05
chr11	117323925	117324713	789	*	Syngr2	0	1.37545	8.44366e-06	5.07347	3.91872e-05
chr11	117325372	117326121	750	*	Syngr2	0	2.89053	4.53695e-10	9.34324	3.42162e-09
chr11	117340516	117342042	1527	*	Syngr2	0	53.8692	9.75772e-154	153.011	5.88716e-152
chr11	117344428	117345967	1540	*	Syngr2	0	100	9.64005e-284	283.016	1.74485e-281
chr11	117436153	117437454	1302	*	Syngr2	0	3.57729	5.2644e-12	11.2787	4.14285e-11
chr11	117453239	117455056	1818	*	Syngr2	0	1.10454	4.89795e-05	4.30999	0.000201484
chr11	117491178	117492918	1741	*	Syngr2	0	14.9574	4.46825e-44	43.3499	5.77681e-43
chr11	117865482	117866780	1299	*	Syngr2	0	25.6063	4.35974e-74	73.3605	8.76792e-73
chr11	117888219	117891073	2855	*	Syngr2	0	2.69773	1.58524e-09	8.7999	1.10357e-08
chr11	117935970	117936742	773	*	Syngr2	0	21.6759	5.20141e-63	62.2839	9.41454e-62
chr11	117938848	117940992	2145	*	Syngr2	51.0332	99.7151	6.12302e-283	282.213	5.54134e-281
chr11	117961965	117964883	2919	*	Syngr2	27.3066	17.2755	1.30949e-50	49.8829	1.97514e-49
chr11	117966962	117967690	729	*	Syngr2	0	1.80838	5.08693e-07	6.29354	2.7901e-06
chr11	117974474	117976851	2378	*	Syngr2	29.6055	18.2894	1.81944e-53	52.7401	2.99381e-52
chr11	118042763	118043914	1152	*	Syngr2	0	1.39817	7.28618e-06	5.1375	3.47052e-05
chr11	118197332	118198815	1484	*	Syngr2	0	2.00244	1.44401e-07	6.84043	8.16767e-07
chr11	118224713	118225939	1227	*	Syngr2	0	14.7603	1.60561e-43	42.7944	1.93744e-42
chr11	118238766	118240308	1543	*	Syngr2	0	2.77411	9.65694e-10	9.01516	6.99162e-09
chr11	117409667	117410680	1014	*	Tha1	0	7.8072	7.47231e-07	6.12655	8.21954e-06
chr11	117468768	117470335	1568	*	Tha1	0	1	2.73016e-05	4.56381	0.000228814
chr11	117626454	117629156	2703	*	Tha1	0	16.6537	6.95908e-09	8.15745	8.74856e-08
chr11	117935970	117936742	773	*	Tha1	0	42.3029	9.00024e-15	14.0457	2.64007e-13
chr11	117938848	117940992	2145	*	Tha1	41.5647	57.282	3.27715e-18	17.4845	2.88389e-16
chr11	117961965	117964883	2919	*	Tha1	27.1093	4.00138	5.58676e-06	5.25284	5.78394e-05
chr11	117966962	117967690	729	*	Tha1	0	1.12253	2.55893e-05	4.59194	0.000225186
chr11	117974474	117976851	2378	*	Tha1	25.1722	1	1	0	1
chr11	118211416	118212641	1226	*	Tha1	0	1.41002	2.19816e-05	4.65794	0.000203619
chr11	118253702	118255269	1568	*	Tha1	0	18.0112	3.39561e-09	8.46908	4.59714e-08
chr11	118345432	118346240	809	*	Tha1	0	29.0485	9.93268e-12	11.0029	1.94239e-10
chr11	117471377	117472286	910	*	Socs3	0	17.8803	1.29543e-23	22.8876	8.34833e-23
chr11	117478119	117479895	1777	*	Socs3	0	20.4199	1.56543e-26	25.8054	1.18428e-25
chr11	117491178	117492918	1741	*	Socs3	0	13.0009	5.2275e-18	17.2817	2.84245e-17
chr11	117496280	117499136	2857	*	Socs3	0	45.9146	8.01561e-56	55.0961	1.99245e-54
chr11	117540059	117542184	2126	*	Socs3	0	17.9787	9.9848e-24	23.0007	6.68214e-23
chr11	117607805	117608933	1129	*	Socs3	0	21.6604	5.88075e-28	27.2306	5.11625e-27
chr11	117769102	117770567	1466	*	Socs3	0	10.3677	5.54091e-15	14.2564	2.67811e-14
chr11	117782677	117783793	1117	*	Socs3	0	4.44225	3.55896e-08	7.44868	1.14678e-07
chr11	117865482	117866780	1299	*	Socs3	0	6.12566	4.1425e-10	9.38274	1.56695e-09
chr11	117877905	117879478	1574	*	Socs3	0	30.4617	4.54683e-38	37.3423	5.27432e-37
chr11	117888056	117891414	3359	*	Socs3	33.6746	41.5351	8.62107e-51	50.0644	1.87508e-49
chr11	117930176	117931546	1371	*	Socs3	0	16.0052	1.84804e-21	20.7333	1.14842e-20
chr11	117938848	117940992	2145	*	Socs3	49.1759	100	5.82868e-118	117.234	1.01419e-115
chr11	117961965	117964883	2919	*	Socs3	39.2107	33.6959	8.74972e-42	41.058	1.26871e-40
chr11	117965033	117969124	4092	*	Socs3	100	100	2.2818e-16	15.6417	1.13438e-15
chr11	117974474	117976851	2378	*	Socs3	38.3447	48.627	6.13434e-59	58.2122	1.77896e-57
chr11	118042763	118043914	1152	*	Socs3	0	11.6957	1.65149e-16	15.7821	8.45175e-16
chr11	118132917	118134937	2021	*	Socs3	0	11.9424	8.59877e-17	16.0656	4.5339e-16
chr11	118141927	118143376	1450	*	Socs3	0	7.09796	3.16364e-11	10.4998	1.41147e-10
chr11	118197332	118198815	1484	*	Socs3	0	14.0713	3.08033e-19	18.5114	1.78659e-18
chr11	118207432	118209365	1934	*	Socs3	0	4.60143	2.33582e-08	7.63156	7.81602e-08
chr11	118224713	118225939	1227	*	Socs3	0	15.0688	2.20033e-20	19.6575	1.3202e-19
chr11	118238766	118240308	1543	*	Socs3	25.3796	38.5522	2.30452e-47	46.6374	4.4554e-46
chr11	118253702	118255269	1568	*	Socs3	0	19.8254	7.5459e-26	25.1223	5.47078e-25
chr11	118326767	118328219	1453	*	Socs3	0	2.77272	2.9474e-06	5.53056	8.14043e-06
chr11	118362613	118363805	1193	*	Socs3	0	2.65498	4.02441e-06	5.3953	1.04514e-05
chr11	118422826	118424419	1594	*	Socs3	0	6.29509	2.64606e-10	9.5774	1.03085e-09
chr11	118435962	118437157	1196	*	Socs3	0	21.3467	1.34878e-27	26.8701	1.06677e-26
chr11	118438231	118439627	1397	*	Socs3	0	62.7497	3.64966e-75	74.4377	2.1168e-73
chr11	117525433	117526672	1240	*	Pgs1	0	4.85302	7.59615e-07	6.11941	4.03545e-06
chr11	117544396	117545417	1022	*	Pgs1	0	3.21995	6.77893e-06	5.16884	3.29262e-05
chr11	117592372	117593088	717	*	Pgs1	0	2.98673	9.26636e-06	5.03309	4.37578e-05
chr11	117626454	117629156	2703	*	Pgs1	0	23.6707	8.45896e-18	17.0727	1.43802e-16
chr11	117658777	117659539	763	*	Pgs1	0	7.46078	2.30507e-08	7.63732	1.45134e-07
chr11	117935970	117936742	773	*	Pgs1	0	5.81	2.10649e-07	6.67644	1.15517e-06
chr11	117966962	117967690	729	*	Pgs1	0	1.44925	7.27506e-05	4.13816	0.000274836
chr11	117986764	117987719	956	*	Pgs1	100	100	1	0	1
chr11	118042763	118043914	1152	*	Pgs1	0	8.19103	8.66215e-09	8.06237	6.13569e-08
chr11	118196714	118198815	2102	*	Pgs1	0	20.5389	5.62694e-16	15.2497	7.35831e-15
chr11	118200728	118203929	3202	*	Pgs1	39.2729	1	1	0	1
chr11	118211416	118212641	1226	*	Pgs1	0	39.6314	4.33529e-27	26.363	8.18888e-26
chr11	118253702	118255269	1568	*	Pgs1	0	13.4428	7.59833e-12	11.1193	7.1762e-11
chr11	118326767	118328219	1453	*	Pgs1	0	80.558	6.52715e-51	50.1853	1.84936e-49
chr11	118345432	118346240	809	*	Pgs1	0	17.6928	2.55193e-14	13.5931	3.09877e-13
chr11	118422826	118424419	1594	*	Pgs1	0	15.6593	3.89518e-13	12.4095	4.13863e-12
chr11	118435962	118437157	1196	*	Pgs1	0	17.2021	4.92649e-14	13.3075	5.58336e-13
chr11	118469726	118470801	1076	*	Pgs1	0	21.3893	1.80002e-16	15.7447	2.55003e-15
chr11	11808184	11809134	951	*	Fignl1	100	100	1	0	1
chr11	11819851	11825964	6114	*	Fignl1	38.7867	47.0349	1.43188e-93	92.8441	2.93536e-92
chr11	11826969	11830202	3234	*	Fignl1	39.4907	20.0937	2.8833e-41	40.5401	2.95538e-40
chr11	11831612	11832601	990	*	Fignl1	0	1	0.000337644	3.47154	0.000922894
chr11	11836031	11837371	1341	*	Fignl1	0	3.5422	3.9175e-09	8.40699	1.60618e-08
chr11	11854570	11856738	2169	*	Fignl1	0	9.85739	2.15103e-21	20.6674	1.60349e-20
chr11	11872671	11874066	1396	*	Fignl1	0	4.55379	4.25693e-11	10.3709	2.05334e-10
chr11	11880731	11881913	1183	*	Fignl1	0	3.9169	7.33794e-10	9.13443	3.34284e-09
chr11	11940524	11943371	2848	*	Fignl1	43.2623	100	2.13335e-196	195.671	1.74935e-194
chr11	11948072	11949640	1569	*	Fignl1	0	7.00474	7.42695e-16	15.1292	4.06007e-15
chr11	11960009	11961530	1522	*	Fignl1	0	1.07132	0.000245467	3.61001	0.000718867
chr11	11968498	11969462	965	*	Fignl1	0	3.30779	1.1171e-08	7.95191	4.362e-08
chr11	12035046	12035898	853	*	Fignl1	0	3.62897	2.65803e-09	8.57544	1.14715e-08
chr11	117782677	117783793	1117	*	Cyth1	0	5.29141	2.23566e-08	7.65059	1.17203e-07
chr11	117831602	117832929	1328	*	Cyth1	0	18.579	9.4168e-21	20.0261	8.14553e-20
chr11	117888056	117891414	3359	*	Cyth1	28.0078	1	1	0	1
chr11	117939012	117940992	1981	*	Cyth1	29.6019	2.92481	1	0	1
chr11	117961965	117964883	2919	*	Cyth1	30.4305	3.9253	1	0	1
chr11	118132917	118134937	2021	*	Cyth1	0	55.6028	3.10161e-55	54.5084	1.34145e-53
chr11	118196714	118197454	741	*	Cyth1	0	4.64396	8.96224e-08	7.04758	4.08018e-07
chr11	118201814	118203772	1959	*	Cyth1	0	99.0569	1.04802e-95	94.9796	9.06537e-94
chr11	118207432	118209365	1934	*	Cyth1	0	2.39567	1.11268e-05	4.95363	4.09562e-05
chr11	118211416	118212641	1226	*	Cyth1	0	4.76083	6.97538e-08	7.15643	3.26146e-07
chr11	118469726	118470801	1076	*	Cyth1	0	3.68982	6.93516e-07	6.15894	2.9263e-06
chr11	118488414	118489397	984	*	Cyth1	0	20.5627	1.33799e-22	21.8735	1.28595e-21
chr11	118511501	118513161	1661	*	Cyth1	0	10.7102	2.00729e-13	12.6974	1.50983e-12
chr11	118550212	118551824	1613	*	Cyth1	0	100	1.38691e-96	95.858	2.39936e-94
chr11	118599548	118601087	1540	*	Cyth1	0	38.8487	1.24623e-39	38.9044	3.07998e-38
chr11	118601128	118601936	809	*	Cyth1	0	2.10151	2.09093e-05	4.67966	7.09277e-05
chr11	118627490	118628960	1471	*	Cyth1	0	5.09391	3.41472e-08	7.46664	1.68785e-07
chr11	118665522	118666349	828	*	Cyth1	0	8.07128	5.75921e-11	10.2396	3.69016e-10
chr11	118727528	118729994	2467	*	Cyth1	0	10.4002	3.90257e-13	12.4086	2.8131e-12
chr11	117865482	117866780	1299	*	Usp36	0	38.7605	1.13415e-17	16.9453	6.69148e-16
chr11	117935970	117936742	773	*	Usp36	0	13.4794	2.08619e-09	8.68065	7.38512e-08
chr11	117938848	117940744	1897	*	Usp36	0	100	1.08339e-37	36.9652	1.91759e-35
chr11	117995864	117996609	746	*	Usp36	0	6.30428	4.6238e-07	6.335	9.09347e-06
chr11	118200728	118203929	3202	*	Usp36	36.668	1	1	0	1
chr11	118253702	118255269	1568	*	Usp36	0	1	2.50629e-05	4.60097	0.000443613
chr11	118288692	118290206	1515	*	Usp36	100	100	1	0	1
chr11	11819851	11825964	6114	*	RP23-119N24.3	29.1904	1	1	0	1
chr11	11826969	11830202	3234	*	RP23-119N24.3	41.749	16.3856	1	0	1
chr11	11867950	11869226	1277	*	RP23-119N24.3	100	100	1	0	1
chr11	11940524	11943371	2848	*	RP23-119N24.3	50.3163	26.8814	1	0	1
chr11	11948125	11949712	1588	*	RP23-119N24.3	30.6499	2.78804	1	0	1
chr11	118550245	118552425	2181	*	RP23-266L14.1	45.1117	23.3033	1	0	1
chr11	118737644	118740765	3122	*	RP23-266L14.1	30.2282	5.7114	1	0	1
chr11	118743879	118746474	2596	*	RP23-266L14.1	38.8221	15.8692	1	0	1
chr11	118751530	118753168	1639	*	RP23-266L14.1	35.2255	11.6181	1	0	1
chr11	118791306	118795985	4680	*	RP23-266L14.1	100	100	1	0	1
chr11	118915576	118917590	2015	*	RP23-266L14.1	26.2422	1	1	0	1
chr11	118954489	118956419	1931	*	RP23-266L14.1	27.5599	2.55748	1	0	1
chr11	118972255	118973837	1583	*	RP23-266L14.1	29.3617	4.68717	1	0	1
chr11	119214582	119216919	2338	*	RP23-266L14.1	36.3937	12.9988	1	0	1
chr11	118422826	118424419	1594	*	Rbfox3	0	11.6401	1.10882e-69	68.9551	6.85452e-69
chr11	118435962	118437157	1196	*	Rbfox3	0	4.42461	4.31544e-25	24.365	1.41992e-24
chr11	118469726	118470801	1076	*	Rbfox3	0	13.6859	2.52498e-82	81.5977	1.71699e-81
chr11	118488414	118489397	984	*	Rbfox3	0	1.86052	3.02359e-09	8.51948	5.55688e-09
chr11	118511501	118513161	1661	*	Rbfox3	0	14.106	6.40298e-85	84.1936	4.50417e-84
chr11	118529986	118531309	1324	*	Rbfox3	0	6.30704	1.00461e-36	35.998	4.18245e-36
chr11	118550212	118552425	2214	*	Rbfox3	36.9682	23.3914	2.65639e-142	141.576	3.3869e-141
chr11	118599548	118601087	1540	*	Rbfox3	0	100	0	615	0
chr11	118601128	118601936	809	*	Rbfox3	0	8.93677	5.63454e-53	52.2491	3.19291e-52
chr11	118627490	118628960	1471	*	Rbfox3	0	1.36526	3.47645e-06	5.45886	5.58421e-06
chr11	118665522	118666349	828	*	Rbfox3	0	4.69442	9.28217e-27	26.0324	3.1042e-26
chr11	118669446	118670388	943	*	Rbfox3	0	4.08499	5.41774e-23	22.2662	1.60177e-22
chr11	118679559	118681169	1611	*	Rbfox3	0	4.71261	7.16538e-27	26.1448	2.43623e-26
chr11	118727528	118729994	2467	*	Rbfox3	0	17.538	3.95507e-106	105.403	3.36181e-105
chr11	118738284	118740505	2222	*	Rbfox3	0	5.87506	4.69458e-34	33.3284	1.77351e-33
chr11	118744024	118745905	1882	*	Rbfox3	0	24.5351	2.27237e-149	148.644	3.56588e-148
chr11	118751484	118753049	1566	*	Rbfox3	0	24.3644	2.57961e-148	147.588	3.75886e-147
chr11	118754098	118755559	1462	*	Rbfox3	0	14.5153	1.89004e-87	86.7235	1.37703e-86
chr11	118757170	118758062	893	*	Rbfox3	0	41.5221	2.40383e-254	253.619	6.12978e-253
chr11	118768781	118770026	1246	*	Rbfox3	0	20.123	4.193e-122	121.377	3.71901e-121
chr11	118772804	118773764	961	*	Rbfox3	0	8.85257	1.86735e-52	51.7288	1.02957e-51
chr11	118781068	118782610	1543	*	Rbfox3	0	8.67121	2.46594e-51	50.608	1.32382e-50
chr11	118791196	118791905	710	*	Rbfox3	0	3.22005	1.19943e-17	16.921	2.98395e-17
chr11	118791991	118795761	3771	*	Rbfox3	0	38.8341	9.81498e-238	237.008	2.00226e-236
chr11	118806592	118807906	1315	*	Rbfox3	0	4.16332	1.77721e-23	22.7503	5.49319e-23
chr11	118813467	118815750	2284	*	Rbfox3	0	21.5544	5.98086e-131	130.223	6.42155e-130
chr11	118824911	118826446	1536	*	Rbfox3	0	3.23919	9.13471e-18	17.0393	2.30059e-17
chr11	118837851	118838804	954	*	Rbfox3	0	10.5352	7.46206e-63	62.1271	4.34931e-62
chr11	118862676	118864573	1898	*	Rbfox3	0	6.9702	8.01418e-41	40.0961	3.80208e-40
chr11	118864655	118865410	756	*	Rbfox3	0	2.16325	4.07112e-11	10.3903	8.14223e-11
chr11	118890381	118891575	1195	*	Rbfox3	0	4.09759	4.52817e-23	22.3441	1.35845e-22
chr11	118895874	118898143	2270	*	Rbfox3	0	2.8555	2.14684e-15	14.6682	4.92085e-15
chr11	118899630	118900726	1097	*	Rbfox3	0	4.22152	7.76424e-24	23.1099	2.43678e-23
chr11	118906495	118909553	3059	*	Rbfox3	100	100	1.42002e-141	140.848	1.70403e-140
chr11	118915576	118917590	2015	*	Rbfox3	25.0839	3.92869	5.0087e-22	21.3003	1.41913e-21
chr11	118954551	118956156	1606	*	Rbfox3	0	100	0	615	0
chr11	118956492	118957972	1481	*	Rbfox3	0	27.0751	4.57077e-165	164.34	7.7703e-164
chr11	118963681	118965681	2001	*	Rbfox3	0	23.6454	7.15351e-144	143.145	9.72877e-143
chr11	118972291	118973685	1395	*	Rbfox3	0	100	0	615	0
chr11	118998059	119000113	2055	*	Rbfox3	0	3.17802	2.18114e-17	16.6613	5.29705e-17
chr11	119046231	119047853	1623	*	Rbfox3	0	2.52114	2.50084e-13	12.6019	5.2595e-13
chr11	119051549	119059617	8069	*	Rbfox3	46.9837	26.532	5.84412e-69	68.2333	3.50647e-68
chr11	119073820	119074530	711	*	Rbfox3	0	1.30319	8.40913e-06	5.07525	1.32982e-05
chr11	119094723	119095748	1026	*	Rbfox3	0	1.01365	0.000517634	3.28598	0.000723269
chr11	119117918	119119820	1903	*	Rbfox3	31.8513	8.88974	2.18639e-24	23.6603	7.07973e-24
chr11	119129662	119130892	1231	*	Rbfox3	0	1.28436	1.09929e-05	4.95889	1.72504e-05
chr11	119144439	119145652	1214	*	Rbfox3	0	4.75861	3.72377e-27	26.429	1.28754e-26
chr11	119157393	119158316	924	*	Rbfox3	0	1.59312	1.35835e-07	6.86699	2.3092e-07
chr11	119164004	119164896	893	*	Rbfox3	0	1.46257	8.70492e-07	6.06024	1.4321e-06
chr11	119172157	119172920	764	*	Rbfox3	0	1.80321	6.83423e-09	8.16531	1.22297e-08
chr11	119176053	119178688	2636	*	Rbfox3	26.1016	12.7788	1.01906e-76	75.9918	6.70605e-76
chr11	119182905	119184208	1304	*	Rbfox3	0	3.14495	3.49179e-17	16.457	8.3803e-17
chr11	119197548	119199399	1852	*	Rbfox3	0	29.0912	1.58888e-177	176.799	2.94666e-176
chr11	119208883	119210296	1414	*	Rbfox3	0	100	0	615	0
chr11	119210436	119211226	791	*	Rbfox3	0	21.5318	8.24681e-131	130.084	8.41174e-130
chr11	119214582	119216919	2338	*	Rbfox3	37.5353	15.5166	8.36771e-37	36.0774	3.55628e-36
chr11	119223253	119223986	734	*	Rbfox3	0	21.762	3.11881e-132	131.506	3.53465e-131
chr11	119237406	119238936	1531	*	Rbfox3	0	2.58456	1.01419e-13	12.9939	2.17783e-13
chr11	119252591	119253854	1264	*	Rbfox3	0	1.03379	0.000388621	3.41047	0.000554397
chr11	118997939	119000370	2432	*	Cbx8	33.0649	9.56509	1	0	1
chr11	119039612	119041031	1420	*	Cbx8	100	100	1	0	1
chr11	119051549	119059617	8069	*	Cbx8	45.747	24.4725	1	0	1
chr11	119118050	119119721	1672	*	Cbx8	27.862	3.44915	1	0	1
chr11	119126060	119131049	4990	*	Cbx8	25.7784	1	1	0	1
chr11	119214582	119216919	2338	*	Cbx8	34.2367	10.9424	1	0	1
chr11	118781068	118782610	1543	*	Cbx4	0	39.3157	1.06296e-34	33.9735	5.12877e-33
chr11	118813467	118814634	1168	*	Cbx4	0	1.7451	6.65549e-05	4.17682	0.000298723
chr11	118895874	118898143	2270	*	Cbx4	0	1.21573	0.000174992	3.75698	0.000675469
chr11	118899630	118900726	1097	*	Cbx4	0	2.72714	1.10749e-05	4.95566	5.84405e-05
chr11	118998059	119000113	2055	*	Cbx4	0	17.458	2.29917e-17	16.6384	2.95826e-16
chr11	119046231	119047139	909	*	Cbx4	0	3.57409	2.35852e-06	5.62736	1.37938e-05
chr11	119051549	119059617	8069	*	Cbx4	38.6926	17.9005	1.02462e-17	16.9894	1.41251e-16
chr11	119078007	119079656	1650	*	Cbx4	0	100	7.92135e-83	82.1012	7.6441e-81
chr11	119080442	119086198	5757	*	Cbx4	100	100	1	0	1
chr11	119094723	119095748	1026	*	Cbx4	0	23.0787	8.01369e-22	21.0962	1.54664e-20
chr11	119117918	119119820	1903	*	Cbx4	0	15.9019	3.94136e-16	15.4044	4.75426e-15
chr11	119126173	119127757	1585	*	Cbx4	0	1.24465	0.000165989	3.77992	0.000653792
chr11	119134154	119135290	1137	*	Cbx4	0	2.29371	2.44395e-05	4.61191	0.000120944
chr11	119164004	119164896	893	*	Cbx4	0	1	0.000259483	3.58589	0.000981966
chr11	119164900	119165805	906	*	Cbx4	0	1.56796	9.19751e-05	4.03633	0.000385896
chr11	119176104	119177724	1621	*	Cbx4	0	5.86945	3.56638e-08	7.44777	2.5493e-07
chr11	119252591	119253854	1264	*	Cbx4	0	5.52045	6.74553e-08	7.17098	4.49951e-07
chr11	119362136	119364268	2133	*	Cbx4	0	52.5423	3.44161e-45	44.4632	2.2141e-43
chr11	119427945	119429472	1528	*	Cbx4	0	3.21205	4.5684e-06	5.34024	2.59324e-05
chr11	119508891	119510035	1145	*	Cbx4	0	1.84034	5.59304e-05	4.25235	0.000263282
chr11	119550497	119551747	1251	*	Cbx4	0	3.68047	1.94209e-06	5.71173	1.17133e-05
chr11	119557341	119560074	2734	*	Cbx4	0	26.3332	2.10268e-24	23.6772	6.76361e-23
chr11	119572074	119574347	2274	*	Cbx4	0	11.4904	1.24255e-12	11.9057	1.26217e-11
chr11	119077982	119080370	2389	*	Mir6934	63.6273	45.5034	1	0	1
chr11	119155888	119161343	5456	*	Mir6934	100	100	1	0	1
chr11	119362254	119364427	2174	*	Mir6934	52.0894	31.9441	1	0	1
chr11	118954489	118956419	1931	*	RP23-13O17.2	39.4556	14.5846	1	0	1
chr11	118972255	118973837	1583	*	RP23-13O17.2	32.7829	6.50525	1	0	1
chr11	119208931	119211394	2464	*	RP23-13O17.2	33.1992	7.00934	1	0	1
chr11	119220094	119220877	784	*	RP23-13O17.2	100	100	1	0	1
chr11	118768781	118770026	1246	*	Gaa	0	2.05467	7.91383e-06	5.10161	1.394e-05
chr11	118772804	118773764	961	*	Gaa	0	1.62386	4.54607e-05	4.34236	7.7243e-05
chr11	118781068	118782610	1543	*	Gaa	0	100	1.90464e-178	177.72	3.65691e-176
chr11	118791196	118791905	710	*	Gaa	0	1.98567	1.04708e-05	4.98002	1.81117e-05
chr11	118813467	118815750	2284	*	Gaa	0	21.2021	1.42255e-39	38.8469	1.95093e-38
chr11	118824911	118826123	1213	*	Gaa	0	8.09247	1.80874e-16	15.7426	6.31415e-16
chr11	118873688	118876076	2389	*	Gaa	0	7.79505	6.04721e-16	15.2184	2.03696e-15
chr11	118890381	118891575	1195	*	Gaa	0	3.03416	1.48638e-07	6.82787	3.00406e-07
chr11	118895874	118898143	2270	*	Gaa	0	8.61148	2.20126e-17	16.6573	8.80503e-17
chr11	118899630	118900726	1097	*	Gaa	0	40.4324	1.82613e-73	72.7385	8.7654e-72
chr11	118906882	118907879	998	*	Gaa	0	7.46695	2.28977e-15	14.6402	7.20714e-15
chr11	118915667	118917483	1817	*	Gaa	0	4.8537	9.23371e-11	10.0346	2.36383e-10
chr11	118956492	118957972	1481	*	Gaa	0	3.529	1.9954e-08	7.69997	4.30469e-08
chr11	118963681	118965681	2001	*	Gaa	0	3.19677	7.6833e-08	7.11445	1.56935e-07
chr11	118998059	119000113	2055	*	Gaa	0	20.0345	1.62487e-37	36.7892	1.83515e-36
chr11	119046231	119047853	1623	*	Gaa	0	7.65794	1.05487e-15	14.9768	3.49197e-15
chr11	119051549	119059617	8069	*	Gaa	30.2274	35.415	1.27118e-64	63.8958	4.06778e-63
chr11	119078007	119079656	1650	*	Gaa	0	16.0675	1.59313e-30	29.7977	1.05476e-29
chr11	119094723	119095748	1026	*	Gaa	0	44.1491	5.14323e-80	79.2888	4.9375e-78
chr11	119117918	119119820	1903	*	Gaa	0	40.5347	1.20566e-73	72.9188	7.71625e-72
chr11	119126173	119127757	1585	*	Gaa	0	2.6661	6.619e-07	6.17921	1.27085e-06
chr11	119127808	119128643	836	*	Gaa	0	1.08246	0.000409078	3.38819	0.000654525
chr11	119129662	119130892	1231	*	Gaa	0	9.5895	4.15924e-19	18.381	1.73603e-18
chr11	119134154	119135290	1137	*	Gaa	0	2.2249	3.96618e-06	5.40163	7.05099e-06
chr11	119144439	119145652	1214	*	Gaa	0	8.14945	1.43534e-16	15.843	5.2997e-16
chr11	119157393	119158316	924	*	Gaa	0	3.44462	2.81015e-08	7.55127	5.99499e-08
chr11	119164004	119164896	893	*	Gaa	0	2.69899	5.79206e-07	6.23717	1.13477e-06
chr11	119164900	119165805	906	*	Gaa	0	2.69097	5.98366e-07	6.22303	1.16047e-06
chr11	119172157	119172920	764	*	Gaa	0	8.44521	4.32216e-17	16.3643	1.65971e-16
chr11	119176104	119177724	1621	*	Gaa	0	28.7269	7.78466e-53	52.1088	2.13522e-51
chr11	119182905	119184208	1304	*	Gaa	0	1.02296	0.00052079	3.28334	0.000826378
chr11	119197548	119199399	1852	*	Gaa	0	18.4411	1.04453e-34	33.9811	9.11593e-34
chr11	119208883	119210296	1414	*	Gaa	0	17.2095	1.54705e-32	31.8105	1.10012e-31
chr11	119210436	119211226	791	*	Gaa	0	12.5158	2.896e-24	23.5382	1.58866e-23
chr11	119214716	119216634	1919	*	Gaa	0	11.3742	2.97674e-22	21.5263	1.54468e-21
chr11	119223253	119223986	734	*	Gaa	0	2.31178	2.78771e-06	5.55475	5.04943e-06
chr11	119237406	119238936	1531	*	Gaa	0	4.63652	2.22915e-10	9.65186	5.63154e-10
chr11	119252591	119253854	1264	*	Gaa	0	8.12215	1.60352e-16	15.7949	5.80897e-16
chr11	119267973	119269277	1305	*	Gaa	100	100	1	0	1
chr11	119362136	119364268	2133	*	Gaa	0	20.6171	1.52772e-38	37.816	1.83326e-37
chr11	119427945	119429472	1528	*	Gaa	0	6.39582	1.76824e-13	12.7525	5.06719e-13
chr11	119503077	119504292	1216	*	Gaa	0	4.57776	2.82942e-10	9.5483	6.96472e-10
chr11	119508891	119510035	1145	*	Gaa	0	9.04196	3.83707e-18	17.416	1.56748e-17
chr11	119513662	119516411	2750	*	Gaa	0	6.16397	4.53064e-13	12.3438	1.27924e-12
chr11	119516597	119517642	1046	*	Gaa	0	2.74908	4.72666e-07	6.32545	9.35586e-07
chr11	119550497	119551747	1251	*	Gaa	0	9.81123	1.69139e-19	18.7718	7.21658e-19
chr11	119557312	119560233	2922	*	Gaa	25.9804	37.6487	1.47056e-68	67.8325	5.64694e-67
chr11	119572074	119574347	2274	*	Gaa	0	8.2929	8.01944e-17	16.0959	3.01908e-16
chr11	119585375	119587651	2277	*	Gaa	0	6.71133	4.91475e-14	13.3085	1.42975e-13
chr11	119644366	119645700	1335	*	Gaa	0	12.329	6.1782e-24	23.2091	3.29504e-23
chr11	119708514	119710016	1503	*	Gaa	0	8.51438	3.26439e-17	16.4862	1.27911e-16
chr11	119738742	119740282	1541	*	Gaa	0	22.1194	3.43775e-41	40.4637	5.5004e-40
chr11	119766087	119768171	2085	*	Gaa	0	3.89016	4.60795e-09	8.33649	1.04086e-08
chr11	119051549	119059617	8069	*	Eif4a3	30.0701	1	1	0	1
chr11	119078007	119079656	1650	*	Eif4a3	0	100	8.51354e-182	181.07	1.66014e-179
chr11	119299048	119300077	1030	*	Eif4a3	100	100	1	0	1
chr11	119516597	119517642	1046	*	Eif4a3	0	7.90616	3.77812e-20	19.4227	3.68366e-18
chr11	119550497	119551747	1251	*	Eif4a3	0	1.86338	1.52694e-09	8.81618	5.95506e-08
chr11	119077982	119080370	2389	*	Mir1932	39.7333	1	1	0	1
chr11	119557312	119560233	2922	*	RP23-161I3.2	48.9394	1	1	0	1
chr11	119746231	119746770	540	*	Gm23663	100	100	1	0	1
chr11	119893068	119894715	1648	*	Gm23663	26.8242	1	1	0	1
chr11	120167164	120170361	3198	*	Mir3065	25.1362	1	1	0	1
chr11	119557341	119560074	2734	*	Aatk	0	26.8439	1.2051e-38	37.919	1.15689e-36
chr11	119786157	119787170	1014	*	Aatk	0	1.23771	2.65587e-05	4.57579	0.000392252
chr11	119787957	119790329	2373	*	Aatk	25.9158	1.3289	2.02051e-05	4.69454	0.000323281
chr11	119807009	119808230	1222	*	Aatk	0	2.92676	1.67805e-07	6.7752	3.57983e-06
chr11	119896676	119897745	1070	*	Aatk	0	100	6.61717e-134	133.179	1.2705e-131
chr11	119969682	119971239	1558	*	Aatk	0	2.34124	9.71068e-07	6.01275	1.69496e-05
chr11	120021960	120023504	1545	*	Aatk	0	2.50082	6.018e-07	6.22055	1.15546e-05
chr11	120044985	120046835	1851	*	Aatk	100	100	1	0	1
chr11	120109190	120110393	1204	*	Aatk	0	6.23682	8.21492e-12	11.0854	2.25323e-10
chr11	120538544	120540318	1775	*	Aatk	0	5.33517	1.22658e-10	9.9113	2.94379e-09
chr11	119787957	119790329	2373	*	RP23-37J21.6	29.2931	1	1	0	1
chr11	120167164	120170361	3198	*	RP23-37J21.6	31.4946	3.70059	1	0	1
chr11	120181967	120188738	6772	*	RP23-37J21.6	100	100	1	0	1
chr11	120190502	120191293	792	*	RP23-37J21.6	100	100	1	0	1
chr11	120292580	120297467	4888	*	RP23-37J21.6	30.4263	2.39009	1	0	1
chr11	120303358	120308790	5433	*	RP23-37J21.6	51.3054	28.0017	1	0	1
chr11	120310119	120312143	2025	*	RP23-37J21.6	43.7357	18.7162	1	0	1
chr11	120314552	120317614	3063	*	RP23-37J21.6	33.9324	6.69095	1	0	1
chr11	120215622	120216815	1194	*	RP23-37J21.8	100	100	1	0	1
chr11	120267363	120270814	3452	*	RP23-37J21.8	25.7287	1	1	0	1
chr11	120292580	120297467	4888	*	RP23-37J21.8	43.9931	22.4566	1	0	1
chr11	120303358	120308790	5433	*	RP23-37J21.8	29.5957	5.5429	1	0	1
chr11	120310119	120312143	2025	*	RP23-37J21.8	44.1769	22.6726	1	0	1
chr11	119787867	119790329	2463	*	Bahcc1	34.234	23.5398	2.97717e-33	32.5262	1.7863e-31
[truncated: 82,459 more rows]

## Sheet: E14.5
Chrom	Start	End	Width	Strand	Gene_Symbol	Cicero_Coaccess	Ranked_Score	SnapATAC_Pval	SnapATAC_logPval	SnapATAC_Pval_adj
chr10	106470342	106470973	632	*	Ppfia2	100	100	1	0	1
chr10	106608832	106610720	1889	*	Ppfia2	0	4.37263	2.88237e-14	13.5402	6.11063e-14
chr10	106631719	106634378	2660	*	Ppfia2	28.8487	100	1.44512e-299	298.84	7.65913e-298
chr10	108132605	108134595	1991	*	Pawr	37.7136	12.8863	1.4746e-24	23.8313	1.83096e-23
chr10	108201863	108202965	1103	*	Pawr	0	1	0.000174786	3.75749	0.000868106
chr10	108363614	108367065	3452	*	Pawr	49.2778	100	5.81258e-303	302.236	4.33037e-301
chr10	108580140	108582810	2671	*	Pawr	34.2752	18.7192	6.61358e-58	57.1796	1.40775e-56
chr10	108363614	108367065	3452	*	Gm23105	68.1177	48.2698	1	0	1
chr10	108363614	108367065	3452	*	RP23-116G15.4	62.4033	39.5596	1	0	1
chr10	108701911	108702576	666	*	RP23-116G15.4	100	100	1	0	1
chr10	108679216	108681612	2397	*	Syt1	0	30.4205	4.12354e-81	80.3847	1.21644e-79
chr10	109009636	109010825	1190	*	Syt1	100	100	1	0	1
chr10	117094226	117095797	1572	*	RP24-208F10.4	39.5195	9.63759	1	0	1
chr10	120271087	120273254	2168	*	RP23-57A16.3	25.2418	1	1	0	1
chr10	120416071	120419712	3642	*	RP23-57A16.3	52.39	32.7098	1	0	1
chr10	120428013	120429909	1897	*	RP23-57A16.3	28.0686	4.30181	1	0	1
chr10	120743884	120746327	2444	*	RP23-57A16.3	42.7266	21.4227	1	0	1
chr10	120271067	120273254	2188	*	Hmga2	26.6861	5.8078	5.23329e-34	33.2812	4.386e-33
chr10	120416071	120419712	3642	*	Hmga2	63.2048	100	0	615	0
chr10	120428099	120429681	1583	*	Hmga2	0	3.37999	5.15983e-19	18.2874	3.24332e-18
chr10	120472342	120476202	3861	*	Hmga2	100	100	4.80755e-110	109.318	8.46129e-109
chr10	120743800	120746327	2528	*	Hmga2	53.0153	32.2864	9.67496e-144	143.014	1.89199e-142
chr10	120820495	120822478	1984	*	Hmga2	0	29.5929	6.6815e-181	180.175	1.67992e-179
chr10	120825178	120827804	2627	*	Hmga2	0	24.7051	1.02702e-150	149.988	2.25945e-149
chr10	120850224	120852284	2061	*	Hmga2	0	3.53761	5.4852e-20	19.2608	3.71306e-19
chr10	120654968	120656320	1353	*	RP24-240E7.1	44.2145	13.2545	1	0	1
chr10	120820446	120822643	2198	*	RP24-240E7.1	44.4833	13.609	1	0	1
chr10	120825082	120827985	2904	*	RP24-240E7.1	53.4026	25.37	1	0	1
chr10	120850275	120852467	2193	*	RP24-240E7.1	34.921	1	1	0	1
chr10	120743800	120745868	2069	*	Wif1	0	2.36623	2.74716e-06	5.56112	1.85134e-05
chr10	120820495	120822478	1984	*	Wif1	0	59.7661	4.19327e-72	71.3774	1.62489e-70
chr10	120825082	120827985	2904	*	Wif1	26.482	100	3.08512e-118	117.511	4.78193e-116
chr10	120850224	120852284	2061	*	Wif1	0	12.8167	2.85804e-18	17.5439	2.95331e-17
chr10	121205428	121207100	1673	*	Wif1	0	25.8682	3.09619e-33	32.5092	5.99887e-32
chr10	121420786	121421496	711	*	Wif1	0	14.7989	1.52485e-20	19.8168	1.68823e-19
chr10	121289624	121292218	2595	*	Tbc1d30	38.5193	17.4637	1.72104e-11	10.7642	6.19573e-10
chr10	121308843	121310893	2051	*	Tbc1d30	100	100	1	0	1
chr10	121385830	121386953	1124	*	Tbc1d30	0	1	3.22282e-05	4.49176	0.000421896
chr10	121805424	121806701	1278	*	Tbc1d30	0	26.2597	7.66745e-15	14.1153	3.68037e-13
chr10	121205428	121207276	1849	*	Rassf3	35.9376	70.463	4.90038e-82	81.3098	2.38485e-80
chr10	121432499	121433595	1097	*	Rassf3	0	1	0.000111228	3.95379	0.000477624
chr10	121460852	121462608	1757	*	Rassf3	0	2.17291	5.49576e-06	5.25997	2.76683e-05
chr10	121829671	121831520	1850	*	Rassf3	0	18.6866	2.23803e-24	23.6501	4.08441e-23
chr10	121836131	121838175	2045	*	Rassf3	0	100	6.26653e-115	114.203	9.14914e-113
chr10	121886358	121887408	1051	*	Rassf3	0	20.1981	4.64104e-26	25.3334	1.35518e-24
chr10	126962501	126963477	977	*	RP24-310D17.5	100	100	1	0	1
chr10	126985976	126987425	1450	*	RP24-310D17.5	30.236	1	1	0	1
chr10	126809006	126811257	2252	*	Ctdsp2	0	21.8247	2.42699e-49	48.6149	2.31373e-48
chr10	126827655	126829483	1829	*	Ctdsp2	0	59.5659	2.97269e-131	130.527	8.5019e-130
chr10	126844305	126846254	1950	*	Ctdsp2	0	20.8797	2.72928e-47	46.564	2.43929e-46
chr10	126905231	126906393	1163	*	Ctdsp2	0	1.85143	5.42075e-06	5.26594	1.38423e-05
chr10	126926449	126932070	5622	*	Ctdsp2	26.5393	93.8969	9.17557e-206	205.037	4.37369e-204
chr10	126979052	126981831	2780	*	Ctdsp2	100	100	5.21e-219	218.283	7.45031e-217
chr10	126984063	126984763	701	*	Ctdsp2	0	3.54154	1.16389e-09	8.93409	3.61818e-09
chr10	126986122	126987170	1049	*	Ctdsp2	0	13.2007	1.26504e-30	29.8979	7.86524e-30
chr10	127057892	127058723	832	*	Ctdsp2	0	8.15192	1.14748e-19	18.9403	5.65826e-19
chr10	127426111	127427385	1275	*	Ctdsp2	0	17.1745	3.00239e-39	38.5225	2.38523e-38
chr10	127668461	127669777	1317	*	Nab2	100	100	1	0	1
chr10	127984462	127986805	2344	*	Nab2	27.7442	50.5	6.85149e-16	15.1642	9.18099e-14
chr10	12586502	12588238	1737	*	Utrn	0	3.029	1.33527e-17	16.8744	1.36865e-16
chr10	13106992	13110419	3428	*	Utrn	71.1811	100	0	615	0
chr10	13114165	13119770	5606	*	Utrn	67.3008	49.2838	4.51101e-186	185.346	2.77427e-184
chr10	13304077	13305653	1577	*	Utrn	0	2.74755	7.27063e-16	15.1384	6.87914e-15
chr10	13311112	13312584	1473	*	Utrn	0	5.68092	5.86561e-34	33.2317	8.01633e-33
chr10	12921549	12922823	1275	*	RP23-82B19.2	100	100	1	0	1
chr10	13106992	13110419	3428	*	RP23-82B19.2	35.6895	1.81965	1	0	1
chr10	13114165	13119770	5606	*	RP23-82B19.2	35.0692	1	1	0	1
chr10	12586502	12588238	1737	*	Stx11	0	100	4.76377e-15	14.322	6.14527e-13
chr10	13106992	13110419	3428	*	Stx11	35.6328	7.6471	1	0	1
chr10	13114165	13119770	5606	*	Stx11	30.2802	1	1	0	1
chr10	13106992	13110419	3428	*	Plagl1	35.8482	100	0	615	0
chr10	13114165	13119770	5606	*	Plagl1	32.1042	100	0	615	0
chr10	13304077	13305653	1577	*	Plagl1	0	50.1496	7.80118e-308	307.108	2.43787e-306
chr10	13311094	13312699	1606	*	Plagl1	25.1034	21.3717	4.30527e-130	129.366	5.97954e-129
chr10	13414785	13417466	2682	*	Plagl1	32.7176	100	0	615	0
chr10	13106992	13110419	3428	*	Phactr2	52.3323	100	0	615	0
chr10	13114165	13119770	5606	*	Phactr2	48.3398	100	0	615	0
chr10	13304077	13305653	1577	*	Phactr2	0	13.1143	4.55072e-79	78.3419	7.73623e-78
chr10	13311094	13312699	1606	*	Phactr2	32.7425	24.5601	9.15673e-150	149.038	2.1793e-148
chr10	13322684	13324313	1630	*	Phactr2	100	100	1	0	1
chr10	13414785	13417466	2682	*	Phactr2	31.2997	100	0	615	0
chr10	17202251	17204330	2080	*	RP23-281M13.1	26.9024	1.49941	1	0	1
chr10	17330224	17332837	2614	*	RP23-281M13.1	100	100	1	0	1
chr10	17478199	17480053	1855	*	RP23-281M13.1	29.9645	5.12917	1	0	1
chr10	17575139	17576729	1591	*	Abracl	0	1.20338	1.38179e-05	4.85956	5.82324e-05
chr10	17630427	17633026	2600	*	Abracl	0	34.6654	3.0796e-212	211.512	1.81696e-210
chr10	17727414	17728358	945	*	Abracl	0	1.71358	9.76253e-09	8.01044	6.06304e-08
chr10	18019473	18023063	3591	*	Abracl	100	100	0	615	0
chr10	18069194	18070056	863	*	Abracl	0	2.63211	2.07474e-14	13.683	2.04016e-13
chr10	18505021	18507495	2475	*	Abracl	0	2.53425	8.34366e-14	13.0786	7.57348e-13
chr10	18522053	18523206	1154	*	Abracl	0	3.41831	2.89486e-19	18.5384	3.79548e-18
chr10	17929702	17931447	1746	*	Nhsl1	0	40.1661	2.7562e-80	79.5597	2.24171e-79
chr10	18019556	18021338	1783	*	Nhsl1	0	57.6473	4.49304e-114	113.347	6.85188e-113
chr10	18069194	18070678	1485	*	Nhsl1	0	16.5893	1.02332e-34	33.99	3.37418e-34
chr10	18319027	18320012	986	*	Nhsl1	100	100	1	0	1
chr10	18328921	18330405	1485	*	Nhsl1	0	24.3836	8.81214e-50	49.0549	3.70718e-49
chr10	18388441	18389960	1520	*	Nhsl1	0	6.80122	8.48179e-16	15.0715	1.72463e-15
chr10	18444965	18447149	2185	*	Nhsl1	31.9263	1	1	0	1
chr10	18469916	18471588	1673	*	Nhsl1	100	100	4.68322e-51	50.3295	2.11612e-50
chr10	18481754	18483513	1760	*	Nhsl1	0	96.0784	2.35676e-188	187.628	1.43762e-186
chr10	18493793	18494912	1120	*	Nhsl1	0	2.00504	1.57977e-06	5.80141	2.29443e-06
chr10	18505021	18507495	2475	*	Nhsl1	0	52.6469	2.07642e-104	103.683	2.30294e-103
chr10	18522053	18523206	1154	*	Nhsl1	0	100	6.2035e-196	195.207	7.56827e-194
chr10	18526007	18527821	1815	*	Nhsl1	0	43.2103	3.60176e-86	85.4435	3.38011e-85
chr10	20284753	20286824	2072	*	RP23-158C15.6	100	100	1	0	1
chr10	20474449	20475808	1360	*	RP23-158C15.6	29.194	5.31233	1	0	1
chr10	20547492	20548140	649	*	Pde7b	100	100	1	0	1
chr10	20854266	20855627	1362	*	Pde7b	0	13.6479	3.78962e-27	26.4214	1.10846e-25
chr10	21754543	21756161	1619	*	Sgk1	25.6808	23.8657	6.20829e-17	16.207	1.29132e-15
chr10	21882458	21884350	1893	*	Sgk1	100	100	1	0	1
chr10	22658034	22659892	1859	*	Slc2a12	40.1031	1	1	0	1
chr10	22745529	22747431	1903	*	Slc2a12	0	100	1.52235e-13	12.8175	1.21788e-11
chr10	23674036	23676628	2593	*	Eya4	46.7165	100	0	615	0
chr10	25022748	25025636	2889	*	Enpp3	46.7201	1	1	0	1
chr10	25022748	25025636	2889	*	Epb41l2	46.2857	100	2.87772e-285	284.541	3.30938e-283
chr10	25359732	25362246	2515	*	Epb41l2	100	100	1.93519e-30	29.7133	2.78184e-29
chr10	25371585	25373115	1531	*	Epb41l2	0	74.3936	1.50767e-212	211.822	8.66908e-211
chr10	26695510	26696196	687	*	RP23-424I1.1	100	100	1	0	1
chr10	26826764	26829283	2520	*	RP23-424I1.1	34.8697	1	1	0	1
chr10	26772447	26774182	1736	*	Arhgap18	100	100	1	0	1
chr10	26826737	26828783	2047	*	Arhgap18	0	100	5.49463e-36	35.2601	4.67044e-34
chr10	27001133	27002630	1498	*	Arhgap18	25.454	1	1	0	1
chr10	29144186	29145729	1544	*	Soga3	100	100	1	0	1
chr10	29145866	29149122	3257	*	Soga3	33.9451	12.9772	3.72617e-16	15.4287	1.05902e-15
chr10	29211617	29212494	878	*	RP23-331E5.6	100	100	1	0	1
chr10	30841736	30842815	1080	*	Hey2	100	100	1	0	1
chr10	30844552	30846103	1552	*	Hey2	100	100	3.69941e-70	69.4319	5.54912e-69
chr10	30979323	30981507	2185	*	Hey2	42.5546	100	0	615	0
chr10	32869280	32871814	2535	*	Trdn	30.9765	1	1	0	1
chr10	3740291	3741986	1696	*	Plekhg1	100	100	1	0	1
chr10	3818278	3820221	1944	*	Plekhg1	37.9157	21.992	3.58052e-23	22.4461	6.56429e-22
chr10	3863010	3864697	1688	*	Plekhg1	0	46.2291	1.26305e-44	43.8986	6.94677e-43
chr10	3891209	3892850	1642	*	Plekhg1	0	15.1771	3.85426e-17	16.4141	4.23969e-16
chr10	4086915	4088175	1261	*	Plekhg1	0	18.7758	2.51583e-20	19.5993	3.45927e-19
chr10	4105276	4107079	1804	*	Plekhg1	0	18.4619	4.76953e-20	19.3215	5.82943e-19
chr10	4112168	4113695	1528	*	Plekhg1	0	1.93708	2.01756e-05	4.69517	0.000147955
chr10	39165545	39166541	997	*	Wisp3	100	100	1	0	1
chr10	3507189	3508545	1357	*	Mthfd1l	0	1	8.55386e-05	4.06784	0.000579762
chr10	3818278	3820221	1944	*	Mthfd1l	43.3746	100	2.2936e-227	226.639	2.79819e-225
chr10	3863010	3864697	1688	*	Mthfd1l	0	26.2137	1.76528e-61	60.7532	4.30729e-60
chr10	3891209	3892850	1642	*	Mthfd1l	28.0844	35.4484	3.05653e-82	81.5148	9.32243e-81
chr10	3973229	3974544	1316	*	Mthfd1l	100	100	1	0	1
chr10	4086915	4088344	1430	*	Mthfd1l	28.3095	17.4315	9.79386e-42	41.009	1.70693e-40
chr10	4105228	4109157	3930	*	Mthfd1l	34.8347	44.2127	6.04569e-102	101.219	2.45858e-100
chr10	41678255	41679512	1258	*	Ccdc162	0	100	2.03065e-12	11.6924	2.518e-10
chr10	41934091	41937740	3650	*	Ccdc162	32.4445	1	2.33086e-06	5.63248	9.63421e-05
chr10	42339007	42341235	2229	*	Ostm1	0	3.61406	3.715e-07	6.43004	3.73685e-06
chr10	42577361	42582084	4724	*	Ostm1	100	100	1	0	1
chr10	42585383	42594084	8702	*	Ostm1	100	100	1	0	1
chr10	42612740	42615786	3047	*	Ostm1	63.1833	41.757	1	0	1
chr10	42629275	42637994	8720	*	Ostm1	73.8747	55.0577	2.51871e-08	7.59882	3.07642e-07
chr10	42689964	42691584	1621	*	Ostm1	0	29.7428	1.61261e-30	29.7925	5.51514e-29
chr10	42833531	42835786	2256	*	Ostm1	48.1215	23.0192	1	0	1
chr10	42871872	42873998	2127	*	Ostm1	40.622	13.6893	1	0	1
chr10	42940876	42942693	1818	*	Ostm1	33.1326	4.37197	1	0	1
chr10	43075003	43076336	1334	*	Ostm1	0	59.1386	8.39202e-57	56.0761	7.17517e-55
chr10	43083121	43084903	1783	*	Ostm1	0	11.8188	1.71343e-14	13.7661	3.0265e-13
chr10	42860604	42861361	758	*	Scml4	100	100	1	0	1
chr10	43095154	43095972	819	*	Scml4	0	1	1.60445e-05	4.79467	0.000261088
chr10	42833531	42835786	2256	*	RP23-240G3.2	28.7899	1	1	0	1
chr10	42863083	42864240	1158	*	RP23-240G3.2	100	100	1	0	1
chr10	43105630	43107819	2190	*	RP23-421N20.3	29.4285	1	1	0	1
chr10	45067126	45068340	1215	*	Prep	100	100	1	0	1
chr10	51152293	51155314	3022	*	Sim1	30.6081	1	1	0	1
chr10	52233586	52235839	2254	*	Dcbld1	100	100	1	0	1
chr10	52273576	52275990	2415	*	Dcbld1	27.0436	100	2.46621e-186	185.608	1.67703e-184
chr10	52703093	52705509	2417	*	Dcbld1	0	28.5846	7.05416e-55	54.1516	1.19921e-53
chr10	56114517	56116585	2069	*	Gja1	0	4.63502	2.38502e-12	11.6225	9.54008e-12
chr10	56379138	56380391	1254	*	Gja1	100	100	1	0	1
chr10	56545781	56547881	2101	*	Gja1	32.9258	62.0189	2.26954e-126	125.644	4.23647e-125
chr10	57743164	57745106	1943	*	Fabp7	69.7419	40.8559	6.87078e-251	250.163	1.00772e-249
chr10	57784832	57786776	1945	*	Fabp7	100	100	1	0	1
chr10	57821497	57823258	1762	*	Fabp7	52.0383	32.361	1.73291e-198	197.761	1.90621e-197
chr10	58323438	58325222	1785	*	Lims1	100	100	1	0	1
chr10	58382172	58384608	2437	*	Lims1	0	1	7.04014e-07	6.15242	4.01288e-06
chr10	58600628	58602473	1846	*	Lims1	0	1.21678	3.26894e-08	7.48559	2.32912e-07
chr10	58672014	58674376	2363	*	Lims1	54.594	100	0	615	0
chr10	58800204	58801805	1602	*	Lims1	0	7.42459	2.17022e-46	45.6635	3.09256e-45
chr10	58497813	58498907	1095	*	Ccdc138	100	100	1	0	1
chr10	58600628	58602473	1846	*	Ccdc138	0	1	7.67194e-05	4.11509	0.000549823
chr10	58672014	58674376	2363	*	Ccdc138	28.6248	51.6249	5.90099e-145	144.229	2.53743e-143
chr10	58800204	58801805	1602	*	Ccdc138	0	13.9681	9.84281e-41	40.0069	2.1162e-39
chr10	58906319	58907853	1535	*	Ccdc138	0	6.8463	5.06032e-21	20.2958	8.70375e-20
chr10	58981422	58983751	2330	*	Ccdc138	0	100	7.65123e-279	278.116	6.58006e-277
chr10	58800204	58801805	1602	*	Sh3rf3	0	5.209	1.29803e-10	9.88671	1.16823e-09
chr10	58813877	58815090	1214	*	Sh3rf3	100	100	1	0	1
chr10	58906319	58907853	1535	*	Sh3rf3	0	1.77624	8.50731e-06	5.07021	4.46634e-05
chr10	58925621	58927064	1444	*	Sh3rf3	0	9.1873	3.39889e-16	15.4687	4.75845e-15
chr10	58931699	58933049	1351	*	Sh3rf3	0	30.2279	1.02141e-45	44.9908	2.57394e-44
chr10	58948817	58951083	2267	*	Sh3rf3	0	50.9705	8.04259e-75	74.0946	5.06683e-73
chr10	58981372	58983979	2608	*	Sh3rf3	26.8254	100	1.29433e-143	142.888	1.63085e-141
chr10	59012962	59014368	1407	*	Sh3rf3	0	30.8247	1.4856e-46	45.8281	4.67964e-45
chr10	59089564	59091287	1724	*	Sh3rf3	0	2.4074	1.10717e-06	5.95579	6.64299e-06
chr10	5920507	5922477	1971	*	Rgs17	100	100	1	0	1
chr10	6123945	6125059	1115	*	Rgs17	0	100	1.11063e-264	263.954	5.77525e-263
chr10	59896494	59903204	6711	*	Chst3	37.4869	15.888	2.22105e-97	96.6534	6.84822e-96
chr10	59911112	59912263	1152	*	Chst3	0	1.8556	6.63832e-11	10.1779	8.18726e-10
chr10	59916058	59917160	1103	*	Chst3	0	3.07288	2.0915e-18	17.6795	2.97636e-17
chr10	59941750	59944280	2531	*	Chst3	0	4.41449	1.12903e-26	25.9473	2.08871e-25
chr10	59963931	59965821	1891	*	Chst3	0	1.18456	9.06572e-07	6.0426	7.62344e-06
chr10	60026524	60029734	3211	*	Chst3	26.0546	1	1	0	1
chr10	60193027	60194342	1316	*	Chst3	100	100	1	0	1
chr10	60202051	60204082	2032	*	Chst3	63.2405	100	0	615	0
chr10	60208726	60210082	1357	*	Chst3	36.4433	13.2517	1	0	1
chr10	60217498	60219153	1656	*	Chst3	100	100	1	0	1
chr10	60261827	60263130	1304	*	Chst3	0	5.33655	2.34664e-32	31.6296	5.4266e-31
chr10	60592125	60593843	1719	*	Chst3	0	4.94339	6.21295e-30	29.2067	1.27711e-28
chr10	59892606	59893632	1027	*	Psap	0	5.34878	3.5437e-12	11.4505	1.59034e-11
chr10	59894571	59895303	733	*	Psap	0	3.25922	3.05482e-08	7.51501	9.36812e-08
chr10	59896643	59898112	1470	*	Psap	0	30.4314	2.03379e-59	58.6917	6.23694e-58
chr10	59898781	59900363	1583	*	Psap	0	11.997	1.06678e-24	23.9719	1.2268e-23
chr10	59907565	59908548	984	*	Psap	0	2.67995	3.767e-07	6.424	1.03452e-06
chr10	59909004	59910004	1001	*	Psap	0	2.23955	2.5437e-06	5.59453	6.00052e-06
chr10	59911112	59912263	1152	*	Psap	0	8.47713	4.54414e-18	17.3425	3.63531e-17
chr10	59916058	59917160	1103	*	Psap	0	5.81688	4.65412e-13	12.3322	2.37877e-12
chr10	59920181	59921861	1681	*	Psap	0	14.566	1.54695e-29	28.8105	2.37199e-28
chr10	59941750	59944280	2531	*	Psap	0	39.3758	2.89795e-76	75.5379	1.33306e-74
chr10	59956953	59959092	2140	*	Psap	0	14.7966	5.69115e-30	29.2448	9.51975e-29
chr10	59963931	59965821	1891	*	Psap	0	9.01462	4.41698e-19	18.3549	3.6942e-18
chr10	59969331	59970863	1533	*	Psap	0	4.51763	1.30279e-10	9.88513	5.35646e-10
chr10	59973834	59974690	857	*	Psap	0	1.14289	0.000295764	3.52905	0.000544206
chr10	59978236	59979899	1664	*	Psap	0	3.80116	2.91266e-09	8.53571	9.92463e-09
chr10	60026537	60028189	1653	*	Psap	0	3.11316	5.75556e-08	7.23991	1.7081e-07
chr10	60028527	60029596	1070	*	Psap	0	4.36472	2.52848e-10	9.59714	9.89873e-10
chr10	60078095	60079185	1091	*	Psap	0	2.26093	2.31842e-06	5.63481	5.54011e-06
chr10	60114875	60116513	1639	*	Psap	0	15.819	6.75493e-32	31.1704	1.24291e-30
chr10	60202051	60204082	2032	*	Psap	57.2007	100	1.91e-190	189.719	3.51441e-188
chr10	60208811	60210011	1201	*	Psap	0	11.6374	5.0745e-24	23.2946	5.4924e-23
chr10	60261827	60263781	1955	*	Psap	0	6.55457	1.89868e-14	13.7215	1.05866e-13
chr10	60284282	60287042	2761	*	Psap	100	100	1	0	1
chr10	60592125	60593843	1719	*	Psap	0	1.94996	8.93066e-06	5.04912	2.02869e-05
chr10	60623474	60625658	2185	*	Psap	0	1.19046	0.000240623	3.61866	0.000456439
chr10	60691327	60692619	1293	*	Psap	0	23.1792	9.27211e-46	45.0328	1.89563e-44
chr10	60731190	60733378	2189	*	Psap	0	9.55219	4.29206e-20	19.3673	3.94869e-19
chr10	61533038	61535520	2483	*	H2afy2	0	9.10186	7.54883e-26	25.1221	1.31685e-24
chr10	61544461	61545705	1245	*	H2afy2	0	3.33863	4.01569e-11	10.3962	3.50257e-10
chr10	61661615	61663453	1839	*	H2afy2	31.5157	100	4.16906e-258	257.38	6.54542e-256
chr10	61736084	61737530	1447	*	H2afy2	0	10.3369	5.27424e-29	28.2778	1.18294e-27
chr10	61781532	61784032	2501	*	H2afy2	100	100	1	0	1
chr10	62099407	62102591	3185	*	H2afy2	0	33.0782	4.1191e-87	86.3852	3.2335e-85
chr10	62216246	62217914	1669	*	H2afy2	0	1	3.79585e-05	4.42069	0.000205499
chr10	62099394	62102926	3533	*	RP23-459M2.1	37.497	1	1	0	1
chr10	66913097	66915075	1979	*	RP23-9F3.1	26.0331	1	1	0	1
chr10	66922009	66923087	1079	*	RP23-9F3.1	100	100	1	0	1
chr10	67052538	67054282	1745	*	RP23-9F3.1	32.0765	8.12541	1	0	1
chr10	67001995	67003269	1275	*	RP23-9F3.4	100	100	1	0	1
chr10	67004880	67005465	586	*	RP23-9F3.4	100	100	1	0	1
chr10	67052538	67054282	1745	*	RP23-9F3.4	61.8934	1	1	0	1
chr10	67911361	67912620	1260	*	Zfp365	100	100	1	0	1
chr10	68103766	68105489	1724	*	Zfp365	0	15.7144	9.81685e-06	5.00803	0.000100623
chr10	68275978	68277529	1552	*	Zfp365	0	32.7507	8.00941e-07	6.0964	1.23145e-05
chr10	67979563	67980552	990	*	Rtkn2	100	100	1	0	1
chr10	68275978	68278347	2370	*	Rtkn2	0	4.60129	1.88374e-10	9.72498	1.99363e-09
chr10	68354513	68356589	2077	*	Rtkn2	0	2.91414	7.91115e-08	7.10176	5.28798e-07
chr10	68907838	68909861	2024	*	Ank3	0	32.9294	1.95563e-201	200.709	5.47576e-200
chr10	69020490	69021872	1383	*	Ank3	0	13.3853	1.03216e-80	79.9863	8.50017e-80
chr10	69043643	69046686	3044	*	Ank3	0	10.5604	2.9064e-63	62.5366	1.76911e-62
chr10	69464308	69467812	3505	*	Ank3	40.7019	19.0516	1.03173e-115	114.986	1.20369e-114
chr10	69499601	69501083	1483	*	Ank3	30.3679	14.7843	2.35836e-89	88.6274	2.35836e-88
chr10	69534035	69536454	2420	*	Ank3	100	100	1	0	1
chr10	69570708	69575608	4901	*	Ank3	38.6954	21.0749	3.27821e-128	127.484	4.17226e-127
chr10	69583532	69584963	1432	*	Ank3	0	4.95005	1.31228e-28	27.882	3.82749e-28
chr10	69593917	69595058	1142	*	Ank3	0	13.2541	6.67663e-80	79.1754	5.19293e-79
chr10	69603816	69605982	2167	*	Ank3	0	13.6095	4.25538e-82	81.3711	3.72346e-81
chr10	69611495	69612536	1042	*	Ank3	0	10.8722	3.44484e-65	64.4628	2.29656e-64
chr10	69634692	69637028	2337	*	Ank3	44.6755	47.5796	6.27432e-292	291.202	2.92802e-290
chr10	69689831	69691834	2004	*	Ank3	32.3747	35.1963	1.94501e-215	214.711	6.80753e-214
chr10	69705242	69708855	3614	*	Ank3	37.8499	28.078	1.81255e-171	170.742	3.17196e-170
chr10	69719035	69721396	2362	*	Ank3	0	1.86891	1.41258e-09	8.84999	2.56832e-09
chr10	69729779	69731382	1604	*	Ank3	0	22.2728	1.3074e-135	134.884	1.83036e-134
chr10	69743707	69745364	1658	*	Ank3	49.4329	100	0	615	0
chr10	69763810	69765274	1465	*	Ank3	30.1619	31.0883	4.61166e-190	189.336	1.07605e-188
chr10	69791679	69792497	819	*	Ank3	0	5.43889	1.25445e-31	30.9015	3.99142e-31
chr10	69802750	69804043	1294	*	Ank3	37.705	28.5334	2.78726e-174	173.555	5.57453e-173
chr10	69858005	69860011	2007	*	Ank3	0	5.64529	6.66102e-33	32.1765	2.22034e-32
chr10	6915777	6918323	2547	*	Ipcef1	25.3677	10.1398	3.84447e-11	10.4152	3.55613e-10
chr10	6978864	6979763	900	*	Ipcef1	100	100	1	0	1
chr10	70168525	70169712	1188	*	Ccdc6	0	29.8637	4.68826e-53	52.329	3.70372e-51
chr10	70484011	70486080	2070	*	Ccdc6	34.779	1	1	0	1
chr10	70168525	70169712	1188	*	Phyhipl	0	45.5055	1.96928e-81	80.7057	6.3017e-80
chr10	70597789	70599254	1466	*	Phyhipl	100	100	1	0	1
chr10	70799511	70801618	2108	*	Phyhipl	35.9275	67.218	1.0294e-118	117.987	6.58818e-117
chr10	70948901	70950798	1898	*	Phyhipl	31.5446	53.1253	1.62384e-94	93.7895	6.92839e-93
chr10	70951801	70953389	1589	*	Phyhipl	26.1898	21.3713	5.42213e-40	39.2658	6.30938e-39
chr10	7157963	7159596	1634	*	Cnksr3	0	5.07129	2.50274e-07	6.60158	4.00438e-06
chr10	75555334	75557150	1817	*	Gstt2	26.8514	1	1	0	1
chr10	75836632	75837464	833	*	Gstt2	100	100	1	0	1
chr10	76963638	76965788	2151	*	Pcbp3	100	100	1	0	1
chr10	77150210	77152795	2586	*	Pcbp3	0	100	2.7757e-23	22.5566	2.88673e-21
chr10	77149875	77153106	3232	*	Col18a1	70.5094	100	0	615	0
chr10	77163724	77166688	2965	*	Col18a1	100	100	1	0	1
chr10	77622758	77623764	1007	*	Col18a1	0	1.74149	1.88722e-09	8.72418	2.99596e-08
chr10	78395084	78397191	2108	*	Ilvbl	25.237	1	1	0	1
chr10	78574982	78576417	1436	*	Ilvbl	100	100	1	0	1
chr10	78751691	78752654	964	*	Ccdc105	100	100	1	0	1
chr10	78786998	78788635	1638	*	Ccdc105	26.3695	1	1	0	1
chr10	7954387	7956050	1664	*	Tab2	100	100	1	0	1
chr10	8036916	8039606	2691	*	Tab2	25.6715	100	1.09186e-70	69.9618	9.82674e-69
chr10	79631003	79632042	1040	*	C2cd4c	0	100	1.23203e-27	26.9094	1.25667e-25
chr10	79654479	79655710	1232	*	C2cd4c	0	4.62435	1.22496e-05	4.91188	2.19203e-05
chr10	79801737	79804663	2927	*	C2cd4c	0	26.0326	1.41419e-10	9.84949	4.65316e-10
chr10	79811566	79812798	1233	*	C2cd4c	0	29.2674	2.5377e-11	10.5956	1.17657e-10
chr10	79840085	79841823	1739	*	C2cd4c	0	48.7718	8.05226e-16	15.0941	7.46664e-15
chr10	79858121	79858957	837	*	C2cd4c	0	67.8718	3.16736e-20	19.4993	4.6153e-19
chr10	79900327	79901879	1553	*	C2cd4c	0	39.4618	1.13028e-13	12.9468	8.23489e-13
chr10	79913830	79914607	778	*	C2cd4c	0	71.5348	4.52753e-21	20.3441	9.23616e-20
chr10	79933969	79934890	922	*	C2cd4c	0	49.453	5.60791e-16	15.2512	5.72007e-15
chr10	79945103	79946643	1541	*	C2cd4c	0	10.5409	5.29084e-07	6.27648	1.03782e-06
chr10	79631003	79632042	1040	*	Plppr3	0	4.11595	3.33539e-06	5.47685	1.07158e-05
chr10	79654479	79655710	1232	*	Plppr3	0	87.9615	2.70384e-54	53.568	4.53644e-53
chr10	79797021	79797726	706	*	Plppr3	0	24.6219	5.77563e-18	17.2384	3.96418e-17
chr10	79801603	79805141	3539	*	Plppr3	39.1837	29.9353	5.17562e-21	20.286	4.34177e-20
chr10	79858121	79858957	837	*	Plppr3	0	3.43615	8.1857e-06	5.08694	2.52253e-05
chr10	79871584	79874269	2686	*	Plppr3	100	100	2.14634e-36	35.6683	2.94635e-35
chr10	79928314	79929118	805	*	Plppr3	0	22.9455	5.28576e-17	16.2769	3.47022e-16
chr10	80158123	80160518	2396	*	Plppr3	0	48.4828	1.1905e-31	30.9243	1.38281e-30
chr10	80208327	80209835	1509	*	Plppr3	32.8658	100	3.36557e-61	60.4729	7.26003e-60
chr10	80298331	80299835	1505	*	Plppr3	0	27.9183	7.42808e-20	19.1291	5.90337e-19
chr10	79631003	79632042	1040	*	Arid3a	0	23.8058	1.86949e-25	24.7283	4.32653e-24
chr10	79654479	79655710	1232	*	Arid3a	0	4.6716	7.88176e-08	7.10338	5.5515e-07
chr10	79797021	79797726	706	*	Arid3a	0	1.30181	0.000100142	3.99938	0.000463514
chr10	79801603	79805141	3539	*	Arid3a	32.4403	1	1	0	1
chr10	79858121	79858957	837	*	Arid3a	0	38.9441	2.12551e-39	38.6725	8.6083e-38
chr10	79872541	79873373	833	*	Arid3a	0	9.32446	4.08103e-12	11.3892	5.50939e-11
chr10	79927151	79929603	2453	*	Arid3a	100	100	2.02034e-08	7.69457	1.81831e-07
chr10	80158123	80160518	2396	*	Arid3a	0	3.87662	4.25498e-07	6.3711	2.55299e-06
chr10	80208332	80209607	1276	*	Arid3a	0	14.6442	5.1357e-17	16.2894	8.31984e-16
chr10	80227477	80228358	882	*	Arid3a	0	5.18578	2.64848e-08	7.577	2.14527e-07
chr10	80421640	80423174	1535	*	Arid3a	0	5.22191	2.45311e-08	7.61028	2.0916e-07
chr10	79631003	79632042	1040	*	Tmem259	0	56.9453	4.99085e-59	58.3018	2.57672e-57
chr10	79654479	79655710	1232	*	Tmem259	0	12.87	1.28853e-15	14.8899	9.63594e-15
chr10	79801603	79805141	3539	*	Tmem259	28.5714	5.47462	2.47842e-08	7.60583	5.92067e-08
chr10	79807571	79808277	707	*	Tmem259	0	1.31667	0.000308703	3.51046	0.000487128
chr10	79811566	79812798	1233	*	Tmem259	0	9.29433	4.28503e-12	11.368	1.67506e-11
chr10	79840085	79841823	1739	*	Tmem259	0	16.3721	4.57825e-19	18.3393	4.63211e-18
chr10	79858121	79858957	837	*	Tmem259	0	88.1557	9.07038e-90	89.0424	7.80052e-88
chr10	79872541	79873373	833	*	Tmem259	0	1.38554	0.000264062	3.57829	0.000420543
chr10	79900327	79901879	1553	*	Tmem259	0	2.92235	8.09139e-06	5.09198	1.56373e-05
chr10	79913830	79914607	778	*	Tmem259	0	12.7778	1.58839e-15	14.799	1.13835e-14
chr10	79928314	79929118	805	*	Tmem259	0	1.84107	9.39794e-05	4.02697	0.000158475
chr10	79933969	79934890	922	*	Tmem259	0	28.1124	1.25059e-30	29.9029	3.58503e-29
chr10	79986081	79986588	508	*	Tmem259	100	100	1	0	1
chr10	80149952	80151276	1325	*	Tmem259	0	5.28751	3.78848e-08	7.42153	8.92628e-08
chr10	80158123	80160518	2396	*	Tmem259	0	7.74745	1.43071e-10	9.84445	4.37176e-10
chr10	80164268	80165589	1322	*	Tmem259	0	10.0164	8.33242e-13	12.0792	3.67481e-12
chr10	80208332	80209607	1276	*	Tmem259	0	7.74192	1.44878e-10	9.839	4.37176e-10
chr10	80214421	80216256	1836	*	Tmem259	0	3.09157	5.51262e-06	5.25864	1.07747e-05
chr10	80227477	80228358	882	*	Tmem259	0	23.0962	1.09109e-25	24.9621	2.34583e-24
chr10	80298331	80299835	1505	*	Tmem259	0	2.03117	6.10648e-05	4.21421	0.000103992
chr10	80412486	80413699	1214	*	Tmem259	0	9.44087	3.07342e-12	11.5124	1.22937e-11
chr10	80417707	80418939	1233	*	Tmem259	0	2.67123	1.43011e-05	4.84463	2.64494e-05
chr10	80419145	80420006	862	*	Tmem259	0	3.81407	1.07086e-06	5.97027	2.21913e-06
chr10	80421640	80423174	1535	*	Tmem259	0	8.01864	7.73479e-11	10.1116	2.51016e-10
chr10	79631003	79632042	1040	*	Abca7	0	69.4132	2.61547e-134	133.582	1.15081e-132
chr10	79654479	79655710	1232	*	Abca7	0	4.85678	2.19755e-11	10.6581	5.85073e-11
chr10	79797021	79797726	706	*	Abca7	0	6.02334	1.32025e-13	12.8793	3.80924e-13
chr10	79801603	79805141	3539	*	Abca7	28.0665	8.01507	2.12876e-17	16.6719	8.71306e-17
chr10	79807571	79808277	707	*	Abca7	0	7.01017	1.74421e-15	14.7584	6.13961e-15
chr10	79811566	79812798	1233	*	Abca7	0	6.29071	4.08826e-14	13.3885	1.26234e-13
chr10	79858121	79858957	837	*	Abca7	0	64.0442	4.37555e-124	123.359	1.54019e-122
chr10	79872541	79873373	833	*	Abca7	0	6.44941	2.03869e-14	13.6906	6.40732e-14
chr10	79900327	79901879	1553	*	Abca7	0	11.632	2.76055e-24	23.559	1.7352e-23
chr10	79913830	79914607	778	*	Abca7	0	7.44183	2.62815e-16	15.5803	9.63656e-16
chr10	79928314	79929118	805	*	Abca7	0	4.91236	1.72234e-11	10.7639	4.66357e-11
chr10	79933969	79934890	922	*	Abca7	0	18.5189	2.12469e-37	36.6727	2.49297e-36
chr10	80118231	80119095	865	*	Abca7	0	1	0.000485048	3.31422	0.00082085
chr10	80158123	80160518	2396	*	Abca7	0	12.2935	1.51865e-25	24.8185	1.06913e-24
chr10	80164268	80165589	1322	*	Abca7	0	2.48975	7.06485e-07	6.1509	1.35154e-06
chr10	80208332	80209607	1276	*	Abca7	0	19.3924	4.61536e-39	38.3358	6.24848e-38
chr10	80214421	80216256	1836	*	Abca7	0	2.08822	4.10837e-06	5.38633	7.6113e-06
chr10	80227477	80228358	882	*	Abca7	0	22.1009	3.21195e-44	43.4932	5.13913e-43
chr10	80298331	80299835	1505	*	Abca7	0	9.3275	6.74652e-20	19.1709	3.1247e-19
chr10	80384801	80387454	2654	*	Abca7	0	11.784	1.41756e-24	23.8485	9.24037e-24
chr10	80412486	80413699	1214	*	Abca7	0	3.32817	1.78904e-08	7.74738	4.14304e-08
chr10	80417707	80418939	1233	*	Abca7	0	8.91082	4.19273e-19	18.3775	1.8448e-18
chr10	80421640	80423174	1535	*	Abca7	0	21.712	1.76735e-43	42.7527	2.59211e-42
chr10	79631003	79632042	1040	*	Gpx4	0	77.618	2.05495e-101	100.687	9.55553e-100
chr10	79801603	79805141	3539	*	Gpx4	25.9327	1	1	0	1
chr10	79807571	79808277	707	*	Gpx4	0	6.04278	2.2448e-10	9.64882	6.89771e-10
chr10	79811566	79812798	1233	*	Gpx4	0	3.6678	2.35491e-07	6.62803	5.61555e-07
chr10	79840085	79841823	1739	*	Gpx4	0	15.432	2.56293e-22	21.5913	1.83348e-21
chr10	79858121	79858957	837	*	Gpx4	0	84.018	1.48771e-109	108.827	9.22383e-108
chr10	79900327	79901879	1553	*	Gpx4	0	13.1218	2.22426e-19	18.6528	1.33455e-18
chr10	79913830	79914607	778	*	Gpx4	0	22.1103	8.21308e-31	30.0855	7.27444e-30
chr10	79933969	79934890	922	*	Gpx4	0	26.6071	1.56632e-36	35.8051	1.94224e-35
chr10	79945103	79947389	2287	*	Gpx4	0	11.101	8.26994e-17	16.0825	4.66124e-16
chr10	80054359	80055262	904	*	Gpx4	100	100	1	0	1
chr10	80118231	80119095	865	*	Gpx4	0	2.10098	2.31665e-05	4.63514	4.58401e-05
chr10	80149952	80151276	1325	*	Gpx4	0	23.5449	1.22963e-32	31.9102	1.42944e-31
chr10	80164268	80165589	1322	*	Gpx4	0	6.18949	1.46074e-10	9.83543	4.68444e-10
chr10	80189700	80191585	1886	*	Gpx4	0	8.79028	7.18732e-14	13.1434	3.3421e-13
chr10	80227477	80228358	882	*	Gpx4	0	22.7159	1.39377e-31	30.8558	1.36443e-30
chr10	80241565	80242637	1073	*	Gpx4	0	18.4085	4.19655e-26	25.3771	3.12223e-25
chr10	80259521	80260354	834	*	Gpx4	0	15.2366	4.54346e-22	21.3426	3.12994e-21
chr10	80384801	80387454	2654	*	Gpx4	0	1	0.000582398	3.23478	0.000967197
chr10	80412486	80413699	1214	*	Gpx4	0	23.3508	2.17073e-32	31.6634	2.37503e-31
chr10	80417707	80418939	1233	*	Gpx4	0	38.133	3.42574e-51	50.4652	6.37188e-50
chr10	80419145	80420006	862	*	Gpx4	0	7.84954	1.13008e-12	11.9469	4.77716e-12
chr10	80423356	80424086	731	*	Gpx4	0	9.93091	2.54546e-15	14.5942	1.24593e-14
chr10	79801603	79805141	3539	*	Stk11	25.4133	1	1	0	1
chr10	80116658	80119286	2629	*	Stk11	100	100	1	0	1
chr10	80149952	80151276	1325	*	Stk11	0	30.9719	3.15081e-14	13.5016	8.46218e-13
chr10	80241565	80242637	1073	*	Stk11	0	9.09337	2.88938e-07	6.5392	3.19532e-06
chr10	80259521	80260354	834	*	Stk11	0	15.9793	1.86002e-09	8.73048	2.49774e-08
chr10	80417707	80418939	1233	*	Stk11	0	30.4818	4.51208e-14	13.3456	1.06034e-12
chr10	79654479	79655710	1232	*	Cbarp	0	100	9.95879e-103	102.002	9.21188e-101
chr10	79797021	79797726	706	*	Cbarp	0	5.66634	1.68637e-09	8.77305	1.07579e-08
chr10	79801737	79804663	2927	*	Cbarp	0	4.26761	4.06723e-08	7.3907	2.28011e-07
chr10	79858121	79858957	837	*	Cbarp	0	19.6051	2.82754e-23	22.5486	4.75541e-22
chr10	79872541	79873373	833	*	Cbarp	0	17.7136	2.09306e-21	20.6792	3.11896e-20
chr10	79928314	79929118	805	*	Cbarp	0	8.58607	2.19493e-12	11.6586	1.62425e-11
chr10	80136095	80137537	1443	*	Cbarp	100	100	1	0	1
chr10	80158123	80160518	2396	*	Cbarp	0	10.8358	1.3123e-14	13.882	1.10353e-13
chr10	80208332	80209607	1276	*	Cbarp	0	19.6366	2.63197e-23	22.5797	4.75541e-22
chr10	80421640	80423174	1535	*	Cbarp	0	15.9254	1.22473e-19	18.912	1.5105e-18
chr10	80565758	80567358	1601	*	Cbarp	0	13.4946	3.09332e-17	16.5096	3.01192e-16
chr10	79797021	79797726	706	*	Midn	0	4.21929	2.68212e-12	11.5715	1.1399e-11
chr10	79801603	79805141	3539	*	Midn	34.5754	9.39282	2.42705e-20	19.6149	2.66976e-19
chr10	79807571	79808277	707	*	Midn	0	6.09719	4.0212e-17	16.3956	2.68559e-16
chr10	79811566	79812798	1233	*	Midn	0	1.9473	1.84066e-06	5.73503	4.52899e-06
chr10	79858121	79858957	837	*	Midn	0	1.57762	1.63929e-05	4.78534	3.64938e-05
chr10	79872541	79873373	833	*	Midn	0	6.46023	4.69619e-18	17.3283	3.51275e-17
chr10	79900327	79901879	1553	*	Midn	0	4.54396	3.9304e-13	12.4056	1.83746e-12
chr10	79928314	79929118	805	*	Midn	0	4.16109	3.78437e-12	11.422	1.5057e-11
chr10	79932514	79933239	726	*	Midn	0	4.75226	1.14638e-13	12.9407	5.79385e-13
chr10	79933969	79934890	922	*	Midn	0	6.57419	2.39326e-18	17.621	1.86475e-17
chr10	80118231	80119095	865	*	Midn	0	8.62782	1.26894e-23	22.8966	1.69494e-22
chr10	80148100	80162248	14149	*	Midn	100	100	4.22634e-23	22.374	5.26884e-22
chr10	80164268	80165589	1322	*	Midn	0	1	0.000499445	3.30151	0.000924715
chr10	80208332	80209607	1276	*	Midn	0	15.3108	8.62271e-41	40.0644	2.3035e-39
chr10	80298331	80299835	1505	*	Midn	0	13.1007	4.10234e-35	34.387	7.67137e-34
chr10	80384801	80387454	2654	*	Midn	0	14.579	6.53909e-39	38.1845	1.52851e-37
chr10	80417707	80418939	1233	*	Midn	0	7.31132	3.05762e-20	19.5146	3.04936e-19
chr10	80421496	80424476	2981	*	Midn	27.5889	49.7206	3.47124e-129	128.46	1.62281e-127
chr10	80565758	80567358	1601	*	Midn	0	78.5398	3.21544e-203	202.493	2.00429e-201
chr10	79797021	79797726	706	*	Cirbp	0	11.6032	2.35673e-18	17.6277	2.19176e-17
chr10	79801603	79805141	3539	*	Cirbp	35.4399	14.9728	7.86019e-23	22.1046	8.1222e-22
chr10	79807571	79808277	707	*	Cirbp	0	2.10709	9.75311e-06	5.01086	3.7022e-05
chr10	79858121	79858957	837	*	Cirbp	0	5.32716	5.13904e-10	9.28912	2.65517e-09
chr10	79872541	79873373	833	*	Cirbp	0	20.2431	7.81833e-30	29.1069	1.11862e-28
chr10	79928314	79929118	805	*	Cirbp	0	10.2679	1.40109e-16	15.8535	1.04241e-15
chr10	79933969	79934890	922	*	Cirbp	0	1.49444	6.35518e-05	4.19687	0.000223031
chr10	80158123	80160518	2396	*	Cirbp	0	16.843	2.57416e-25	24.5894	3.19196e-24
chr10	80164049	80166027	1979	*	Cirbp	100	100	1	0	1
chr10	80167667	80169081	1415	*	Cirbp	100	100	1	0	1
chr10	80208332	80209607	1276	*	Cirbp	0	35.093	1.45631e-49	48.8367	3.00971e-48
chr10	80298331	80299835	1505	*	Cirbp	0	10.206	1.69351e-16	15.7712	1.21151e-15
chr10	80421640	80423174	1535	*	Cirbp	0	65.9988	1.26174e-90	89.899	5.86708e-89
chr10	80565758	80567358	1601	*	Cirbp	0	100	8.43585e-136	135.074	7.84534e-134
chr10	80172925	80173904	980	*	RP23-6P9.7	100	100	1	0	1
chr10	80179641	80181817	2177	*	Efna2	100	100	1	0	1
chr10	80208332	80209607	1276	*	Efna2	0	5.53192	3.31336e-07	6.47973	7.70357e-06
chr10	80421640	80423174	1535	*	Efna2	0	24.7435	4.84056e-16	15.3151	1.50057e-14
chr10	80565758	80567358	1601	*	Efna2	0	76.2417	1.00219e-39	38.999	6.2136e-38
chr10	79801603	79805141	3539	*	Ndufs7	25.5751	1	1	0	1
chr10	79913830	79914607	778	*	Ndufs7	0	2.30336	8.70646e-06	5.06016	5.43403e-05
chr10	79945103	79946643	1541	*	Ndufs7	0	12.1265	1.45935e-12	11.8358	1.25782e-11
chr10	80149952	80151276	1325	*	Ndufs7	0	52.8256	1.23428e-40	39.9086	3.19149e-39
chr10	80241565	80242637	1073	*	Ndufs7	0	16.6333	1.13645e-15	14.9444	1.20999e-14
chr10	80249242	80250439	1198	*	Ndufs7	100	100	1	0	1
chr10	80259521	80260354	834	*	Ndufs7	0	3.25445	1.92227e-06	5.71619	1.28863e-05
chr10	80412486	80413699	1214	*	Ndufs7	0	28.0802	1.44507e-23	22.8401	2.37779e-22
chr10	80417707	80418939	1233	*	Ndufs7	0	13.9393	8.19971e-14	13.0862	7.42073e-13
chr10	79807571	79808277	707	*	Gamt	0	35.3153	6.78337e-17	16.1686	1.37175e-15
chr10	79811566	79812798	1233	*	Gamt	0	1	0.000291985	3.53464	0.000932304
chr10	79840085	79841823	1739	*	Gamt	0	60.9017	2.57779e-26	25.5888	1.17289e-24
chr10	79858121	79858957	837	*	Gamt	0	18.386	1.15969e-10	9.93566	1.11086e-09
chr10	79900327	79901879	1553	*	Gamt	0	34.8941	9.69433e-17	16.0135	1.76437e-15
chr10	79932514	79933239	726	*	Gamt	0	11.9595	2.69393e-08	7.56961	1.88575e-07
chr10	79933969	79934890	922	*	Gamt	0	30.0074	6.10454e-15	14.2143	9.25855e-14
chr10	79945103	79946643	1541	*	Gamt	0	2.80962	6.29666e-05	4.20089	0.000238748
chr10	80149952	80151276	1325	*	Gamt	0	9.42346	2.3125e-07	6.63592	1.31523e-06
chr10	80189700	80191585	1886	*	Gamt	0	27.2493	6.32589e-14	13.1989	8.85625e-13
chr10	80227477	80228358	882	*	Gamt	0	14.2805	3.7657e-09	8.42415	3.26361e-08
chr10	80241565	80242637	1073	*	Gamt	0	34.0464	1.98886e-16	15.7014	3.29067e-15
chr10	80259278	80260970	1693	*	Gamt	100	100	1.20188e-27	26.9201	7.29143e-26
chr10	80417707	80418939	1233	*	Gamt	0	10.5299	9.05144e-08	7.04328	5.88344e-07
chr10	80570740	80571825	1086	*	Gamt	0	10.456	9.63669e-08	7.01607	6.04785e-07
chr10	80623231	80623989	759	*	Gamt	0	5.27595	7.78173e-06	5.10892	3.45433e-05
chr10	80736430	80737489	1060	*	Gamt	0	43.8471	4.90066e-20	19.3097	1.78384e-18
chr10	79797021	79797726	706	*	Dazap1	0	6.34545	1.14034e-11	10.943	5.18856e-11
chr10	79803070	79804663	1594	*	Dazap1	0	3.78232	4.76894e-08	7.32158	1.63764e-07
chr10	79811566	79812798	1233	*	Dazap1	0	1.37595	0.000119768	3.92166	0.0002986
chr10	79858121	79858957	837	*	Dazap1	0	69.659	4.00462e-101	100.397	2.42947e-99
chr10	79872541	79873373	833	*	Dazap1	0	11.0728	2.38672e-18	17.6222	1.80993e-17
chr10	79928314	79929118	805	*	Dazap1	0	10.1425	4.92279e-17	16.3078	3.58379e-16
chr10	79933969	79934890	922	*	Dazap1	0	2.9455	7.25692e-07	6.13925	2.16518e-06
chr10	80158123	80160518	2396	*	Dazap1	0	26.8993	1.03969e-40	39.9831	2.3653e-39
chr10	80208332	80209607	1276	*	Dazap1	0	13.007	4.4159e-21	20.355	4.46497e-20
chr10	80227477	80228358	882	*	Dazap1	0	10.031	7.07491e-17	16.1503	4.95243e-16
chr10	80264929	80265877	949	*	Dazap1	100	100	1	0	1
chr10	80298331	80299835	1505	*	Dazap1	0	4.1792	1.31126e-08	7.88231	4.87039e-08
chr10	80421640	80423174	1535	*	Dazap1	0	16.2315	1.22817e-25	24.9107	1.49018e-24
chr10	80565758	80567358	1601	*	Dazap1	0	36.1165	9.8649e-54	53.0059	3.59082e-52
chr10	80736430	80737489	1060	*	Dazap1	0	100	5.42408e-144	143.266	4.93591e-142
chr10	79797021	79797726	706	*	Apc2	0	11.0596	4.18302e-15	14.3785	3.38444e-14
chr10	79801737	79804663	2927	*	Apc2	0	6.55379	2.8581e-10	9.54392	1.64111e-09
chr10	79807571	79808277	707	*	Apc2	0	6.38202	4.36899e-10	9.35962	2.43025e-09
chr10	79858121	79858957	837	*	Apc2	0	21.1613	6.06506e-26	25.2172	6.74737e-25
chr10	79872541	79873373	833	*	Apc2	0	23.9962	5.50874e-29	28.2589	6.53704e-28
chr10	79928314	79929118	805	*	Apc2	0	9.49017	2.02049e-13	12.6945	1.43859e-12
chr10	79933969	79934890	922	*	Apc2	0	10.7621	8.72368e-15	14.0593	6.75137e-14
chr10	80158123	80160518	2396	*	Apc2	0	15.719	4.18905e-20	19.3779	4.38618e-19
chr10	80208327	80209835	1509	*	Apc2	37.7361	45.3054	7.53562e-52	51.1229	1.9162e-50
chr10	80227477	80228358	882	*	Apc2	0	1.56959	6.367e-05	4.19607	0.000222221
chr10	80295804	80297008	1205	*	Apc2	100	100	1	0	1
chr10	80297851	80300069	2219	*	Apc2	100	100	5.70005e-07	6.24412	2.35955e-06
chr10	80301729	80303173	1445	*	Apc2	100	100	1	0	1
chr10	80421496	80424476	2981	*	Apc2	34.9358	65.9198	5.73687e-74	73.2413	2.55291e-72
chr10	80565758	80567633	1876	*	Apc2	52.9001	100	1.55565e-110	109.808	1.38453e-108
chr10	80736430	80737489	1060	*	Apc2	0	51.2778	2.94387e-58	57.5311	8.73347e-57
chr10	80774071	80775198	1128	*	Apc2	0	4.50523	4.50932e-08	7.34589	2.11226e-07
chr10	79900327	79901879	1553	*	Mex3d	0	1.22557	2.88464e-05	4.53991	7.0914e-05
chr10	79928314	79929118	805	*	Mex3d	0	4.06049	3.69404e-10	9.4325	1.39116e-09
chr10	80118231	80119095	865	*	Mex3d	0	3.89786	7.04986e-10	9.15182	2.49565e-09
chr10	80158123	80160518	2396	*	Mex3d	0	12.6684	5.14909e-25	24.2883	8.28535e-24
chr10	80164268	80165589	1322	*	Mex3d	0	1.34412	1.80088e-05	4.74452	4.55364e-05
chr10	80208332	80209607	1276	*	Mex3d	0	25.2066	1.18284e-46	45.9271	2.99089e-45
chr10	80214421	80216256	1836	*	Mex3d	0	1.62571	5.88177e-06	5.23049	1.57738e-05
chr10	80298331	80299835	1505	*	Mex3d	0	27.9426	2.24472e-51	50.6488	7.94631e-50
chr10	80383101	80387454	4354	*	Mex3d	100	100	6.94985e-50	49.158	2.05021e-48
chr10	80421640	80423174	1535	*	Mex3d	0	20.1145	7.26075e-38	37.139	1.60644e-36
chr10	80565758	80567633	1876	*	Mex3d	41.7612	100	9.82649e-176	175.008	8.69645e-174
chr10	80806472	80808128	1657	*	Mex3d	0	4.40782	9.29127e-11	10.0319	3.65457e-10
chr10	79932514	79933239	726	*	Mbd3	0	1.72921	0.000122638	3.91137	0.000267987
chr10	79945103	79947389	2287	*	Mbd3	0	39.7146	7.6034e-34	33.119	8.41126e-33
chr10	80118231	80119095	865	*	Mbd3	0	20.9258	2.12823e-19	18.672	1.21515e-18
chr10	80149952	80151276	1325	*	Mbd3	0	100	3.36096e-80	79.4735	1.18978e-78
chr10	80164268	80165589	1322	*	Mbd3	0	27.1223	3.65968e-24	23.4366	2.39912e-23
chr10	80189700	80191585	1886	*	Mbd3	0	29.5084	5.35392e-26	25.2713	4.51259e-25
chr10	80214421	80216256	1836	*	Mbd3	0	5.89208	7.72182e-08	7.11228	2.10271e-07
chr10	80241565	80242637	1073	*	Mbd3	0	28.0971	6.51436e-25	24.1861	4.43478e-24
chr10	80259521	80260354	834	*	Mbd3	0	1	0.000445991	3.35067	0.000928712
chr10	80384801	80387454	2654	*	Mbd3	0	20.2627	6.88438e-19	18.1621	3.80792e-18
chr10	80397470	80399371	1902	*	Mbd3	100	100	1	0	1
chr10	80412486	80413699	1214	*	Mbd3	0	16.2608	8.22226e-16	15.085	3.82984e-15
chr10	80417707	80418939	1233	*	Mbd3	0	39.4235	1.27284e-33	32.8952	1.32525e-32
chr10	80419145	80420006	862	*	Mbd3	0	8.53077	7.22409e-10	9.14122	2.20459e-09
chr10	80423356	80424086	731	*	Mbd3	0	10.124	4.30261e-11	10.3663	1.49326e-10
chr10	80565829	80567633	1805	*	Mbd3	36.0456	1	1	0	1
chr10	80623231	80623989	759	*	Mbd3	0	7.20498	7.55445e-09	8.1218	2.12244e-08
chr10	79945103	79946643	1541	*	Tcf3	0	23.3076	4.88918e-19	18.3108	4.426e-18
chr10	80118231	80119095	865	*	Tcf3	0	20.9654	1.40215e-17	16.8532	1.14842e-16
chr10	80149952	80151276	1325	*	Tcf3	0	92.7778	2.86901e-62	61.5423	9.86939e-61
chr10	80164268	80165589	1322	*	Tcf3	0	2.07487	7.98817e-06	5.09755	3.52299e-05
chr10	80189700	80191585	1886	*	Tcf3	0	12.0606	4.87861e-12	11.3117	3.49634e-11
chr10	80241565	80242637	1073	*	Tcf3	0	29.0565	1.29328e-22	21.8883	1.3085e-21
chr10	80259521	80260354	834	*	Tcf3	0	13.8064	3.99837e-13	12.3981	2.99008e-12
chr10	80412486	80413699	1214	*	Tcf3	0	8.77128	5.43558e-10	9.26475	3.339e-09
chr10	80417707	80418939	1233	*	Tcf3	0	43.652	1.06868e-31	30.9712	1.53178e-30
chr10	80423356	80424086	731	*	Tcf3	0	1.43481	1.99874e-05	4.69924	8.18533e-05
chr10	80432833	80433569	737	*	Tcf3	100	100	1	0	1
chr10	80565829	80567633	1805	*	Tcf3	29.0149	1	1	0	1
chr10	80565829	80567633	1805	*	Onecut3	26.157	1	1	0	1
chr10	80208332	80209607	1276	*	Atp8b3	0	50.5	1.27203e-06	5.8955	7.71696e-05
chr10	80935045	80938501	3457	*	Atp8b3	29.9467	1	1	0	1
chr10	80158123	80160518	2396	*	Rexo1	0	14.9449	1.33162e-08	7.87562	8.03408e-08
chr10	80189700	80191585	1886	*	Rexo1	0	15.2592	1.06537e-08	7.9725	6.64936e-08
chr10	80208332	80209607	1276	*	Rexo1	0	26.7691	3.02023e-12	11.52	3.15104e-11
chr10	80298331	80299835	1505	*	Rexo1	0	38.2305	8.86155e-16	15.0525	2.1092e-14
chr10	80384801	80387454	2654	*	Rexo1	0	31.9676	7.54754e-14	13.1222	1.05085e-12
chr10	80560673	80561513	841	*	Rexo1	100	100	1	0	1
chr10	80565758	80567633	1876	*	Rexo1	29.1981	100	8.11882e-35	34.0905	1.46951e-32
chr10	80806472	80808128	1657	*	Rexo1	0	10.4498	3.23451e-07	6.49019	1.58229e-06
chr10	80149952	80151276	1325	*	Csnk1g2	0	100	1.18286e-46	45.9271	4.14e-45
chr10	80158123	80160518	2396	*	Csnk1g2	0	8.34321	2.14044e-07	6.6695	6.45823e-07
chr10	80164268	80165589	1322	*	Csnk1g2	0	26.9262	2.35085e-15	14.6288	1.17543e-14
chr10	80189700	80191585	1886	*	Csnk1g2	0	47.4304	3.88206e-24	23.4109	3.99624e-23
chr10	80241565	80242637	1073	*	Csnk1g2	0	23.4458	7.27615e-14	13.1381	3.18332e-13
chr10	80298331	80299835	1505	*	Csnk1g2	0	26.7618	2.76445e-15	14.5584	1.34383e-14
chr10	80384801	80387454	2654	*	Csnk1g2	0	34.5994	1.21529e-18	17.9153	7.33366e-18
chr10	80423356	80424086	731	*	Csnk1g2	0	10.1056	3.76388e-08	7.42436	1.1976e-07
chr10	80565829	80567633	1805	*	Csnk1g2	28.9231	1	1	0	1
chr10	80622701	80624663	1963	*	Csnk1g2	100	100	1	0	1
chr10	80806472	80808128	1657	*	Csnk1g2	0	12.7653	2.73188e-09	8.56354	9.56156e-09
chr10	80935384	80937095	1712	*	Csnk1g2	0	25.3758	1.08456e-14	13.9647	5.12966e-14
chr10	80960573	80961869	1297	*	Csnk1g2	0	6.53083	1.27869e-06	5.89324	3.79272e-06
chr10	80241565	80242637	1073	*	Btbd2	0	17.1959	7.0045e-07	6.15462	1.2468e-05
chr10	80565829	80567633	1805	*	Btbd2	25.203	1	1	0	1
chr10	80655443	80656379	937	*	Btbd2	100	100	1	0	1
chr10	80935384	80937095	1712	*	Btbd2	0	100	2.135e-16	15.6706	1.90015e-14
chr10	80937436	80938274	839	*	Btbd2	0	81.0797	3.18971e-14	13.4962	1.41942e-12
chr10	80227477	80228358	882	*	Mknk2	0	11.597	1.64752e-12	11.7832	3.66572e-11
chr10	80259521	80260354	834	*	Mknk2	0	3.22969	3.29017e-06	5.48278	2.78881e-05
chr10	80417707	80418939	1233	*	Mknk2	0	10.2325	1.75483e-11	10.7558	2.83963e-10
chr10	80421496	80424476	2981	*	Mknk2	26.7323	1	1	0	1
chr10	80565758	80567358	1601	*	Mknk2	0	6.02261	2.59545e-08	7.58579	2.88744e-07
chr10	80674299	80676330	2032	*	Mknk2	100	100	1	0	1
chr10	80678044	80679763	1720	*	Mknk2	100	100	1	0	1
chr10	80736430	80737489	1060	*	Mknk2	0	100	4.47939e-79	78.3488	7.97332e-77
chr10	80774071	80775198	1128	*	Mknk2	0	18.5366	9.80479e-18	17.0086	5.81751e-16
chr10	80938697	80940465	1769	*	Mknk2	0	11.8226	1.11408e-12	11.9531	2.83294e-11
chr10	80972205	80973378	1174	*	Mknk2	0	11.0856	3.99862e-12	11.3981	7.90838e-11
chr10	81142382	81143281	900	*	Mknk2	0	40.6107	2.34491e-34	33.6299	2.08697e-32
chr10	80421640	80423174	1535	*	Ap3d1	0	64.4235	9.35036e-15	14.0292	2.77394e-13
chr10	80565758	80567358	1601	*	Ap3d1	0	100	2.45965e-20	19.6091	1.09454e-18
chr10	80740903	80742145	1243	*	Ap3d1	100	100	1	0	1
chr10	80565829	80567633	1805	*	Gng7	31.257	1	1	0	1
chr10	80736430	80737489	1060	*	Gng7	0	100	1.31861e-63	62.8799	2.29438e-61
chr10	80774071	80775198	1128	*	Gng7	0	10.0305	9.33499e-11	10.0299	2.32041e-09
chr10	81418221	81418938	718	*	Gng7	0	1	1.88299e-05	4.72515	0.000204775
chr10	81435175	81435930	756	*	Gng7	0	4.83563	1.05128e-07	6.97828	1.66293e-06
chr10	80736430	80737489	1060	*	Atcay	0	23.5921	4.33079e-19	18.3634	4.96598e-18
chr10	80938697	80940465	1769	*	Atcay	0	2.09148	6.89189e-06	5.16166	4.0876e-05
chr10	80972205	80973378	1174	*	Atcay	0	1	3.22497e-05	4.49147	0.000168089
chr10	81229341	81230741	1401	*	Atcay	100	100	1	0	1
chr10	81418221	81418938	718	*	Atcay	0	57.4173	7.36697e-40	39.1327	1.81017e-38
chr10	81480064	81480820	757	*	Atcay	0	100	5.25675e-66	65.2793	1.80832e-64
chr10	81596307	81598124	1818	*	Atcay	0	24.5028	1.19508e-19	18.9226	1.58119e-18
chr10	81413218	81415433	2216	*	Mir1191b	42.7607	1	1	0	1
chr10	81415504	81416489	986	*	Mir1191b	100	100	1	0	1
chr10	81402354	81403337	984	*	Celf5	0	1	7.67586e-05	4.11487	0.000309433
chr10	81418221	81418938	718	*	Celf5	0	46.0683	9.91497e-45	44.0037	1.42115e-43
chr10	81471601	81473269	1669	*	Celf5	100	100	1	0	1
chr10	81480064	81480820	757	*	Celf5	0	100	1.83113e-92	91.7373	4.72431e-91
chr10	81596196	81598333	2138	*	Celf5	28.8825	41.9463	4.41194e-41	40.3554	5.6914e-40
chr10	81418221	81418938	718	*	Tle2	0	100	3.30149e-56	55.4813	9.24418e-55
chr10	81480064	81480820	757	*	Tle2	0	65.6441	2.16883e-38	37.6638	4.85817e-37
chr10	81567972	81573511	5540	*	Tle2	100	100	1	0	1
chr10	81596307	81598124	1818	*	Tle2	0	1	7.27143e-05	4.13838	0.000452445
chr10	82985733	82988220	2488	*	Chst11	100	100	1	0	1
chr10	83098608	83103861	5254	*	Chst11	32.3192	100	1.38155e-36	35.8596	1.92035e-34
chr10	83104012	83109576	5565	*	Chst11	33.1414	22.8397	4.37718e-13	12.3588	3.04214e-11
chr10	83139817	83141151	1335	*	Chst11	0	1	1.96317e-06	5.70704	5.45762e-05
chr10	83098608	83103861	5254	*	Gm23122	50.6095	25.9695	1	0	1
chr10	83104012	83109576	5565	*	Gm23122	49.444	24.5167	1	0	1
chr10	83139817	83141297	1481	*	Gm23122	39.5611	12.1977	1	0	1
chr10	84385889	84389526	3638	*	RP23-269O24.5	27.5122	1	1	0	1
chr10	84436700	84439075	2376	*	RP23-269O24.5	100	100	1	0	1
chr10	84371186	84373367	2182	*	Ckap4	35.338	13.9882	4.68376e-19	18.3294	1.03823e-17
chr10	84382593	84383952	1360	*	Ckap4	0	23.7514	2.86698e-29	28.5426	9.53272e-28
chr10	84385988	84386716	729	*	Ckap4	0	7.15348	6.61196e-12	11.1797	9.771e-11
chr10	84530861	84533696	2836	*	Ckap4	100	100	4.95041e-109	108.305	6.58404e-107
chr10	84709807	84712603	2797	*	Ckap4	28.4955	98.6839	1.17868e-107	106.929	7.83825e-106
chr10	85021719	85023903	2185	*	Ckap4	0	56.9616	5.20764e-64	63.2834	2.30872e-62
chr10	84382593	84383952	1360	*	Rfx4	0	54.026	6.41738e-140	139.193	2.75947e-138
chr10	84400349	84402634	2286	*	Rfx4	0	9.02857	2.05191e-25	24.6878	1.89069e-24
chr10	84446873	84448107	1235	*	Rfx4	0	23.0227	5.02629e-61	60.2988	8.1049e-60
chr10	84656315	84659408	3094	*	Rfx4	28.1231	8.66775	1.69962e-24	23.7696	1.46167e-23
chr10	84756264	84761272	5009	*	Rfx4	100	100	1.79642e-57	56.7456	2.57487e-56
chr10	84851680	84853584	1905	*	Rfx4	47.2281	37.1011	7.51799e-97	96.1239	1.38546e-95
chr10	84858193	84860917	2725	*	Rfx4	42.8661	47.3516	6.19186e-123	122.208	1.5975e-121
chr10	86166471	86167956	1486	*	Timp3	0	1.39603	7.33121e-05	4.13482	0.000113896
chr10	86300725	86304100	3376	*	Timp3	100	100	4.76858e-46	45.3216	4.14866e-45
chr10	86315293	86316260	968	*	Timp3	0	33.5918	3.49886e-63	62.4561	5.07335e-62
chr10	86320630	86321804	1175	*	Timp3	0	90.0136	2.1793e-165	164.662	9.47995e-164
chr10	86387661	86390840	3180	*	Timp3	0	34.1528	3.37091e-64	63.4723	5.86538e-63
chr10	86425169	86426471	1303	*	Timp3	0	31.8221	5.61794e-60	59.2504	6.98229e-59
chr10	86456644	86458591	1948	*	Timp3	41.2392	100	1.77141e-183	182.752	1.54113e-181
chr10	86490708	86492610	1903	*	Timp3	0	5.95869	3.98212e-13	12.3999	1.11756e-12
chr10	86684456	86686446	1991	*	Timp3	0	1.71357	1.9497e-05	4.71003	3.20045e-05
chr10	86761199	86762221	1023	*	RP23-160A1.5	100	100	1	0	1
chr10	87057910	87060203	2294	*	RP23-168H19.1	100	100	1	0	1
chr10	87100377	87103803	3427	*	RP23-168H19.1	54.3834	32.67	1	0	1
chr10	87350753	87352789	2037	*	RP23-168H19.1	40.7762	16.1969	1	0	1
chr10	87388300	87390114	1815	*	RP23-168H19.1	46.0859	22.6249	1	0	1
chr10	87418993	87421883	2891	*	RP23-168H19.1	52.4564	30.3371	1	0	1
chr10	87446200	87448911	2712	*	RP23-168H19.1	54.1532	32.3912	1	0	1
chr10	87059245	87060061	817	*	Ascl1	0	10.2899	1.63185e-62	61.7873	1.10732e-61
chr10	87100377	87103803	3427	*	Ascl1	46.4279	24.117	8.81802e-148	147.055	9.30791e-147
chr10	87350663	87352789	2127	*	Ascl1	30.407	17.1594	7.08942e-105	104.149	6.12268e-104
chr10	87388220	87390114	1895	*	Ascl1	50.1149	39.7113	6.0352e-244	243.219	1.43336e-242
chr10	87418909	87421883	2975	*	Ascl1	51.8356	30.4839	4.81822e-187	186.317	7.62884e-186
chr10	87446177	87448911	2735	*	Ascl1	64.9082	100	0	615	0
chr10	87484966	87486005	1040	*	Ascl1	0	1.26337	7.52404e-07	6.12355	3.24902e-06
chr10	87487897	87492602	4706	*	Ascl1	100	100	0	615	0
chr10	87500005	87503174	3170	*	Ascl1	58.5036	100	0	615	0
chr10	8748897	8750174	1278	*	Sash1	0	89.9498	4.82128e-32	31.3168	1.54281e-30
chr10	8884890	8885973	1084	*	Sash1	100	100	1	0	1
chr10	9118638	9120363	1726	*	Sash1	0	23.0329	2.09978e-11	10.6778	2.44338e-10
chr10	9270894	9273375	2482	*	Sash1	0	8.30082	7.3441e-07	6.13406	6.42666e-06
chr10	90003777	90005124	1348	*	Anks1b	0	17.7763	1.02829e-11	10.9879	8.05493e-11
chr10	90576946	90578412	1467	*	Anks1b	100	100	1	0	1
chr10	91987977	91989203	1227	*	RP23-384F19.1	30.3383	7.18355	1	0	1
chr10	91990624	91991739	1116	*	RP23-384F19.1	26.8708	3.14353	1	0	1
chr10	92035764	92036996	1233	*	RP23-384F19.1	36.5883	14.4656	1	0	1
chr10	92242376	92243717	1342	*	RP23-384F19.1	29.2786	5.94885	1	0	1
chr10	92246479	92249469	2991	*	RP23-384F19.1	41.6783	20.3962	1	0	1
chr10	91987977	91989203	1227	*	Gm27999	50.0897	29.2946	1	0	1
chr10	92035764	92036996	1233	*	Gm27999	50.1079	29.3161	1	0	1
chr10	92073936	92075418	1483	*	Gm27999	100	100	1	0	1
chr10	92080877	92081863	987	*	Gm27999	52.0558	31.6149	1	0	1
chr10	92242376	92243717	1342	*	Gm27999	52.5498	32.1979	1	0	1
chr10	92246479	92249469	2991	*	Gm27999	63.9549	45.658	1	0	1
chr10	92329707	92330911	1205	*	Gm27999	43.223	21.1905	1	0	1
chr10	92332347	92334559	2213	*	Gm27999	53.6324	33.4756	1	0	1
chr10	92335776	92337526	1751	*	Gm27999	66.8818	49.1124	1	0	1
chr10	92426040	92427284	1245	*	Gm27999	29.5951	5.10703	1	0	1
chr10	92555350	92558075	2726	*	RP23-88K14.7	51.9618	1	1	0	1
chr10	9331330	9332653	1324	*	RP24-226H19.1	36.8397	1	1	0	1
chr10	9503244	9505128	1885	*	RP24-572P24.2	29.9426	1	1	0	1
chr10	93254723	93256304	1582	*	Ntn4	0	42.0759	3.79838e-86	85.4204	9.36934e-85
chr10	93262774	93264367	1594	*	Ntn4	0	58.6778	4.90311e-119	118.31	3.6283e-117
chr10	93641259	93643749	2491	*	Ntn4	100	100	1	0	1
chr10	93677916	93679226	1311	*	Ntn4	0	21.8097	5.34541e-46	45.272	1.13017e-44
chr10	93680348	93681544	1197	*	Ntn4	0	7.5452	9.69502e-18	17.0135	8.96789e-17
chr10	93690847	93691996	1150	*	Ntn4	0	46.5065	6.34556e-95	94.1975	1.87828e-93
chr10	93694372	93696222	1851	*	Ntn4	32.9399	100	6.74931e-201	200.171	9.98898e-199
chr10	93699583	93701494	1912	*	Ntn4	0	53.1494	4.38992e-108	107.358	1.62427e-106
chr10	93694372	93696222	1851	*	Usp44	27.517	14.7493	1.1768e-07	6.9293	1.92701e-06
chr10	94229868	94231285	1418	*	Tmcc3os	0	16.9437	1.16957e-06	5.93197	2.48952e-05
chr10	94493782	94495392	1611	*	Tmcc3os	0	12.6122	2.15197e-06	5.66716	4.00804e-05
chr10	94584177	94585619	1443	*	Tmcc3os	0	24.0712	4.2882e-07	6.36772	1.0649e-05
chr10	94904284	94906664	2381	*	Tmcc3os	0	24.6814	3.93525e-07	6.40503	1.0649e-05
chr10	94925816	94927496	1681	*	Tmcc3os	0	100	9.77856e-12	11.0097	1.45701e-09
chr10	94940371	94941401	1031	*	Tmcc3os	0	50.4305	1.04898e-08	7.97923	5.20994e-07
chr10	94621066	94622717	1652	*	Plxnc1	0	31.538	6.00779e-30	29.2213	2.56833e-28
chr10	94811726	94813160	1435	*	Plxnc1	0	21.9492	2.52312e-22	21.5981	7.19088e-21
chr10	94864495	94865840	1346	*	Plxnc1	0	17.8582	4.51166e-19	18.3457	9.64367e-18
chr10	94904284	94906905	2622	*	Plxnc1	41.3644	13.103	2.72082e-15	14.5653	3.87717e-14
chr10	94925816	94927680	1865	*	Plxnc1	43.3574	17.101	1.80429e-18	17.7437	3.42815e-17
chr10	94939814	94943766	3953	*	Plxnc1	100	100	1	0	1
chr10	94977758	94978956	1199	*	Plxnc1	0	81.5599	1.0254e-69	68.9891	8.76716e-68
chr10	95039700	95041181	1482	*	Plxnc1	0	3.19276	2.05811e-07	6.68653	2.07021e-06
chr10	95234290	95235301	1012	*	Ube2n	0	29.1205	1.09305e-15	14.9614	8.79904e-14
chr10	95238383	95240584	2202	*	Ube2n	0	100	5.04208e-41	40.2974	8.11775e-39
chr10	95514988	95516390	1403	*	Ube2n	100	100	1	0	1
chr10	95617863	95621207	3345	*	Ube2n	33.4961	1	1	0	1
chr10	96980256	96981924	1669	*	Dcn	0	100	7.50201e-142	141.125	3.11333e-140
chr10	97210814	97212790	1977	*	Dcn	26.5931	1	1	0	1
chr10	99268178	99270139	1962	*	RP23-394M6.1	41.6007	1	1	0	1
chr11	100327040	100327824	785	*	Kcnh4	0	37.7367	6.34096e-10	9.19784	1.26819e-08
chr11	100758314	100759779	1466	*	Kcnh4	100	100	1	0	1
chr11	101143254	101144563	1310	*	Kcnh4	25.3421	1	1	0	1
chr11	101145997	101147140	1144	*	Kcnh4	33.5087	100	1.12398e-16	15.9492	4.49594e-15
chr11	101145997	101147140	1144	*	Tubg2	30.4156	100	5.21291e-48	47.2829	3.62297e-46
chr11	101155919	101156775	857	*	Tubg2	100	100	1	0	1
chr11	101229930	101230666	737	*	Tubg2	0	1	3.53075e-05	4.45213	0.000327182
chr11	101525670	101526919	1250	*	Tubg2	0	16.6875	5.76683e-12	11.2391	1.00199e-10
chr11	100897398	100899341	1944	*	Becn1	0	16.0389	3.09704e-24	23.5091	3.09704e-23
chr11	101023083	101024559	1477	*	Becn1	0	51.3152	1.07557e-71	70.9684	3.76449e-70
chr11	101063380	101064616	1237	*	Becn1	0	3.00504	1.06214e-06	5.97382	1.90641e-06
chr11	101143287	101144367	1081	*	Becn1	0	3.12521	7.32006e-07	6.13549	1.36641e-06
chr11	101189110	101190594	1485	*	Becn1	0	11.6793	2.27047e-18	17.6439	1.58933e-17
chr11	101229930	101230666	737	*	Becn1	0	13.5417	7.08891e-21	20.1494	5.83792e-20
chr11	101301392	101302381	990	*	Becn1	100	100	1	0	1
chr11	101337592	101339061	1470	*	Becn1	0	2.95911	1.22456e-06	5.91202	2.1701e-06
chr11	101476911	101478539	1629	*	Becn1	0	19.1773	1.85642e-28	27.7313	2.36272e-27
chr11	101478740	101480216	1477	*	Becn1	0	3.35566	3.58488e-07	6.44553	7.16976e-07
chr11	101483296	101484333	1038	*	Becn1	0	2.17287	1.39879e-05	4.85425	2.3594e-05
chr11	101485152	101486192	1041	*	Becn1	0	19.4671	7.56452e-29	28.1212	1.05903e-27
chr11	101505951	101507095	1145	*	Becn1	0	14.1106	1.21678e-21	20.9148	1.06468e-20
chr11	101524567	101525640	1074	*	Becn1	0	36.71	4.79534e-52	51.3192	8.39185e-51
chr11	101525670	101526919	1250	*	Becn1	0	100	3.41159e-137	136.467	4.77623e-135
chr11	101616474	101618657	2184	*	Becn1	0	17.1569	9.70163e-26	25.0132	1.13186e-24
chr11	101644897	101645901	1005	*	Becn1	0	2.74012	2.41327e-06	5.61739	4.22321e-06
chr11	101680093	101681810	1718	*	Becn1	0	1	0.000529288	3.27631	0.000748488
chr11	101686841	101688286	1446	*	Becn1	0	43.4152	4.57013e-61	60.3401	1.06636e-59
chr11	101689115	101690453	1339	*	Becn1	0	12.1598	5.12494e-19	18.2903	3.98606e-18
chr11	101694974	101697539	2566	*	Becn1	26.1416	6.14782	6.28087e-11	10.202	1.91157e-10
chr11	101717406	101718990	1585	*	Becn1	0	6.80934	8.09151e-12	11.092	2.78886e-11
chr11	101726136	101727585	1450	*	Becn1	0	7.51296	9.14986e-13	12.0386	3.371e-12
chr11	101442556	101443311	756	*	Rpl27	100	100	1	0	1
chr11	101478740	101480216	1477	*	Rpl27	0	100	3.84002e-32	31.4157	2.78401e-30
chr11	101540898	101541805	908	*	Rpl27	0	19.4876	2.61065e-10	9.58325	4.73181e-09
chr11	101613556	101614765	1210	*	Rpl27	0	15.141	3.93916e-09	8.4046	6.34642e-08
chr11	101694974	101697539	2566	*	Rpl27	27.2115	1	1	0	1
chr11	101023083	101024559	1477	*	Rnd2	0	42.2077	8.0909e-259	258.092	1.94182e-257
chr11	101063380	101064616	1237	*	Rnd2	0	16.2285	2.22796e-98	97.6521	2.29161e-97
chr11	101143287	101144367	1081	*	Rnd2	0	1.42806	5.63327e-07	6.24924	8.1119e-07
chr11	101145997	101147050	1054	*	Rnd2	0	1.23568	8.68693e-06	5.06113	1.15826e-05
chr11	101189110	101190594	1485	*	Rnd2	0	100	0	615	0
chr11	101191017	101191917	901	*	Rnd2	0	6.1498	3.89678e-36	35.4093	1.32162e-35
chr11	101229930	101232637	2708	*	Rnd2	0	7.41538	5.95515e-44	43.2251	2.85847e-43
chr11	101337592	101339061	1470	*	Rnd2	0	7.10405	4.98373e-42	41.3024	2.31502e-41
chr11	101454177	101455326	1150	*	Rnd2	0	1.22292	1.04147e-05	4.98235	1.37589e-05
chr11	101464053	101465957	1905	*	Rnd2	100	100	1	0	1
chr11	101476911	101478539	1629	*	Rnd2	0	100	0	615	0
chr11	101478740	101480216	1477	*	Rnd2	0	5.93658	8.08112e-35	34.0925	2.64473e-34
chr11	101483296	101484333	1038	*	Rnd2	0	1.39937	8.47107e-07	6.07206	1.19592e-06
chr11	101485152	101486192	1041	*	Rnd2	0	25.6377	1.73384e-156	155.761	2.26976e-155
chr11	101505951	101507095	1145	*	Rnd2	0	21.5409	3.46474e-131	130.46	4.15769e-130
chr11	101524567	101525640	1074	*	Rnd2	0	39.6645	4.11062e-243	242.386	8.45613e-242
chr11	101525670	101526919	1250	*	Rnd2	0	100	0	615	0
chr11	101616474	101618657	2184	*	Rnd2	0	35.828	2.02844e-219	218.693	3.2455e-218
chr11	101644897	101645901	1005	*	Rnd2	0	2.62708	2.21817e-14	13.654	3.89531e-14
chr11	101667889	101669391	1503	*	Rnd2	0	3.68871	6.16147e-21	20.2103	1.28587e-20
chr11	101680093	101681810	1718	*	Rnd2	0	1.62519	3.41467e-08	7.46665	5.06921e-08
chr11	101686841	101688286	1446	*	Rnd2	0	100	0	615	0
chr11	101689071	101690637	1567	*	Rnd2	27.7923	47.3577	1.26844e-290	289.897	3.65311e-289
chr11	101694974	101697539	2566	*	Rnd2	32.2338	6.34869	4.31091e-27	26.3654	1.14958e-26
chr11	101717406	101718990	1585	*	Rnd2	0	9.83307	6.98156e-59	58.156	4.78735e-58
chr11	101726136	101727585	1450	*	Rnd2	0	31.6585	1.1399e-193	192.943	1.64146e-192
chr11	101790407	101791761	1355	*	Rnd2	0	1.15761	2.63613e-05	4.57903	3.35931e-05
chr11	101148734	101150033	1300	*	Rdm1	0	17.0102	4.32064e-17	16.3645	7.05705e-16
chr11	101454177	101455326	1150	*	Rdm1	0	19.4302	1.28176e-18	17.8922	2.35523e-17
chr11	101478740	101480216	1477	*	Rdm1	0	14.9969	8.06376e-16	15.0935	1.18537e-14
chr11	101540898	101541805	908	*	Rdm1	0	37.5196	4.87639e-30	29.3119	1.19472e-28
chr11	101627815	101628856	1042	*	Rdm1	100	100	1	0	1
chr11	102085965	102086938	974	*	Rdm1	0	5.99332	3.89416e-10	9.40959	4.40339e-09
chr11	101658179	101659521	1343	*	Rnu2-10	100	100	1	0	1
chr11	101694974	101697539	2566	*	Rnu2-10	28.9026	1	1	0	1
chr11	101230364	101232637	2274	*	Arl4d	0	2.69437	9.56588e-15	14.0193	6.26131e-14
chr11	101337592	101339061	1470	*	Arl4d	0	1.70355	1.25954e-08	7.89979	4.12214e-08
chr11	101476911	101478539	1629	*	Arl4d	0	2.34983	1.28434e-12	11.8913	7.39777e-12
chr11	101483247	101484600	1354	*	Arl4d	40.5484	32.0185	7.38678e-196	195.132	2.12739e-194
chr11	101485094	101486264	1171	*	Arl4d	30.54	8.70229	7.49014e-52	51.1255	1.54083e-50
chr11	101613556	101614765	1210	*	Arl4d	0	2.23626	6.45805e-12	11.1899	3.57676e-11
chr11	101665388	101666421	1034	*	Arl4d	100	100	1	0	1
chr11	101667850	101669549	1700	*	Arl4d	48.0109	36.073	6.71477e-221	220.173	2.41732e-219
chr11	101680093	101681935	1843	*	Arl4d	32.9728	100	0	615	0
chr11	101689071	101690637	1567	*	Arl4d	47.6033	100	0	615	0
chr11	101694974	101697539	2566	*	Arl4d	39.666	100	0	615	0
chr11	101703792	101704571	780	*	Arl4d	0	4.65031	7.95095e-27	26.0996	1.14494e-25
chr11	101726136	101727585	1450	*	Arl4d	0	4.27107	1.7485e-24	23.7573	2.0982e-23
chr11	102085965	102086938	974	*	Arl4d	0	3.81939	1.07735e-21	20.9676	1.10813e-20
chr11	101478740	101480216	1477	*	Etv4	0	35.9915	1.23818e-10	9.90721	5.94328e-09
chr11	101540898	101541805	908	*	Etv4	0	34.7538	1.80137e-10	9.7444	6.48493e-09
chr11	101613556	101614765	1210	*	Etv4	0	1	4.96521e-06	5.30406	0.000102141
chr11	101694974	101697539	2566	*	Etv4	27.9103	1	1	0	1
chr11	101613556	101614765	1210	*	Mpp3	0	7.86493	1.99766e-16	15.6995	1.64252e-15
chr11	101644897	101645901	1005	*	Mpp3	0	2.09573	3.89114e-06	5.40992	1.10748e-05
chr11	101667889	101669391	1503	*	Mpp3	0	12.9195	1.92971e-25	24.7145	2.37997e-24
chr11	101680093	101681810	1718	*	Mpp3	0	100	9.43856e-181	180.025	1.39691e-178
chr11	101689115	101690453	1339	*	Mpp3	0	62.5777	5.23312e-114	113.281	2.58167e-112
chr11	101694989	101697255	2267	*	Mpp3	0	83.8874	5.15461e-152	151.288	3.81441e-150
chr11	101703792	101704571	780	*	Mpp3	0	6.33202	1.08272e-13	12.9655	6.96706e-13
chr11	101726136	101727585	1450	*	Mpp3	0	11.813	1.81597e-23	22.7409	2.06741e-22
chr11	102008790	102009677	888	*	Mpp3	0	3.98499	1.6616e-09	8.77947	7.23284e-09
chr11	102085965	102086938	974	*	Mpp3	0	34.6133	3.92621e-64	63.406	1.4527e-62
chr11	102206252	102207094	843	*	Mpp3	0	2.27752	1.84435e-06	5.73416	5.45926e-06
chr11	102207412	102208755	1344	*	Mpp3	0	7.02224	6.36041e-15	14.1965	4.48257e-14
chr11	102218046	102219672	1627	*	Mpp3	0	7.39498	1.37626e-15	14.8613	1.07203e-14
chr11	102227073	102229016	1944	*	Mpp3	0	25.7205	2.84846e-48	47.5454	6.02246e-47
chr11	102244189	102246084	1896	*	Mpp3	0	3.54533	1.0108e-08	7.99534	4.04318e-08
chr11	102256929	102258268	1340	*	Mpp3	0	2.02655	5.16959e-06	5.28654	1.44358e-05
chr11	102308377	102309844	1468	*	Mpp3	0	5.77137	1.08258e-12	11.9655	6.6759e-12
chr11	102436588	102439576	2989	*	Mpp3	25.5177	26.4142	1.64925e-49	48.7827	4.88179e-48
chr11	102008790	102011112	2323	*	Hdac5	0	52.0053	1.34598e-103	102.871	2.49007e-102
chr11	102068749	102071139	2391	*	Hdac5	0	100	1.89108e-197	196.723	2.7988e-195
chr11	102085965	102086938	974	*	Hdac5	0	16.8724	6.77012e-35	34.1694	2.27722e-34
chr11	102206252	102207094	843	*	Hdac5	0	11.5258	1.93056e-24	23.7143	5.01268e-24
chr11	102207399	102209251	1853	*	Hdac5	26.329	55.6366	1.06713e-110	109.972	2.25622e-109
chr11	102218046	102219672	1627	*	Hdac5	0	49.4872	1.13045e-98	97.9467	1.52097e-97
chr11	102226835	102230254	3420	*	Hdac5	100	100	4.44532e-135	134.352	1.64477e-133
chr11	102244189	102246084	1896	*	Hdac5	0	31.1038	1.00366e-62	61.9984	7.81797e-62
chr11	102256929	102258268	1340	*	Hdac5	0	42.9417	7.12539e-86	85.1472	8.78798e-85
chr11	102308377	102309844	1468	*	Hdac5	0	14.4475	3.73593e-30	29.4276	1.10583e-29
chr11	102338291	102339708	1418	*	Hdac5	0	67.099	4.10921e-133	132.386	1.21633e-131
chr11	102394708	102395822	1115	*	Hdac5	0	22.5603	5.1056e-46	45.292	2.90626e-45
chr11	102436623	102439011	2389	*	Hdac5	0	10.092	1.22891e-21	20.9105	2.93354e-21
chr11	102465538	102466693	1156	*	Hdac5	0	2.60681	5.32896e-07	6.27336	7.80877e-07
chr11	102535985	102537257	1273	*	Hdac5	0	5.08525	7.58749e-12	11.1199	1.32112e-11
chr11	102689798	102690816	1019	*	Hdac5	0	38.8607	6.80878e-78	77.1669	7.75154e-77
chr11	102009561	102011112	1552	*	Atxn7l3	0	5.81983	3.14214e-06	5.50277	2.34913e-05
chr11	102068749	102071139	2391	*	Atxn7l3	0	12.6826	1.61509e-08	7.7918	1.58481e-07
chr11	102207412	102208755	1344	*	Atxn7l3	0	33.8502	1.40588e-15	14.8521	2.75905e-14
chr11	102294620	102295198	579	*	Atxn7l3	100	100	1	0	1
chr11	102338291	102339708	1418	*	Atxn7l3	0	4.78331	6.9654e-06	5.15705	4.75464e-05
chr11	102394708	102395822	1115	*	Atxn7l3	0	64.057	1.1824e-25	24.9272	4.64093e-24
chr11	102436588	102439576	2989	*	Atxn7l3	28.6625	1	1	0	1
chr11	102738726	102740198	1473	*	Atxn7l3	0	100	1.21426e-37	36.9157	1.90638e-35
chr11	102773469	102775357	1889	*	Atxn7l3	0	25.2723	1.02106e-12	11.9909	1.23313e-11
chr11	102019320	102020358	1039	*	Ubtf	0	20.545	4.32711e-14	13.3638	2.46805e-13
chr11	102068749	102071139	2391	*	Ubtf	0	18.8401	2.97335e-13	12.5268	1.57895e-12
chr11	102085965	102086938	974	*	Ubtf	0	69.4678	4.13574e-38	37.3834	7.07671e-37
chr11	102207399	102209143	1745	*	Ubtf	25.954	1	1	0	1
chr11	102218046	102219672	1627	*	Ubtf	0	16.6916	3.37368e-12	11.4719	1.67596e-11
chr11	102227073	102229016	1944	*	Ubtf	0	100	4.22819e-53	52.3738	1.30228e-51
chr11	102308377	102309844	1468	*	Ubtf	0	34.7769	4.45408e-21	20.3512	2.9823e-20
chr11	102315696	102316598	903	*	Ubtf	100	100	1	0	1
chr11	102436588	102439576	2989	*	Ubtf	33.8519	44.3264	9.12538e-26	25.0397	8.78318e-25
chr11	102465538	102467902	2365	*	Ubtf	0	90.2455	2.60203e-48	47.5847	6.67853e-47
chr11	102610063	102611813	1751	*	Ubtf	0	49.7498	1.98374e-28	27.7025	2.18211e-27
chr11	102740834	102742568	1735	*	Ubtf	0	7.78539	7.95742e-08	7.09923	2.97976e-07
chr11	102752788	102754988	2201	*	Ubtf	0	12.0005	6.78043e-10	9.16874	2.98339e-09
chr11	102008790	102009677	888	*	Rundc3a	0	2.94757	3.35356e-06	5.47449	8.73083e-06
chr11	102068749	102071139	2391	*	Rundc3a	0	25.0021	8.86189e-30	29.0525	7.87144e-29
chr11	102206252	102207094	843	*	Rundc3a	0	10.3395	4.19703e-14	13.3771	1.81072e-13
chr11	102207399	102209251	1853	*	Rundc3a	28.8376	60.5508	8.77677e-68	67.0567	3.31323e-66
chr11	102218046	102219672	1627	*	Rundc3a	0	7.57713	3.76851e-11	10.4238	1.35487e-10
chr11	102244189	102246227	2039	*	Rundc3a	33.1106	41.0891	5.61454e-47	46.2507	9.41995e-46
chr11	102256929	102258373	1445	*	Rundc3a	31.8125	35.0703	1.52735e-40	39.8161	2.09663e-39
chr11	102393533	102396050	2518	*	Rundc3a	100	100	1.54654e-106	105.811	7.78424e-105
chr11	102436588	102439576	2989	*	Rundc3a	27.5052	3.91757	1	0	1
chr11	102689798	102690816	1019	*	Rundc3a	0	16.0514	3.28503e-20	19.4835	2.1567e-19
chr11	102738726	102740390	1665	*	Rundc3a	25.0002	100	5.87773e-110	109.231	4.43769e-108
chr11	102752788	102754988	2201	*	Rundc3a	0	6.23718	1.02017e-09	8.99133	3.2093e-09
chr11	102773469	102775357	1889	*	Rundc3a	0	56.5639	1.60562e-63	62.7944	4.84897e-62
chr11	102068749	102071139	2391	*	Fam171a2	0	19.4595	3.55568e-20	19.4491	4.94563e-19
chr11	102206252	102207094	843	*	Fam171a2	0	5.60728	1.55868e-08	7.80724	1.08399e-07
chr11	102207412	102208755	1344	*	Fam171a2	0	31.868	1.32569e-30	29.8776	2.89759e-29
chr11	102244189	102246084	1896	*	Fam171a2	0	20.616	3.79308e-21	20.421	5.80341e-20
chr11	102256929	102258268	1340	*	Fam171a2	0	11.4002	2.10948e-13	12.6758	2.15167e-12
chr11	102394708	102395822	1115	*	Fam171a2	0	77.0674	1.36616e-68	67.8645	1.04511e-66
chr11	102436588	102439576	2989	*	Fam171a2	32.7549	1	1	0	1
chr11	102444550	102447647	3098	*	Fam171a2	100	100	1	0	1
chr11	102689798	102690816	1019	*	Fam171a2	0	1.39204	5.43707e-05	4.26463	0.000231076
chr11	102738726	102740198	1473	*	Fam171a2	0	100	7.28253e-88	87.1377	1.11423e-85
chr11	102773469	102775357	1889	*	Fam171a2	0	42.671	1.10476e-39	38.9567	2.81714e-38
chr11	102577852	102579237	1386	*	RP23-57F11.1	100	100	1	0	1
chr11	102581212	102582947	1736	*	RP23-57F11.1	100	100	1	0	1
chr11	102338291	102339708	1418	*	Fzd2	0	3.27295	6.10195e-10	9.21453	5.07425e-09
chr11	102465538	102467902	2365	*	Fzd2	0	32.5824	6.89919e-32	31.1612	1.55725e-30
chr11	102535985	102537257	1273	*	Fzd2	0	16.0226	1.73248e-19	18.7613	2.10563e-18
chr11	102607809	102612082	4274	*	Fzd2	100	100	2.38344e-42	41.6228	7.53168e-41
chr11	102740834	102742568	1735	*	Fzd2	0	1	3.07211e-08	7.51256	2.3114e-07
chr11	102338291	102339708	1418	*	Adam11	0	1.2057	0.000172669	3.76279	0.000421764
chr11	102394708	102395822	1115	*	Adam11	0	58.4164	2.92175e-71	70.5344	7.25567e-70
chr11	102689798	102690816	1019	*	Adam11	0	3.72937	1.95791e-07	6.70821	6.34192e-07
chr11	102738726	102740198	1473	*	Adam11	0	71.3548	2.31719e-86	85.635	8.63154e-85
chr11	102752788	102754988	2201	*	Adam11	0	1.51714	7.47693e-05	4.12628	0.000185677
chr11	102772021	102775668	3648	*	Adam11	26.3114	32.4595	5.75993e-41	40.2396	9.53588e-40
chr11	103002822	103003801	980	*	Adam11	0	11.6416	1.14101e-16	15.9427	7.08379e-16
chr11	103141725	103143316	1592	*	Adam11	0	36.4976	1.11534e-45	44.9526	2.07733e-44
chr11	103198404	103200071	1668	*	Adam11	0	61.3048	1.24311e-74	73.9055	3.70448e-73
chr11	102772021	102775668	3648	*	Fmnl1	39.1259	1	1	0	1
chr11	103774099	103775043	945	*	Wnt3	100	100	1	0	1
chr11	103807503	103811846	4344	*	Wnt3	26.0024	1	1	0	1
chr11	104157092	104159462	2371	*	Wnt3	27.127	2.32543	1	0	1
chr11	103821736	103823179	1444	*	Arf2	0	50.5	1.3654e-13	12.8647	1.89791e-11
chr11	103967128	103967809	682	*	Arf2	100	100	1	0	1
chr11	104157092	104159462	2371	*	Arf2	26.8218	1	1	0	1
chr11	103665451	103667679	2229	*	Crhr1	0	4.06953	9.92369e-06	5.00333	7.59162e-05
chr11	103684785	103686031	1247	*	Crhr1	0	8.81539	1.57085e-07	6.80387	1.60226e-06
chr11	103821736	103823179	1444	*	Crhr1	0	13.2133	3.36988e-09	8.47239	4.68719e-08
chr11	103905751	103906996	1246	*	Crhr1	0	23.1422	5.76305e-13	12.2393	1.46958e-11
chr11	103937966	103939011	1046	*	Crhr1	0	1.85502	6.86811e-05	4.16316	0.000456879
chr11	103960594	103962182	1589	*	Crhr1	0	100	3.99444e-42	41.3985	6.11149e-40
chr11	104037842	104039016	1175	*	Crhr1	0	41.6965	5.26384e-20	19.2787	2.68456e-18
chr11	104157092	104159462	2371	*	Crhr1	28.1254	1	1	0	1
chr11	104236751	104237735	985	*	Crhr1	0	16.3934	2.09458e-10	9.6789	4.00589e-09
chr11	103821736	103823179	1444	*	Mapt	0	46.477	2.11603e-45	44.6745	9.66321e-44
chr11	103905751	103906996	1246	*	Mapt	0	1.38257	4.30721e-05	4.3658	0.000168597
chr11	103937966	103939011	1046	*	Mapt	0	1.30151	5.08922e-05	4.29335	0.000193673
chr11	103960594	103962285	1692	*	Mapt	37.1866	100	3.03892e-93	92.5173	4.16332e-91
chr11	104037842	104039016	1175	*	Mapt	0	23.3909	9.1523e-25	24.0385	1.25387e-23
chr11	104105435	104107672	2238	*	Mapt	28.1659	13.2423	1.07927e-15	14.9669	1.34418e-14
chr11	104157092	104159462	2371	*	Mapt	37.8203	12.6795	1	0	1
chr11	104231358	104235548	4191	*	Mapt	100	100	1	0	1
chr11	104236751	104237735	985	*	Mapt	0	13.0163	1.71844e-15	14.7649	1.96188e-14
chr11	104105545	104106946	1402	*	Kansl1	0	100	1.25223e-32	31.9023	1.13953e-30
chr11	104157092	104159462	2371	*	Kansl1	26.1456	18.8723	1.07036e-09	8.97047	2.43507e-08
chr11	104288654	104290291	1638	*	Kansl1	0	2.27645	5.25491e-05	4.27943	0.000367844
chr11	105938431	105939671	1241	*	Map3k3	26.069	1	1	0	1
chr11	106084684	106086006	1323	*	Map3k3	100	100	1	0	1
chr11	106019669	106021215	1547	*	Gm10840	28.1513	1	1	0	1
chr11	106157561	106159099	1539	*	Gm10840	100	100	1	0	1
chr11	107867043	107868529	1487	*	RP23-434K11.1	46.8602	19.428	1	0	1
chr11	108164951	108166698	1748	*	RP23-434K11.1	40.846	11.7533	1	0	1
chr11	108181617	108182118	502	*	RP23-434K11.1	100	100	1	0	1
chr11	108203892	108205868	1977	*	RP23-434K11.1	35.8777	5.41333	1	0	1
chr11	108284685	108285757	1073	*	RP23-434K11.1	32.4192	1	1	0	1
chr11	108558286	108560043	1758	*	Axin2	0	2.87572	6.78006e-08	7.16877	3.91515e-07
chr11	108604840	108606573	1734	*	Axin2	0	1.38477	1.05193e-05	4.97801	5.01689e-05
chr11	108726460	108727466	1007	*	Axin2	0	2.86857	6.94623e-08	7.15825	3.91515e-07
chr11	108751511	108752905	1395	*	Axin2	0	45.6981	8.11845e-71	70.0905	1.67781e-69
chr11	108779920	108781467	1548	*	Axin2	29.895	1	1	0	1
chr11	108920312	108921430	1119	*	Axin2	100	100	1	0	1
chr11	108933593	108937459	3867	*	Axin2	47.6287	100	1.31867e-150	149.88	1.63515e-148
chr11	108960996	108962687	1692	*	Axin2	0	95.3039	1.04821e-143	142.98	6.49888e-142
chr11	109032268	109033399	1132	*	Axin2	0	5.03135	4.61136e-11	10.3362	3.17672e-10
chr11	109033540	109034661	1122	*	Axin2	0	20.9644	1.78812e-34	33.7476	2.21727e-33
chr11	109039059	109041193	2135	*	Axin2	0	7.93796	2.47149e-15	14.607	2.35742e-14
chr11	109105847	109107517	1671	*	Axin2	0	7.10891	4.08448e-14	13.3889	3.3765e-13
chr11	109319718	109321136	1419	*	Axin2	0	53.2965	5.55421e-82	81.2554	1.37744e-80
chr11	109358007	109359422	1416	*	Axin2	0	14.3248	1.01953e-24	23.9916	1.14929e-23
chr11	108939930	108942161	2232	*	RP23-202G21.4	100	100	1	0	1
chr11	108961133	108962501	1369	*	RP23-202G21.4	30.2683	1	1	0	1
chr11	108947242	108950394	3153	*	Amz2	0	15.3936	1.48893e-18	17.8271	8.69536e-18
chr11	109039059	109041193	2135	*	Amz2	0	2.78554	6.34839e-06	5.19734	1.97205e-05
chr11	109311588	109313072	1485	*	Amz2	0	36.2344	1.9773e-39	38.7039	2.62441e-38
chr11	109356856	109357589	734	*	Amz2	0	25.5831	9.24299e-29	28.0342	8.43423e-28
chr11	109357952	109360445	2494	*	Amz2	28.6226	2.81564	1	0	1
chr11	109375862	109378031	2170	*	Amz2	0	21.249	2.02951e-24	23.6926	1.411e-23
chr11	109426326	109426968	643	*	Amz2	100	100	1	0	1
chr11	109475578	109477207	1630	*	Amz2	27.1023	1	1	0	1
chr11	109496550	109498372	1823	*	Amz2	31.0593	5.72563	1	0	1
chr11	109704654	109706086	1433	*	Amz2	0	100	2.63307e-103	102.58	3.84428e-101
chr11	109199213	109200455	1243	*	Wipi1	0	4.54291	9.18122e-11	10.0371	5.72733e-10
chr11	109319718	109321281	1564	*	Wipi1	27.885	91.5004	1.26497e-167	166.898	8.28552e-166
chr11	109357952	109360445	2494	*	Wipi1	36.7637	100	5.88482e-183	182.23	7.70911e-181
chr11	109475578	109477207	1630	*	Wipi1	38.319	51.2993	4.16783e-95	94.3801	1.36496e-93
chr11	109496473	109498372	1900	*	Wipi1	31.8193	46.3346	3.76436e-86	85.4243	8.21884e-85
chr11	109609864	109611482	1619	*	Wipi1	100	100	1	0	1
chr11	109616148	109617303	1156	*	Wipi1	0	9.49756	1.06e-19	18.9747	1.06815e-18
chr11	111211594	111214068	2475	*	Kcnj2	32.3023	1	1	0	1
chr11	112411504	112413305	1802	*	Sox9	0	29.384	8.82179e-180	179.054	1.4605e-178
chr11	112501041	112502939	1899	*	Sox9	46.0277	100	0	615	0
chr11	112592096	112593355	1260	*	Sox9	0	8.11983	1.65795e-48	47.7804	1.37242e-47
chr11	112707872	112709134	1263	*	Sox9	0	11.8588	1.37122e-71	70.8629	1.27695e-70
chr11	112782766	112789613	6848	*	Sox9	100	100	8.5503e-19	18.068	3.86059e-18
chr11	112810066	112813294	3229	*	Sox9	57.738	100	0	615	0
chr11	112833353	112834805	1453	*	Sox9	0	2.53626	4.89279e-14	13.3104	1.91849e-13
chr11	112839184	112841287	2104	*	Sox9	41.4233	35.2628	4.50227e-216	215.347	1.11806e-214
chr11	112860087	112861978	1892	*	Sox9	41.0077	18.8924	5.19146e-115	114.285	5.95021e-114
chr11	112869393	112871489	2097	*	Sox9	44.4021	18.5088	1.21143e-112	111.917	1.28931e-111
chr11	112871805	112873791	1987	*	Sox9	36.9019	12.2769	3.59978e-74	73.4437	3.57578e-73
chr11	112976241	112979671	3431	*	Sox9	44.4535	100	0	615	0
chr11	112981625	112984162	2538	*	Sox9	36.9598	100	0	615	0
chr11	113015397	113018227	2831	*	Sox9	0	34.414	7.82365e-211	210.107	1.66532e-209
chr11	113055856	113058044	2189	*	Sox9	0	2.76198	1.97744e-15	14.7039	7.96321e-15
chr11	113071199	113072567	1369	*	Sox9	0	1.34195	1.15505e-06	5.9374	3.82451e-06
chr11	113119842	113122389	2548	*	Sox9	0	5.17827	2.39455e-30	29.6208	1.55125e-29
chr11	113143462	113144897	1436	*	Sox9	0	24.1224	2.68115e-147	146.572	3.3291e-146
chr11	113163520	113167871	4352	*	Sox9	31.0674	6.10378	4.62994e-36	35.3344	3.44931e-35
chr11	113183334	113184655	1322	*	Sox9	0	9.75152	1.40082e-58	57.8536	1.22777e-57
chr11	113186676	113189579	2904	*	Sox9	44.5239	100	0	615	0
chr11	113220826	113222391	1566	*	Sox9	34.3218	28.2653	7.11509e-173	172.148	1.06015e-171
chr11	113261222	113262792	1571	*	Sox9	0	4.02861	2.99639e-23	22.5234	1.59451e-22
chr11	113261222	113262792	1571	*	Cdc42ep4	0	7.01877	3.68574e-12	11.4335	1.41287e-10
chr11	113307833	113310101	2269	*	Cdc42ep4	0	6.88864	5.09783e-12	11.2926	1.675e-10
chr11	113327287	113328210	924	*	Cdc42ep4	0	5.9129	5.80113e-11	10.2365	1.48251e-09
chr11	113393077	113394431	1355	*	Cdc42ep4	0	4.85287	8.14475e-10	9.08912	1.87329e-08
chr11	113438420	113440400	1981	*	Cdc42ep4	0	10.9181	2.21792e-16	15.6541	1.02024e-14
chr11	113538832	113540340	1509	*	Cdc42ep4	0	13.3394	5.31086e-19	18.2748	3.05375e-17
chr11	113748128	113750979	2852	*	Cdc42ep4	100	100	1	0	1
chr11	113784248	113788076	3829	*	Cdc42ep4	34.0204	100	8.40349e-113	112.076	1.9328e-110
chr11	113791027	113792525	1499	*	Cdc42ep4	0	18.7577	7.25209e-25	24.1395	5.55994e-23
chr11	113980740	113982809	2070	*	Cdc42ep4	0	29.999	4.93077e-37	36.3071	5.67038e-35
chr11	114175091	114176465	1375	*	Cdc42ep4	0	6.53143	1.24173e-11	10.906	3.56997e-10
chr11	113686641	113687575	935	*	Sdk2	0	20.9373	1.33587e-13	12.8742	4.00762e-12
chr11	113784288	113786535	2248	*	Sdk2	0	35.9812	1.49163e-19	18.8263	7.83105e-18
chr11	113980740	113982809	2070	*	Sdk2	0	100	6.9945e-45	44.1552	1.46885e-42
chr11	114300095	114301603	1509	*	Sdk2	0	58.7306	1.4891e-28	27.8271	1.56356e-26
chr11	114467241	114468967	1727	*	Sdk2	0	32.0489	5.36377e-18	17.2705	2.25278e-16
chr11	114536309	114537931	1623	*	Sdk2	0	29.4189	5.88891e-17	16.23	2.06112e-15
chr11	113781740	113783096	1357	*	RP23-175A18.3	26.7089	1.94154	1	0	1
chr11	114175063	114176738	1676	*	RP23-175A18.3	33.1504	9.52512	1	0	1
chr11	114198074	114199292	1219	*	RP23-175A18.3	100	100	1	0	1
chr11	114284193	114285631	1439	*	RP23-175A18.3	33.486	9.92023	1	0	1
chr11	114335064	114337849	2786	*	RP23-175A18.3	32.6628	8.95109	1	0	1
chr11	114175063	114176738	1676	*	RP23-197C15.4	56.6109	33.5278	1	0	1
chr11	114335064	114337849	2786	*	RP23-197C15.4	59.5568	37.1955	1	0	1
chr11	114494857	114496366	1510	*	RP23-197C15.4	30.4854	1	1	0	1
chr11	114175091	114176465	1375	*	Ttyh2	0	18.3363	4.81771e-35	34.3172	1.12872e-33
chr11	114334934	114337849	2916	*	Ttyh2	26.0921	72.9521	1.55996e-130	129.807	1.27917e-128
chr11	114467141	114469245	2105	*	Ttyh2	32.1188	11.3739	7.17483e-23	22.1442	1.30741e-21
chr11	114478057	114479443	1387	*	Ttyh2	0	6.34656	4.42127e-14	13.3545	5.5776e-13
chr11	114596644	114598514	1871	*	Ttyh2	0	9.361	2.37211e-19	18.6249	3.5366e-18
chr11	114675423	114677284	1862	*	Ttyh2	100	100	1	0	1
chr11	114703259	114705323	2065	*	Ttyh2	49.0261	100	7.99449e-178	177.097	1.3111e-175
chr11	114829092	114831289	2198	*	Ttyh2	25.7336	12.0464	4.78552e-24	23.3201	9.81032e-23
chr11	114467241	114468967	1727	*	Btbd17	0	100	1.31138e-174	173.882	1.08845e-172
chr11	114478057	114479443	1387	*	Btbd17	0	2.80951	2.00805e-07	6.69723	1.01011e-06
chr11	114536252	114538272	2021	*	Btbd17	51.9792	86.2311	6.34974e-151	150.197	2.63514e-149
chr11	114596644	114598514	1871	*	Btbd17	0	13.7446	3.10824e-26	25.5075	5.15967e-25
chr11	114703259	114705072	1814	*	Btbd17	0	2.85605	1.67004e-07	6.77727	8.66331e-07
chr11	114790581	114796013	5433	*	Btbd17	100	100	1	0	1
chr11	114806520	114808228	1709	*	Btbd17	0	89.2583	3.93934e-156	155.405	2.17977e-154
chr11	114822147	114824048	1902	*	Btbd17	0	10.4397	1.50479e-20	19.8225	1.9215e-19
chr11	114829092	114831203	2112	*	Btbd17	0	9.7461	2.34754e-19	18.6294	2.43557e-18
chr11	115221638	115222652	1015	*	Btbd17	0	10.5967	8.08142e-21	20.0925	1.21956e-19
chr11	115231402	115232554	1153	*	Btbd17	0	21.6851	6.81285e-40	39.1667	1.61562e-38
chr11	115233161	115234443	1283	*	Btbd17	0	26.9993	4.9202e-49	48.308	1.63351e-47
chr11	114703259	114705072	1814	*	Slc9a3r1	0	100	2.81031e-244	243.551	4.10305e-242
chr11	114829092	114831289	2198	*	Slc9a3r1	31.8801	8.18485	2.76151e-22	21.5589	3.66528e-21
chr11	115177149	115178295	1147	*	Slc9a3r1	0	13.7727	8.52797e-36	35.0692	1.55635e-34
chr11	115221638	115222652	1015	*	Slc9a3r1	0	2.33224	3.90555e-08	7.40832	3.16784e-07
chr11	115411780	115414216	2437	*	Slc9a3r1	0	8.31987	1.30226e-22	21.8853	1.9013e-21
chr11	115509854	115510802	949	*	Slc9a3r1	0	14.647	6.55906e-38	37.1832	1.59604e-36
chr11	115233161	115234443	1283	*	Ict1os	0	10.3331	1.42732e-07	6.84548	4.11069e-06
chr11	115382971	115384415	1445	*	Ict1os	0	100	2.00757e-25	24.6973	2.8909e-23
chr11	115410065	115411129	1065	*	Ict1os	100	100	1	0	1
chr11	115411654	115414672	3019	*	Ict1os	45.7074	1	1	0	1
chr11	115779788	115781324	1537	*	Ict1os	0	52.1803	6.65491e-16	15.1769	4.79154e-14
chr11	115177149	115178295	1147	*	Mif4gd	0	32.5658	7.17681e-44	43.1441	1.61991e-42
chr11	115411654	115414672	3019	*	Mif4gd	26.4529	3.701	4.2525e-11	10.3714	5.16843e-10
chr11	115778598	115779900	1303	*	Mif4gd	0	60.6939	8.31284e-76	75.0803	3.28357e-74
chr11	115806833	115810966	4134	*	Mif4gd	25.2082	100	1.95947e-120	119.708	1.54798e-118
chr11	115956140	115957255	1116	*	Mif4gd	0	26.1737	1.29869e-36	35.8865	2.56492e-35
chr11	116004257	116005893	1637	*	Mif4gd	0	14.9824	6.60467e-24	23.1801	9.4867e-23
chr11	116101272	116102851	1580	*	Mif4gd	0	68.5002	1.13902e-84	83.9435	5.99885e-83
chr11	115765304	115767088	1785	*	Tmem94	100	100	1	0	1
chr11	116183693	116184801	1109	*	Tmem94	0	50.5	3.12739e-10	9.50482	4.75364e-08
chr11	115778598	115779900	1303	*	Galk1	0	25.7558	2.37028e-157	156.625	1.13773e-155
chr11	115806833	115810966	4134	*	Galk1	28.3508	29.2907	3.55517e-179	178.449	2.55972e-177
chr11	115956140	115957255	1116	*	Galk1	0	7.27538	2.9559e-43	42.5293	3.54708e-42
chr11	116004255	116006123	1869	*	Galk1	27.3617	8.58937	2.28166e-51	50.6417	3.65065e-50
chr11	116011271	116012763	1493	*	Galk1	100	100	1.18189e-10	9.92742	1.13461e-09
chr11	116101272	116102851	1580	*	Galk1	0	19.5433	5.37317e-119	118.27	1.93434e-117
chr11	116162746	116163471	726	*	Galk1	0	1.03817	9.51621e-05	4.02154	0.000548134
chr11	116218268	116219523	1256	*	Galk1	0	7.67839	9.60624e-46	45.0174	1.25754e-44
chr11	116328580	116333497	4918	*	Galk1	41.2121	100	0	615	0
chr11	115779788	115781324	1537	*	H3f3b	0	32.4122	3.27789e-14	13.4844	5.31747e-13
chr11	116023121	116024628	1508	*	H3f3b	100	100	1	0	1
chr11	116183693	116184801	1109	*	H3f3b	0	100	5.40831e-33	32.2669	3.94807e-31
chr11	116285490	116286360	871	*	H3f3b	0	23.0573	1.30408e-11	10.8847	1.50686e-10
chr11	116386338	116388277	1940	*	H3f3b	0	13.3045	6.69231e-09	8.17442	6.10673e-08
chr11	116183693	116184801	1109	*	Rnf157	0	8.81695	2.28126e-06	5.64183	4.41993e-05
chr11	116264996	116265902	907	*	Rnf157	0	100	2.05335e-19	18.6875	3.18269e-17
chr11	116386338	116388277	1940	*	Rnf157	0	1	2.99611e-05	4.52344	0.000469889
chr11	116411159	116412946	1788	*	Rnf157	100	100	1	0	1
chr11	116588671	116589870	1200	*	Rnf157	0	83.3396	4.96701e-17	16.3039	2.56629e-15
chr11	116642726	116645040	2315	*	Rnf157	30.9091	2.89432	1	0	1
chr11	116810213	116812093	1881	*	Rnf157	0	25.2745	1.00824e-08	7.99643	2.60463e-07
chr11	116434179	116435634	1456	*	Ubald2	100	100	1	0	1
chr11	116439518	116441129	1612	*	Ubald2	0	6.58607	1.58981e-07	6.79866	3.10012e-06
chr11	116500482	116501779	1298	*	Ubald2	0	19.246	1.49258e-11	10.8261	1.16421e-09
chr11	116642726	116645040	2315	*	Ubald2	29.5957	5.86407	1	0	1
chr11	116824901	116825788	888	*	Ubald2	0	18.0653	3.54425e-11	10.4505	1.84301e-09
chr11	116921700	116922959	1260	*	Ubald2	0	1.61983	6.04252e-06	5.21878	9.42634e-05
chr11	116328874	116330591	1718	*	Mxra7	0	34.96	4.84888e-29	28.3144	1.1213e-27
chr11	116331912	116333082	1171	*	Mxra7	0	24.2179	1.74022e-21	20.7594	3.2194e-20
chr11	116657224	116658433	1210	*	Mxra7	0	30.7077	4.74532e-26	25.3237	9.75427e-25
chr11	116824851	116827978	3128	*	Mxra7	100	100	1.07763e-51	50.9675	6.64536e-50
chr11	117037623	117038827	1205	*	Mxra7	0	1.39708	1.95303e-05	4.70929	0.000164232
chr11	117046618	117048737	2120	*	Mxra7	42.9143	39.7204	2.17565e-32	31.6624	6.70826e-31
chr11	117127624	117128767	1144	*	Mxra7	0	1.65345	1.28945e-05	4.8896	0.000113594
chr11	117269804	117270549	746	*	Mxra7	0	62.5011	2.06859e-48	47.6843	9.56722e-47
chr11	117284261	117285959	1699	*	Mxra7	0	4.69557	9.35094e-08	7.02914	1.15328e-06
chr11	117295817	117297127	1311	*	Mxra7	0	2.21258	5.21391e-06	5.28284	4.82286e-05
chr11	117301419	117302549	1131	*	Mxra7	0	100	8.7577e-75	74.0576	8.10088e-73
chr11	117319247	117320623	1377	*	Mxra7	0	35.4237	2.28822e-29	28.6405	6.04743e-28
chr11	116385790	116388277	2488	*	Mfsd11	0	34.0824	8.65007e-56	55.063	1.45478e-54
chr11	116439518	116441129	1612	*	Mfsd11	0	2.45156	2.6321e-06	5.5797	4.19774e-06
chr11	116500482	116501779	1298	*	Mfsd11	0	18.1273	7.89098e-31	30.1029	4.42373e-30
chr11	116588671	116589870	1200	*	Mfsd11	0	23.997	5.18297e-40	39.2854	4.35841e-39
chr11	116642663	116645040	2378	*	Mfsd11	31.9001	56.3984	1.0614e-90	89.9741	4.90899e-89
chr11	116659925	116660741	817	*	Mfsd11	0	18.5277	1.86549e-31	30.7292	1.11328e-30
chr11	116660857	116663637	2781	*	Mfsd11	0	72.5345	6.06103e-116	115.217	5.60645e-114
chr11	116807830	116808742	913	*	Mfsd11	0	10.0965	2.8879e-18	17.5394	9.2114e-18
chr11	116810023	116815585	5563	*	Mfsd11	32.0045	100	6.53948e-159	158.184	1.2098e-156
chr11	116832059	116832968	910	*	Mfsd11	0	1.4899	8.40844e-05	4.07528	0.000121528
chr11	116851461	116852069	609	*	Mfsd11	100	100	1	0	1
chr11	116921700	116922959	1260	*	Mfsd11	0	13.7707	5.15916e-24	23.2874	2.27249e-23
chr11	116935677	116936448	772	*	Mfsd11	0	6.91319	2.75762e-13	12.5595	5.79727e-13
chr11	116953642	116955177	1536	*	Mfsd11	0	54.4232	1.30602e-87	86.8841	4.83227e-86
chr11	116960507	116961326	820	*	Mfsd11	0	3.23139	1.58609e-07	6.79967	2.692e-07
chr11	116972296	116974141	1846	*	Mfsd11	0	29.9506	2.51679e-49	48.5992	3.10404e-48
chr11	116989973	116990782	810	*	Mfsd11	0	14.1456	1.33686e-24	23.8739	6.03219e-24
chr11	116993385	116994892	1508	*	Mfsd11	0	34.3625	3.15373e-56	55.5012	5.83439e-55
chr11	117029768	117031809	2042	*	Mfsd11	0	45.8321	3.59572e-74	73.4442	1.10868e-72
chr11	117046618	117048304	1687	*	Mfsd11	0	8.38828	1.35799e-15	14.8671	3.39497e-15
chr11	117059616	117061066	1451	*	Mfsd11	0	24.0469	4.33114e-40	39.3634	3.81553e-39
chr11	117062361	117063711	1351	*	Mfsd11	0	39.4301	3.724e-64	63.429	7.65489e-63
chr11	117080997	117082376	1380	*	Mfsd11	0	26.0984	2.67406e-43	42.5728	2.74834e-42
chr11	117120675	117121745	1071	*	Mfsd11	0	6.93563	2.54343e-13	12.5946	5.40845e-13
chr11	117127277	117128060	784	*	Mfsd11	0	7.6983	1.63043e-14	13.7877	3.86705e-14
chr11	117134766	117136424	1659	*	Mfsd11	0	7.21666	9.24247e-14	13.0342	2.03554e-13
chr11	117138606	117139562	957	*	Mfsd11	0	13.3627	2.24364e-23	22.649	9.22384e-23
chr11	117168451	117170697	2247	*	Mfsd11	0	61.9209	2.43488e-99	98.6135	1.50151e-97
chr11	117174061	117175479	1419	*	Mfsd11	0	16.3863	4.17561e-28	27.3793	2.03286e-27
chr11	117248303	117249817	1515	*	Mfsd11	0	44.6486	2.55419e-72	71.5927	6.75036e-71
chr11	117268584	117269614	1031	*	Mfsd11	0	2.68323	1.14256e-06	5.94212	1.90426e-06
chr11	117295817	117297127	1311	*	Mfsd11	0	19.5351	4.95208e-33	32.3052	3.15909e-32
chr11	117307446	117308909	1464	*	Mfsd11	0	12.9172	1.11657e-22	21.9521	4.395e-22
chr11	117310700	117311809	1110	*	Mfsd11	0	1	0.000491046	3.30888	0.000698796
chr11	117312471	117313500	1030	*	Mfsd11	0	1.56996	6.30197e-05	4.20052	9.47857e-05
chr11	117316542	117318324	1783	*	Mfsd11	0	24.2183	2.33541e-40	39.6316	2.16026e-39
chr11	117319247	117320623	1377	*	Mfsd11	0	4.00266	9.85745e-09	8.00624	1.73679e-08
chr11	117326524	117327381	858	*	Mfsd11	0	7.80724	1.10122e-14	13.9581	2.64578e-14
chr11	117347333	117348731	1399	*	Mfsd11	0	7.68482	1.71154e-14	13.7666	4.00804e-14
chr11	116500482	116501779	1298	*	Mgat5b	0	9.54274	5.36959e-57	56.2701	4.25093e-56
chr11	116588671	116589870	1200	*	Mgat5b	0	23.5008	3.27038e-143	142.485	6.90415e-142
chr11	116642663	116645040	2378	*	Mgat5b	35.9959	12.7815	3.96148e-70	69.4021	3.96148e-69
chr11	116659925	116660741	817	*	Mgat5b	0	14.5576	5.68411e-88	87.2453	7.71415e-87
chr11	116660857	116663637	2781	*	Mgat5b	0	34.9089	1.12242e-213	212.95	7.10866e-212
chr11	116807830	116808742	913	*	Mgat5b	0	2.31486	2.36937e-12	11.6254	5.23465e-12
chr11	116810213	116812093	1881	*	Mgat5b	0	31.3452	1.1533e-191	190.938	3.6521e-190
chr11	116813764	116815186	1423	*	Mgat5b	0	4.38077	4.11192e-25	24.386	1.50243e-24
chr11	116832059	116832968	910	*	Mgat5b	0	1.79878	3.65024e-09	8.43768	6.93545e-09
chr11	116919294	116921507	2214	*	Mgat5b	100	100	1	0	1
chr11	116921700	116922959	1260	*	Mgat5b	0	100	0	615	0
chr11	116935677	116936448	772	*	Mgat5b	0	3.66237	1.12568e-20	19.9486	3.44966e-20
chr11	116953642	116955177	1536	*	Mgat5b	0	23.0794	1.31117e-140	139.882	2.49123e-139
chr11	116960507	116961326	820	*	Mgat5b	0	2.00924	1.82958e-10	9.73765	3.69808e-10
chr11	116972296	116974141	1846	*	Mgat5b	0	34.8724	1.88594e-213	212.724	8.95821e-212
chr11	116979448	116980909	1462	*	Mgat5b	0	2.30112	2.88041e-12	11.5405	6.21906e-12
chr11	116989973	116990782	810	*	Mgat5b	0	4.98994	7.1021e-29	28.1486	2.75388e-28
chr11	116993385	116994892	1508	*	Mgat5b	0	18.964	3.44503e-115	114.463	5.45463e-114
chr11	117028204	117029623	1420	*	Mgat5b	0	10.7879	1.09316e-64	63.9613	9.44094e-64
chr11	117029768	117031809	2042	*	Mgat5b	0	21.6438	9.65467e-132	131.015	1.66763e-130
chr11	117046618	117048737	2120	*	Mgat5b	25.9993	4.60383	1.72295e-26	25.7637	6.41884e-26
chr11	117059616	117061066	1451	*	Mgat5b	0	9.04887	6.03202e-54	53.2195	4.24475e-53
chr11	117062361	117063711	1351	*	Mgat5b	0	34.2241	1.90426e-209	208.72	7.23617e-208
chr11	117080997	117082376	1380	*	Mgat5b	0	2.42597	4.87892e-13	12.3117	1.09058e-12
chr11	117107994	117109153	1160	*	Mgat5b	0	1.57872	8.34711e-08	7.07846	1.53976e-07
chr11	117120675	117121745	1071	*	Mgat5b	0	6.50171	3.26289e-38	37.4864	1.67554e-37
chr11	117127277	117128060	784	*	Mgat5b	0	2.56589	6.66919e-14	13.1759	1.52668e-13
chr11	117138606	117139562	957	*	Mgat5b	0	5.25131	1.7257e-30	29.763	7.12788e-30
chr11	117168451	117170697	2247	*	Mgat5b	0	13.4944	2.09646e-81	80.6785	2.48954e-80
chr11	117174061	117175479	1419	*	Mgat5b	0	3.47013	1.73316e-19	18.7612	4.98941e-19
chr11	117248303	117249817	1515	*	Mgat5b	0	24.996	1.90278e-152	151.721	5.16468e-151
chr11	117268584	117269614	1031	*	Mgat5b	0	5.25264	1.69324e-30	29.7713	7.12788e-30
chr11	117295817	117297127	1311	*	Mgat5b	0	2.93747	3.3801e-16	15.4711	8.45024e-16
chr11	117307446	117308909	1464	*	Mgat5b	0	2.49893	1.7285e-13	12.7623	3.9097e-13
chr11	117310700	117311809	1110	*	Mgat5b	0	2.31353	2.41462e-12	11.6172	5.2733e-12
chr11	117316542	117318324	1783	*	Mgat5b	0	11.4654	7.14953e-69	68.1457	6.79206e-68
chr11	117326524	117327381	858	*	Mgat5b	0	14.8983	4.46583e-90	89.3501	6.52699e-89
chr11	117347333	117348731	1399	*	Mgat5b	0	3.54557	5.92709e-20	19.2272	1.75961e-19
chr11	117393753	117395859	2107	*	Mgat5b	0	9.43701	2.41576e-56	55.6169	1.83598e-55
chr11	117406776	117409286	2511	*	Mgat5b	0	4.21157	4.56223e-24	23.3408	1.57604e-23
chr11	117409667	117410680	1014	*	Mgat5b	0	23.7307	1.24348e-144	143.905	2.95326e-143
chr11	117414334	117416467	2134	*	Mgat5b	0	14.5434	6.95053e-88	87.158	8.804e-87
chr11	116642663	116644937	2275	*	Sec14l1	0	5.70617	2.54082e-16	15.595	1.37342e-15
chr11	116659925	116660741	817	*	Sec14l1	0	39.6656	8.79415e-102	101.056	4.39708e-100
chr11	116660857	116663637	2781	*	Sec14l1	0	75.5837	3.58495e-192	191.446	3.58495e-190
chr11	116810213	116812093	1881	*	Sec14l1	0	32.0332	1.41756e-82	81.8485	3.15013e-81
chr11	116921700	116922959	1260	*	Sec14l1	0	16.5447	1.34687e-43	42.8707	1.41776e-42
chr11	116935677	116936448	772	*	Sec14l1	0	1.04668	0.000135151	3.86918	0.000386146
chr11	116953642	116955177	1536	*	Sec14l1	0	32.3505	2.25539e-83	82.6468	5.63847e-82
chr11	116960507	116961326	820	*	Sec14l1	0	1.97829	6.1148e-07	6.21362	2.03827e-06
chr11	116972296	116974141	1846	*	Sec14l1	0	18.1268	1.40574e-47	46.8521	1.75718e-46
chr11	116993385	116994892	1508	*	Sec14l1	0	2.29069	1.00047e-07	6.9998	3.63806e-07
chr11	117028204	117029623	1420	*	Sec14l1	0	2.28087	1.05905e-07	6.97508	3.78233e-07
chr11	117029768	117031809	2042	*	Sec14l1	0	29.2084	1.82185e-75	74.7395	3.31245e-74
chr11	117062361	117063711	1351	*	Sec14l1	0	29.0587	4.33601e-75	74.3629	7.22669e-74
chr11	117107994	117109153	1160	*	Sec14l1	0	2.9647	2.01384e-09	8.69598	7.89741e-09
chr11	117115102	117116459	1358	*	Sec14l1	100	100	1	0	1
chr11	117120675	117121745	1071	*	Sec14l1	0	1.92036	8.55352e-07	6.06786	2.7592e-06
chr11	117127277	117128060	784	*	Sec14l1	0	4.06022	3.52437e-12	11.4529	1.56639e-11
chr11	117138606	117139562	957	*	Sec14l1	0	7.70837	2.32447e-21	20.6337	1.49966e-20
chr11	117168451	117170697	2247	*	Sec14l1	0	2.68937	9.92894e-09	8.0031	3.74677e-08
chr11	117174061	117175479	1419	*	Sec14l1	0	5.85983	1.04298e-16	15.9817	5.79435e-16
chr11	117248303	117249817	1515	*	Sec14l1	0	33.9301	2.38716e-87	86.6221	6.82045e-86
chr11	117310700	117311809	1110	*	Sec14l1	0	2.18067	1.8926e-07	6.72294	6.52619e-07
chr11	117326524	117327381	858	*	Sec14l1	0	16.4435	2.42063e-43	42.6161	2.42063e-42
chr11	117393753	117395859	2107	*	Sec14l1	0	1	0.000177128	3.75171	0.000492022
chr11	117409667	117410680	1014	*	Sec14l1	0	17.4301	7.96487e-46	45.0988	8.84985e-45
chr11	117414334	117416467	2134	*	Sec14l1	0	9.95293	5.22135e-27	26.2822	4.01642e-26
chr11	117461678	117463263	1586	*	Sec14l1	0	9.7571	1.62402e-26	25.7894	1.08268e-25
chr11	117465918	117466695	778	*	Sec14l1	0	2.70186	9.23559e-09	8.03454	3.55215e-08
chr11	117468768	117470335	1568	*	Sec14l1	0	100	1.28728e-253	252.89	2.57456e-251
chr11	117477973	117480717	2745	*	Sec14l1	35.928	12.4611	1	0	1
chr11	117484551	117485419	869	*	Sec14l1	0	7.69748	2.4759e-21	20.6063	1.54744e-20
chr11	117496163	117499189	3027	*	Sec14l1	26.23	1	1	0	1
chr11	117515193	117516581	1389	*	Sec14l1	0	2.99981	1.64311e-09	8.78433	6.57245e-09
chr11	117525433	117526672	1240	*	Sec14l1	0	15.798	1.01933e-41	40.9917	9.70794e-41
chr11	117534386	117535659	1274	*	Sec14l1	0	30.0557	1.34288e-77	76.872	2.68576e-76
chr11	117585959	117587597	1639	*	Sec14l1	0	23.3681	9.07208e-61	60.0423	1.3957e-59
chr11	117598982	117600176	1195	*	Sec14l1	0	1.02773	0.000150832	3.82151	0.00042488
chr11	116812341	116813466	1126	*	2021-09-09	0	10.8392	1.70499e-19	18.7683	3.13097e-18
chr11	116824901	116825788	888	*	2021-09-09	0	2.55013	4.54789e-07	6.34219	3.53336e-06
chr11	117037623	117038827	1205	*	2021-09-09	0	1	9.58505e-05	4.01841	0.000569465
chr11	117046618	117048737	2120	*	2021-09-09	26.9812	9.70941	8.42212e-18	17.0746	1.30867e-16
chr11	117127624	117128767	1144	*	2021-09-09	0	5.76429	6.9103e-12	11.1605	8.21106e-11
chr11	117134766	117136424	1659	*	2021-09-09	0	2.42621	6.9756e-07	6.15642	5.21878e-06
chr11	117266346	117270790	4445	*	2021-09-09	100	100	6.4061e-18	17.1934	1.07836e-16
chr11	117284261	117286148	1888	*	2021-09-09	25.9817	11.7254	8.00293e-21	20.0968	1.61659e-19
chr11	117301419	117302549	1131	*	2021-09-09	0	29.1404	6.26154e-47	46.2033	2.10805e-45
chr11	117312471	117313500	1030	*	2021-09-09	0	1.7594	6.96932e-06	5.15681	4.85449e-05
chr11	117316411	117320806	4396	*	2021-09-09	25.8766	5.45634	2.00052e-11	10.6989	2.12687e-10
chr11	117332221	117335053	2833	*	2021-09-09	100	100	1	0	1
chr11	117339697	117342316	2620	*	2021-09-09	55.8693	62.0946	2.48558e-96	95.6046	1.67362e-94
chr11	117344242	117346423	2182	*	2021-09-09	57.838	100	3.73102e-153	152.428	7.53665e-151
chr11	117436153	117437454	1302	*	2021-09-09	0	1.49947	1.70939e-05	4.76716	0.000111386
chr11	117477973	117480717	2745	*	2021-09-09	34.2413	10.9017	1.87267e-09	8.72754	1.64469e-08
chr11	117491178	117492918	1741	*	2021-09-09	0	22.9637	1.13778e-37	36.9439	3.2833e-36
chr11	117496163	117499189	3027	*	2021-09-09	37.2434	14.4324	5.78499e-10	9.2377	5.56461e-09
chr11	117539937	117542333	2397	*	2021-09-09	31.0701	7.17217	1	0	1
chr11	117607805	117608933	1129	*	2021-09-09	0	5.621	1.13322e-11	10.9457	1.27172e-10
chr11	117414498	117416618	2121	*	RP23-101J23.2	100	100	1	0	1
chr11	117468836	117470532	1697	*	RP23-101J23.2	25.7945	1	1	0	1
chr11	117468836	117470532	1697	*	RP24-89M13.1	39.9547	1	1	0	1
chr11	117481971	117482617	647	*	RP24-89M13.1	100	100	1	0	1
chr11	117484348	117485479	1132	*	RP24-89M13.1	100	100	1	0	1
chr11	117295962	117297237	1276	*	RP24-133C15.1	39.9421	18.1199	1	0	1
chr11	117316411	117320806	4396	*	RP24-133C15.1	28.8781	5.18883	1	0	1
chr11	117393695	117396022	2328	*	RP24-133C15.1	38.833	16.8236	1	0	1
chr11	117461768	117463401	1634	*	RP24-133C15.1	45.6204	24.7563	1	0	1
chr11	117477973	117480717	2745	*	RP24-133C15.1	39.7451	17.8897	1	0	1
chr11	117496163	117499189	3027	*	RP24-133C15.1	27.3705	3.42678	1	0	1
chr11	117586448	117587733	1286	*	RP24-133C15.1	47.6932	27.179	1	0	1
chr11	117597420	117600378	2959	*	RP24-133C15.1	30.682	7.29712	1	0	1
chr11	117888056	117891414	3359	*	RP24-133C15.1	27.2193	3.25006	1	0	1
chr11	117168451	117170697	2247	*	Tnrc6c	0	16.4185	2.38325e-99	98.6228	5.54106e-98
chr11	117174061	117175479	1419	*	Tnrc6c	0	4.51083	8.7887e-26	25.0561	5.63689e-25
chr11	117248303	117249817	1515	*	Tnrc6c	0	17.4134	1.69947e-105	104.77	5.26836e-104
chr11	117295817	117297127	1311	*	Tnrc6c	0	4.6525	1.17137e-26	25.9313	8.06945e-26
chr11	117307446	117308909	1464	*	Tnrc6c	0	4.21741	5.7108e-24	23.2433	3.12414e-23
chr11	117316542	117318324	1783	*	Tnrc6c	0	4.65353	1.15426e-26	25.9377	8.06945e-26
chr11	117326524	117327381	858	*	Tnrc6c	0	3.67823	1.22412e-20	19.9122	5.42112e-20
chr11	117347333	117348731	1399	*	Tnrc6c	0	2.74252	7.39217e-15	14.1312	2.69597e-14
chr11	117393695	117396022	2328	*	Tnrc6c	41.2915	18.4352	1.02598e-99	98.9889	2.72617e-98
chr11	117406776	117409286	2511	*	Tnrc6c	0	1.94556	6.2016e-10	9.2075	1.80234e-09
chr11	117409667	117410680	1014	*	Tnrc6c	0	4.85059	6.99584e-28	27.1552	5.20491e-27
chr11	117414334	117416467	2134	*	Tnrc6c	0	9.12562	2.71147e-54	53.5668	2.96667e-53
chr11	117437814	117438887	1074	*	Tnrc6c	0	1.13192	6.59538e-05	4.18076	0.000137836
chr11	117461678	117463401	1724	*	Tnrc6c	36.4806	28.4215	1.66222e-173	172.779	1.03058e-171
chr11	117465088	117466695	1608	*	Tnrc6c	0	3.06906	7.10215e-17	16.1486	2.81064e-16
chr11	117468768	117470532	1765	*	Tnrc6c	26.868	100	0	615	0
chr11	117477973	117480717	2745	*	Tnrc6c	37.1727	13.5457	1.75306e-22	21.7562	8.58077e-22
chr11	117484551	117485419	869	*	Tnrc6c	0	6.77695	8.78104e-40	39.0565	7.10119e-39
chr11	117525432	117527157	1726	*	Tnrc6c	26.6044	24.1197	6.27873e-147	146.202	2.91961e-145
chr11	117534386	117535659	1274	*	Tnrc6c	0	6.55834	1.96858e-38	37.7058	1.52565e-37
chr11	117585959	117587733	1775	*	Tnrc6c	34.8225	29.4794	4.84182e-180	179.315	4.50289e-178
chr11	117597420	117600378	2959	*	Tnrc6c	32.4101	15.0544	6.37908e-91	90.1952	1.18651e-89
chr11	117617070	117618965	1896	*	Tnrc6c	0	7.39669	1.30238e-43	42.8853	1.10111e-42
chr11	117626454	117629156	2703	*	Tnrc6c	0	8.99535	1.72992e-53	52.762	1.78759e-52
chr11	117655082	117656725	1644	*	Tnrc6c	100	100	1	0	1
chr11	117877905	117879478	1574	*	Tnrc6c	0	2.185	2.05674e-11	10.6868	6.48396e-11
chr11	118132917	118134937	2021	*	Tnrc6c	0	9.94348	2.40088e-59	58.6196	2.79102e-58
chr11	117539937	117542333	2397	*	Tmc8	25.9043	1	1	0	1
chr11	117778829	117780546	1718	*	Tmc8	100	100	1	0	1
chr11	117310700	117311809	1110	*	Syngr2	0	1.30849	1.30391e-05	4.88475	5.7563e-05
chr11	117340516	117342042	1527	*	Syngr2	0	53.8692	9.75772e-154	153.011	5.88716e-152
chr11	117344428	117345967	1540	*	Syngr2	0	100	9.64005e-284	283.016	1.74485e-281
chr11	117436153	117437454	1302	*	Syngr2	0	3.57729	5.2644e-12	11.2787	4.14285e-11
chr11	117491178	117492918	1741	*	Syngr2	0	14.9574	4.46825e-44	43.3499	5.77681e-43
chr11	117515193	117516581	1389	*	Syngr2	0	16.0615	3.455e-47	46.4616	4.81042e-46
chr11	117809554	117811423	1870	*	Syngr2	100	100	1	0	1
chr11	117865482	117866780	1299	*	Syngr2	0	25.6063	4.35974e-74	73.3605	8.76792e-73
chr11	117888219	117891073	2855	*	Syngr2	0	2.69773	1.58524e-09	8.7999	1.10357e-08
chr11	117938848	117940992	2145	*	Syngr2	51.0332	99.7151	6.12302e-283	282.213	5.54134e-281
chr11	117961965	117964883	2919	*	Syngr2	27.3066	17.2755	1.30949e-50	49.8829	1.97514e-49
chr11	117966962	117967690	729	*	Syngr2	0	1.80838	5.08693e-07	6.29354	2.7901e-06
chr11	117974474	117976851	2378	*	Syngr2	29.6055	18.2894	1.81944e-53	52.7401	2.99381e-52
chr11	118197332	118198815	1484	*	Syngr2	0	2.00244	1.44401e-07	6.84043	8.16767e-07
chr11	117409667	117410680	1014	*	Tha1	0	7.8072	7.47231e-07	6.12655	8.21954e-06
chr11	117468768	117470335	1568	*	Tha1	0	1	2.73016e-05	4.56381	0.000228814
chr11	117534386	117535659	1274	*	Tha1	0	45.297	1.84879e-15	14.7331	6.50774e-14
chr11	117626454	117629156	2703	*	Tha1	0	16.6537	6.95908e-09	8.15745	8.74856e-08
chr11	117938848	117940992	2145	*	Tha1	41.5647	57.282	3.27715e-18	17.4845	2.88389e-16
chr11	117961965	117964883	2919	*	Tha1	27.1093	4.00138	5.58676e-06	5.25284	5.78394e-05
chr11	117966962	117967690	729	*	Tha1	0	1.12253	2.55893e-05	4.59194	0.000225186
chr11	117974474	117976851	2378	*	Tha1	25.1722	1	1	0	1
chr11	118211416	118212641	1226	*	Tha1	0	1.41002	2.19816e-05	4.65794	0.000203619
chr11	118253702	118255269	1568	*	Tha1	0	18.0112	3.39561e-09	8.46908	4.59714e-08
chr11	118345432	118346240	809	*	Tha1	0	29.0485	9.93268e-12	11.0029	1.94239e-10
chr11	118360124	118361356	1233	*	Tha1	0	100	5.11318e-28	27.2913	8.9992e-26
chr11	117471377	117472286	910	*	Socs3	0	17.8803	1.29543e-23	22.8876	8.34833e-23
chr11	117478119	117479895	1777	*	Socs3	0	20.4199	1.56543e-26	25.8054	1.18428e-25
chr11	117491178	117492918	1741	*	Socs3	0	13.0009	5.2275e-18	17.2817	2.84245e-17
chr11	117496280	117499136	2857	*	Socs3	0	45.9146	8.01561e-56	55.0961	1.99245e-54
chr11	117515193	117516581	1389	*	Socs3	0	5.82385	9.20475e-10	9.03599	3.40772e-09
chr11	117540059	117542184	2126	*	Socs3	0	17.9787	9.9848e-24	23.0007	6.68214e-23
chr11	117607805	117608933	1129	*	Socs3	0	21.6604	5.88075e-28	27.2306	5.11625e-27
chr11	117865482	117866780	1299	*	Socs3	0	6.12566	4.1425e-10	9.38274	1.56695e-09
chr11	117877905	117879478	1574	*	Socs3	0	30.4617	4.54683e-38	37.3423	5.27432e-37
chr11	117888056	117891414	3359	*	Socs3	33.6746	41.5351	8.62107e-51	50.0644	1.87508e-49
chr11	117938848	117940992	2145	*	Socs3	49.1759	100	5.82868e-118	117.234	1.01419e-115
chr11	117961965	117964883	2919	*	Socs3	39.2107	33.6959	8.74972e-42	41.058	1.26871e-40
chr11	117965033	117969124	4092	*	Socs3	100	100	2.2818e-16	15.6417	1.13438e-15
chr11	117974474	117976851	2378	*	Socs3	38.3447	48.627	6.13434e-59	58.2122	1.77896e-57
chr11	118132917	118134937	2021	*	Socs3	0	11.9424	8.59877e-17	16.0656	4.5339e-16
chr11	118141927	118143376	1450	*	Socs3	0	7.09796	3.16364e-11	10.4998	1.41147e-10
chr11	118197332	118198815	1484	*	Socs3	0	14.0713	3.08033e-19	18.5114	1.78659e-18
chr11	118207432	118209365	1934	*	Socs3	0	4.60143	2.33582e-08	7.63156	7.81602e-08
chr11	118253702	118255269	1568	*	Socs3	0	19.8254	7.5459e-26	25.1223	5.47078e-25
chr11	118326767	118328219	1453	*	Socs3	0	2.77272	2.9474e-06	5.53056	8.14043e-06
chr11	118422826	118424419	1594	*	Socs3	0	6.29509	2.64606e-10	9.5774	1.03085e-09
chr11	118435962	118437157	1196	*	Socs3	0	21.3467	1.34878e-27	26.8701	1.06677e-26
chr11	118438231	118439627	1397	*	Socs3	0	62.7497	3.64966e-75	74.4377	2.1168e-73
chr11	117515193	117516581	1389	*	Pgs1	0	12.2524	3.74619e-11	10.4264	3.18426e-10
chr11	117525433	117526672	1240	*	Pgs1	0	4.85302	7.59615e-07	6.11941	4.03545e-06
chr11	117534386	117535659	1274	*	Pgs1	0	83.5176	1.2361e-52	51.9079	5.25342e-51
chr11	117626454	117629156	2703	*	Pgs1	0	23.6707	8.45896e-18	17.0727	1.43802e-16
chr11	117966962	117967690	729	*	Pgs1	0	1.44925	7.27506e-05	4.13816	0.000274836
chr11	117986764	117987719	956	*	Pgs1	100	100	1	0	1
chr11	118196714	118198815	2102	*	Pgs1	0	20.5389	5.62694e-16	15.2497	7.35831e-15
chr11	118200728	118203929	3202	*	Pgs1	39.2729	1	1	0	1
chr11	118211416	118212641	1226	*	Pgs1	0	39.6314	4.33529e-27	26.363	8.18888e-26
chr11	118253702	118255269	1568	*	Pgs1	0	13.4428	7.59833e-12	11.1193	7.1762e-11
chr11	118326767	118328219	1453	*	Pgs1	0	80.558	6.52715e-51	50.1853	1.84936e-49
chr11	118345432	118346240	809	*	Pgs1	0	17.6928	2.55193e-14	13.5931	3.09877e-13
chr11	118360124	118361356	1233	*	Pgs1	0	80.9174	4.03198e-51	50.3945	1.37087e-49
chr11	118412505	118413709	1205	*	Pgs1	0	54.2087	1.41901e-35	34.848	3.44617e-34
chr11	118422826	118424419	1594	*	Pgs1	0	15.6593	3.89518e-13	12.4095	4.13863e-12
chr11	118435962	118437157	1196	*	Pgs1	0	17.2021	4.92649e-14	13.3075	5.58336e-13
chr11	11808184	11809134	951	*	Fignl1	100	100	1	0	1
chr11	11819851	11825964	6114	*	Fignl1	38.7867	47.0349	1.43188e-93	92.8441	2.93536e-92
chr11	11854570	11856738	2169	*	Fignl1	0	9.85739	2.15103e-21	20.6674	1.60349e-20
chr11	117888056	117891414	3359	*	Cyth1	28.0078	1	1	0	1
chr11	117939012	117940992	1981	*	Cyth1	29.6019	2.92481	1	0	1
chr11	117961965	117964883	2919	*	Cyth1	30.4305	3.9253	1	0	1
chr11	118132917	118134937	2021	*	Cyth1	0	55.6028	3.10161e-55	54.5084	1.34145e-53
chr11	118196714	118197454	741	*	Cyth1	0	4.64396	8.96224e-08	7.04758	4.08018e-07
chr11	118201814	118203772	1959	*	Cyth1	0	99.0569	1.04802e-95	94.9796	9.06537e-94
chr11	118207432	118209365	1934	*	Cyth1	0	2.39567	1.11268e-05	4.95363	4.09562e-05
chr11	118211416	118212641	1226	*	Cyth1	0	4.76083	6.97538e-08	7.15643	3.26146e-07
chr11	118247023	118248688	1666	*	Cyth1	100	100	1	0	1
chr11	118262834	118263733	900	*	Cyth1	0	23.9154	1.0089e-25	24.9962	1.34261e-24
chr11	118360124	118361356	1233	*	Cyth1	0	32.9976	3.50807e-34	33.4549	7.5862e-33
chr11	118412505	118413709	1205	*	Cyth1	0	21.9516	6.80536e-24	23.1671	8.40948e-23
chr11	118511501	118513161	1661	*	Cyth1	0	10.7102	2.00729e-13	12.6974	1.50983e-12
chr11	118550212	118551824	1613	*	Cyth1	0	100	1.38691e-96	95.858	2.39936e-94
chr11	118599548	118601087	1540	*	Cyth1	0	38.8487	1.24623e-39	38.9044	3.07998e-38
chr11	118710649	118711990	1342	*	Cyth1	0	6.91488	6.87674e-10	9.16262	3.96559e-09
chr11	118727528	118729994	2467	*	Cyth1	0	10.4002	3.90257e-13	12.4086	2.8131e-12
chr11	117865482	117866780	1299	*	Usp36	0	38.7605	1.13415e-17	16.9453	6.69148e-16
chr11	117938848	117940744	1897	*	Usp36	0	100	1.08339e-37	36.9652	1.91759e-35
chr11	118200728	118203929	3202	*	Usp36	36.668	1	1	0	1
chr11	118253702	118255269	1568	*	Usp36	0	1	2.50629e-05	4.60097	0.000443613
chr11	118288692	118290206	1515	*	Usp36	100	100	1	0	1
chr11	118360124	118361356	1233	*	Usp36	0	76.1183	6.95019e-30	29.158	6.15092e-28
chr11	11819851	11825964	6114	*	RP23-119N24.3	29.1904	1	1	0	1
chr11	11867950	11869226	1277	*	RP23-119N24.3	100	100	1	0	1
chr11	118550245	118552425	2181	*	RP23-266L14.1	45.1117	23.3033	1	0	1
chr11	118737644	118740765	3122	*	RP23-266L14.1	30.2282	5.7114	1	0	1
chr11	118743879	118746474	2596	*	RP23-266L14.1	38.8221	15.8692	1	0	1
chr11	118751530	118753168	1639	*	RP23-266L14.1	35.2255	11.6181	1	0	1
chr11	118791306	118795985	4680	*	RP23-266L14.1	100	100	1	0	1
chr11	118915576	118917590	2015	*	RP23-266L14.1	26.2422	1	1	0	1
chr11	118954489	118956419	1931	*	RP23-266L14.1	27.5599	2.55748	1	0	1
chr11	118972255	118973837	1583	*	RP23-266L14.1	29.3617	4.68717	1	0	1
chr11	119214582	119216919	2338	*	RP23-266L14.1	36.3937	12.9988	1	0	1
chr11	118412505	118413709	1205	*	Rbfox3	0	39.494	8.20522e-242	241.086	1.85985e-240
chr11	118422826	118424419	1594	*	Rbfox3	0	11.6401	1.10882e-69	68.9551	6.85452e-69
chr11	118435962	118437157	1196	*	Rbfox3	0	4.42461	4.31544e-25	24.365	1.41992e-24
chr11	118511501	118513161	1661	*	Rbfox3	0	14.106	6.40298e-85	84.1936	4.50417e-84
chr11	118529986	118531309	1324	*	Rbfox3	0	6.30704	1.00461e-36	35.998	4.18245e-36
chr11	118550212	118552425	2214	*	Rbfox3	36.9682	23.3914	2.65639e-142	141.576	3.3869e-141
chr11	118599548	118601087	1540	*	Rbfox3	0	100	0	615	0
chr11	118710649	118711990	1342	*	Rbfox3	0	20.4572	3.60704e-124	123.443	3.34471e-123
chr11	118712349	118713051	703	*	Rbfox3	0	2.35004	2.85372e-12	11.5446	5.82158e-12
chr11	118727528	118729994	2467	*	Rbfox3	0	17.538	3.95507e-106	105.403	3.36181e-105
chr11	118738284	118740505	2222	*	Rbfox3	0	5.87506	4.69458e-34	33.3284	1.77351e-33
chr11	118744024	118745905	1882	*	Rbfox3	0	24.5351	2.27237e-149	148.644	3.56588e-148
chr11	118748316	118749118	803	*	Rbfox3	0	6.61969	1.17473e-38	37.9301	5.32544e-38
chr11	118751484	118753049	1566	*	Rbfox3	0	24.3644	2.57961e-148	147.588	3.75886e-147
chr11	118754098	118755559	1462	*	Rbfox3	0	14.5153	1.89004e-87	86.7235	1.37703e-86
chr11	118757170	118758062	893	*	Rbfox3	0	41.5221	2.40383e-254	253.619	6.12978e-253
chr11	118766686	118767719	1034	*	Rbfox3	0	2.70722	1.77074e-14	13.7518	4.01369e-14
chr11	118768781	118770026	1246	*	Rbfox3	0	20.123	4.193e-122	121.377	3.71901e-121
chr11	118772804	118773764	961	*	Rbfox3	0	8.85257	1.86735e-52	51.7288	1.02957e-51
chr11	118781068	118782610	1543	*	Rbfox3	0	8.67121	2.46594e-51	50.608	1.32382e-50
chr11	118791196	118791905	710	*	Rbfox3	0	3.22005	1.19943e-17	16.921	2.98395e-17
chr11	118791991	118795761	3771	*	Rbfox3	0	38.8341	9.81498e-238	237.008	2.00226e-236
chr11	118813467	118815750	2284	*	Rbfox3	0	21.5544	5.98086e-131	130.223	6.42155e-130
chr11	118824911	118826446	1536	*	Rbfox3	0	3.23919	9.13471e-18	17.0393	2.30059e-17
chr11	118847320	118848557	1238	*	Rbfox3	0	12.4822	6.93562e-75	74.1589	4.42146e-74
chr11	118890381	118891575	1195	*	Rbfox3	0	4.09759	4.52817e-23	22.3441	1.35845e-22
chr11	118895874	118898143	2270	*	Rbfox3	0	2.8555	2.14684e-15	14.6682	4.92085e-15
chr11	118906495	118909553	3059	*	Rbfox3	100	100	1.42002e-141	140.848	1.70403e-140
chr11	118915576	118917590	2015	*	Rbfox3	25.0839	3.92869	5.0087e-22	21.3003	1.41913e-21
chr11	118940076	118941429	1354	*	Rbfox3	0	100	0	615	0
chr11	118954551	118956156	1606	*	Rbfox3	0	100	0	615	0
chr11	118956492	118957972	1481	*	Rbfox3	0	27.0751	4.57077e-165	164.34	7.7703e-164
chr11	118963681	118965681	2001	*	Rbfox3	0	23.6454	7.15351e-144	143.145	9.72877e-143
chr11	118972291	118973685	1395	*	Rbfox3	0	100	0	615	0
chr11	118998059	119000113	2055	*	Rbfox3	0	3.17802	2.18114e-17	16.6613	5.29705e-17
chr11	119051549	119059617	8069	*	Rbfox3	46.9837	26.532	5.84412e-69	68.2333	3.50647e-68
chr11	119144439	119145652	1214	*	Rbfox3	0	4.75861	3.72377e-27	26.429	1.28754e-26
chr11	119157393	119158316	924	*	Rbfox3	0	1.59312	1.35835e-07	6.86699	2.3092e-07
chr11	119176053	119178688	2636	*	Rbfox3	26.1016	12.7788	1.01906e-76	75.9918	6.70605e-76
chr11	119182905	119184208	1304	*	Rbfox3	0	3.14495	3.49179e-17	16.457	8.3803e-17
chr11	119186866	119188089	1224	*	Rbfox3	0	1.0503	0.000307296	3.51244	0.000444598
chr11	119197548	119199399	1852	*	Rbfox3	0	29.0912	1.58888e-177	176.799	2.94666e-176
chr11	119208883	119210296	1414	*	Rbfox3	0	100	0	615	0
chr11	119210436	119211226	791	*	Rbfox3	0	21.5318	8.24681e-131	130.084	8.41174e-130
chr11	119214582	119216919	2338	*	Rbfox3	37.5353	15.5166	8.36771e-37	36.0774	3.55628e-36
chr11	119223253	119223986	734	*	Rbfox3	0	21.762	3.11881e-132	131.506	3.53465e-131
chr11	119258048	119259490	1443	*	Rbfox3	0	2.35008	2.85218e-12	11.5448	5.82158e-12
chr11	118997939	119000370	2432	*	Cbx8	33.0649	9.56509	1	0	1
chr11	119039612	119041031	1420	*	Cbx8	100	100	1	0	1
chr11	119051549	119059617	8069	*	Cbx8	45.747	24.4725	1	0	1
chr11	119126060	119131049	4990	*	Cbx8	25.7784	1	1	0	1
chr11	119214582	119216919	2338	*	Cbx8	34.2367	10.9424	1	0	1
chr11	118781068	118782610	1543	*	Cbx4	0	39.3157	1.06296e-34	33.9735	5.12877e-33
chr11	118813467	118814634	1168	*	Cbx4	0	1.7451	6.65549e-05	4.17682	0.000298723
chr11	118895874	118898143	2270	*	Cbx4	0	1.21573	0.000174992	3.75698	0.000675469
chr11	118940076	118941429	1354	*	Cbx4	0	2.72081	1.12036e-05	4.95064	5.84405e-05
chr11	118998059	119000113	2055	*	Cbx4	0	17.458	2.29917e-17	16.6384	2.95826e-16
chr11	119051549	119059617	8069	*	Cbx4	38.6926	17.9005	1.02462e-17	16.9894	1.41251e-16
chr11	119078007	119079656	1650	*	Cbx4	0	100	7.92135e-83	82.1012	7.6441e-81
chr11	119080442	119086198	5757	*	Cbx4	100	100	1	0	1
chr11	119126173	119127757	1585	*	Cbx4	0	1.24465	0.000165989	3.77992	0.000653792
chr11	119134154	119135290	1137	*	Cbx4	0	2.29371	2.44395e-05	4.61191	0.000120944
chr11	119176104	119177724	1621	*	Cbx4	0	5.86945	3.56638e-08	7.44777	2.5493e-07
chr11	119186866	119188089	1224	*	Cbx4	0	9.76242	2.91592e-11	10.5352	2.67987e-10
chr11	119362136	119364268	2133	*	Cbx4	0	52.5423	3.44161e-45	44.4632	2.2141e-43
chr11	119508891	119510035	1145	*	Cbx4	0	1.84034	5.59304e-05	4.25235	0.000263282
chr11	119528513	119529542	1030	*	Cbx4	0	7.89459	8.8333e-10	9.05388	7.10344e-09
chr11	119550497	119551747	1251	*	Cbx4	0	3.68047	1.94209e-06	5.71173	1.17133e-05
chr11	119557341	119560074	2734	*	Cbx4	0	26.3332	2.10268e-24	23.6772	6.76361e-23
chr11	119077982	119080370	2389	*	Mir6934	63.6273	45.5034	1	0	1
chr11	119155888	119161343	5456	*	Mir6934	100	100	1	0	1
chr11	119186843	119188389	1547	*	Mir6934	25.7582	1	1	0	1
chr11	119362254	119364427	2174	*	Mir6934	52.0894	31.9441	1	0	1
chr11	118940221	118941471	1251	*	RP23-13O17.2	28.2361	1	1	0	1
chr11	118954489	118956419	1931	*	RP23-13O17.2	39.4556	14.5846	1	0	1
chr11	118972255	118973837	1583	*	RP23-13O17.2	32.7829	6.50525	1	0	1
chr11	119208931	119211394	2464	*	RP23-13O17.2	33.1992	7.00934	1	0	1
chr11	119220094	119220877	784	*	RP23-13O17.2	100	100	1	0	1
chr11	118768781	118770026	1246	*	Gaa	0	2.05467	7.91383e-06	5.10161	1.394e-05
chr11	118772804	118773764	961	*	Gaa	0	1.62386	4.54607e-05	4.34236	7.7243e-05
chr11	118781068	118782610	1543	*	Gaa	0	100	1.90464e-178	177.72	3.65691e-176
chr11	118791196	118791905	710	*	Gaa	0	1.98567	1.04708e-05	4.98002	1.81117e-05
chr11	118813467	118815750	2284	*	Gaa	0	21.2021	1.42255e-39	38.8469	1.95093e-38
chr11	118824911	118826123	1213	*	Gaa	0	8.09247	1.80874e-16	15.7426	6.31415e-16
chr11	118847320	118848557	1238	*	Gaa	0	2.38767	2.0488e-06	5.6885	3.78241e-06
chr11	118873688	118876076	2389	*	Gaa	0	7.79505	6.04721e-16	15.2184	2.03696e-15
chr11	118890381	118891575	1195	*	Gaa	0	3.03416	1.48638e-07	6.82787	3.00406e-07
chr11	118895874	118898143	2270	*	Gaa	0	8.61148	2.20126e-17	16.6573	8.80503e-17
chr11	118906882	118907879	998	*	Gaa	0	7.46695	2.28977e-15	14.6402	7.20714e-15
chr11	118915667	118917483	1817	*	Gaa	0	4.8537	9.23371e-11	10.0346	2.36383e-10
chr11	118940076	118941429	1354	*	Gaa	0	15.2969	3.63268e-29	28.4398	2.24992e-28
chr11	118956492	118957972	1481	*	Gaa	0	3.529	1.9954e-08	7.69997	4.30469e-08
chr11	118963681	118965681	2001	*	Gaa	0	3.19677	7.6833e-08	7.11445	1.56935e-07
chr11	118998059	119000113	2055	*	Gaa	0	20.0345	1.62487e-37	36.7892	1.83515e-36
chr11	119051549	119059617	8069	*	Gaa	30.2274	35.415	1.27118e-64	63.8958	4.06778e-63
chr11	119078007	119079656	1650	*	Gaa	0	16.0675	1.59313e-30	29.7977	1.05476e-29
chr11	119126173	119127757	1585	*	Gaa	0	2.6661	6.619e-07	6.17921	1.27085e-06
chr11	119127808	119128643	836	*	Gaa	0	1.08246	0.000409078	3.38819	0.000654525
chr11	119134154	119135290	1137	*	Gaa	0	2.2249	3.96618e-06	5.40163	7.05099e-06
chr11	119144439	119145652	1214	*	Gaa	0	8.14945	1.43534e-16	15.843	5.2997e-16
chr11	119157393	119158316	924	*	Gaa	0	3.44462	2.81015e-08	7.55127	5.99499e-08
chr11	119176104	119177724	1621	*	Gaa	0	28.7269	7.78466e-53	52.1088	2.13522e-51
chr11	119182905	119184208	1304	*	Gaa	0	1.02296	0.00052079	3.28334	0.000826378
chr11	119186866	119188089	1224	*	Gaa	0	8.10872	1.69333e-16	15.7713	6.02073e-16
chr11	119197548	119199399	1852	*	Gaa	0	18.4411	1.04453e-34	33.9811	9.11593e-34
chr11	119208883	119210296	1414	*	Gaa	0	17.2095	1.54705e-32	31.8105	1.10012e-31
chr11	119210436	119211226	791	*	Gaa	0	12.5158	2.896e-24	23.5382	1.58866e-23
chr11	119214716	119216634	1919	*	Gaa	0	11.3742	2.97674e-22	21.5263	1.54468e-21
chr11	119223253	119223986	734	*	Gaa	0	2.31178	2.78771e-06	5.55475	5.04943e-06
chr11	119258048	119259490	1443	*	Gaa	0	5.4929	6.90004e-12	11.1611	1.79028e-11
chr11	119362136	119364268	2133	*	Gaa	0	20.6171	1.52772e-38	37.816	1.83326e-37
chr11	119508891	119510035	1145	*	Gaa	0	9.04196	3.83707e-18	17.416	1.56748e-17
chr11	119513662	119516411	2750	*	Gaa	0	6.16397	4.53064e-13	12.3438	1.27924e-12
chr11	119516597	119517642	1046	*	Gaa	0	2.74908	4.72666e-07	6.32545	9.35586e-07
chr11	119528513	119529542	1030	*	Gaa	0	17.8065	1.37242e-33	32.8625	1.05402e-32
chr11	119531534	119533096	1563	*	Gaa	0	10.4426	1.30491e-20	19.8844	6.26359e-20
chr11	119550497	119551747	1251	*	Gaa	0	9.81123	1.69139e-19	18.7718	7.21658e-19
chr11	119557312	119560233	2922	*	Gaa	25.9804	37.6487	1.47056e-68	67.8325	5.64694e-67
chr11	119585375	119587651	2277	*	Gaa	0	6.71133	4.91475e-14	13.3085	1.42975e-13
chr11	119624773	119626529	1757	*	Gaa	0	7.15762	8.03453e-15	14.095	2.44862e-14
chr11	119685203	119686909	1707	*	Gaa	0	5.67953	3.23545e-12	11.4901	8.62787e-12
chr11	119708514	119710016	1503	*	Gaa	0	8.51438	3.26439e-17	16.4862	1.27911e-16
chr11	119738742	119740282	1541	*	Gaa	0	22.1194	3.43775e-41	40.4637	5.5004e-40
chr11	119051549	119059617	8069	*	Eif4a3	30.0701	1	1	0	1
chr11	119078007	119079656	1650	*	Eif4a3	0	100	8.51354e-182	181.07	1.66014e-179
chr11	119299048	119300077	1030	*	Eif4a3	100	100	1	0	1
chr11	119516597	119517642	1046	*	Eif4a3	0	7.90616	3.77812e-20	19.4227	3.68366e-18
chr11	119550497	119551747	1251	*	Eif4a3	0	1.86338	1.52694e-09	8.81618	5.95506e-08
chr11	119077982	119080370	2389	*	Mir1932	39.7333	1	1	0	1
chr11	119557312	119560233	2922	*	RP23-161I3.2	48.9394	1	1	0	1
chr11	119893068	119894715	1648	*	Gm23663	26.8242	1	1	0	1
chr11	120167164	120170361	3198	*	Mir3065	25.1362	1	1	0	1
chr11	119557341	119560074	2734	*	Aatk	0	26.8439	1.2051e-38	37.919	1.15689e-36
chr11	119786157	119787170	1014	*	Aatk	0	1.23771	2.65587e-05	4.57579	0.000392252
chr11	119787957	119790329	2373	*	Aatk	25.9158	1.3289	2.02051e-05	4.69454	0.000323281
chr11	119845632	119846342	711	*	Aatk	0	11.7787	4.99137e-19	18.3018	2.39586e-17
chr11	119896676	119897745	1070	*	Aatk	0	100	6.61717e-134	133.179	1.2705e-131
chr11	119969682	119971239	1558	*	Aatk	0	2.34124	9.71068e-07	6.01275	1.69496e-05
chr11	120021960	120023504	1545	*	Aatk	0	2.50082	6.018e-07	6.22055	1.15546e-05
chr11	120044985	120046835	1851	*	Aatk	100	100	1	0	1
chr11	119787957	119790329	2373	*	RP23-37J21.6	29.2931	1	1	0	1
chr11	120167164	120170361	3198	*	RP23-37J21.6	31.4946	3.70059	1	0	1
chr11	120181967	120188738	6772	*	RP23-37J21.6	100	100	1	0	1
chr11	120190502	120191293	792	*	RP23-37J21.6	100	100	1	0	1
chr11	120292580	120297467	4888	*	RP23-37J21.6	30.4263	2.39009	1	0	1
chr11	120303358	120308790	5433	*	RP23-37J21.6	51.3054	28.0017	1	0	1
chr11	120310119	120312143	2025	*	RP23-37J21.6	43.7357	18.7162	1	0	1
chr11	120314552	120317614	3063	*	RP23-37J21.6	33.9324	6.69095	1	0	1
chr11	120215622	120216815	1194	*	RP23-37J21.8	100	100	1	0	1
chr11	120292580	120297467	4888	*	RP23-37J21.8	43.9931	22.4566	1	0	1
chr11	120303358	120308790	5433	*	RP23-37J21.8	29.5957	5.5429	1	0	1
chr11	120310119	120312143	2025	*	RP23-37J21.8	44.1769	22.6726	1	0	1
chr11	119787867	119790329	2463	*	Bahcc1	34.234	23.5398	2.97717e-33	32.5262	1.7863e-31
chr11	119896676	119897745	1070	*	Bahcc1	0	9.941	1.00889e-16	15.9962	3.02667e-15
chr11	120167164	120170361	3198	*	Bahcc1	30.9418	100	3.40898e-126	125.467	6.13617e-124
chr11	120223211	120231196	7986	*	Bahcc1	100	100	4.77225e-34	33.3213	4.29503e-32
chr11	120233336	120234948	1613	*	Bahcc1	100	100	1	0	1
chr11	120237873	120244221	6349	*	Bahcc1	100	100	1	0	1
chr11	120279047	120281924	2878	*	Bahcc1	33.3658	12.425	9.6474e-20	19.0156	4.34133e-18
chr11	120292580	120297467	4888	*	Bahcc1	30.3615	1	1	0	1
chr11	120303358	120308790	5433	*	Bahcc1	51.0059	26.6634	1	0	1
chr11	120310119	120312143	2025	*	Bahcc1	40.1829	13.2091	1	0	1
chr11	120314552	120317614	3063	*	Bahcc1	36.7875	8.98825	1	0	1
chr11	11819851	11825964	6114	*	Grb10	39.42	53.6808	1.26837e-109	108.897	2.01128e-108
chr11	11854570	11856738	2169	*	Grb10	0	22.5058	1.6146e-47	46.7919	1.49351e-46
chr11	12034065	12037441	3377	*	Grb10	100	100	7.26103e-24	23.139	3.66352e-23
chr11	119857403	119858669	1267	*	Actg1	0	69.1957	1.82679e-123	122.738	7.0788e-122
chr11	119896676	119897745	1070	*	Actg1	0	100	3.33208e-177	176.477	2.58236e-175
chr11	119934538	119936070	1533	*	Actg1	0	56.6588	1.35739e-101	100.867	4.2079e-100
chr11	119939714	119940605	892	*	Actg1	0	98.0352	8.92168e-174	173.05	4.60954e-172
chr11	119969682	119971239	1558	*	Actg1	0	30.8168	1.63993e-56	55.7852	2.54189e-55
chr11	120021960	120023504	1545	*	Actg1	0	15.0106	6.15365e-29	28.2109	4.76908e-28
chr11	120039968	120040941	974	*	Actg1	0	10.6935	2.09113e-21	20.6796	1.08286e-20
chr11	120050888	120051721	834	*	Actg1	0	20.1794	5.91662e-38	37.2279	7.05443e-37
chr11	120121771	120122708	938	*	Actg1	0	18.0654	2.88396e-34	33.54	2.62949e-33
chr11	120167164	120170361	3198	*	Actg1	26.5533	1	1	0	1
chr11	120259069	120260340	1272	*	Actg1	0	36.0421	1.25653e-65	64.9008	2.16402e-64
chr11	120279108	120281286	2179	*	Actg1	0	15.7468	3.19785e-30	29.4951	2.60877e-29
chr11	120292580	120297467	4888	*	Actg1	31.4846	6.85041	1	0	1
chr11	120299230	120300031	802	*	Actg1	0	30.3995	8.76516e-56	55.0572	1.23509e-54
chr11	120303358	120308790	5433	*	Actg1	43.1074	20.6395	1	0	1
chr11	120310119	120312143	2025	*	Actg1	44.1526	21.8796	1	0	1
chr11	120314552	120317614	3063	*	Actg1	39.1655	15.9629	7.13239e-06	5.14676	2.126e-05
chr11	120350293	120351402	1110	*	Actg1	100	100	1	0	1
chr11	119896676	119897745	1070	*	Faap100	0	100	5.62221e-71	70.2501	8.60197e-69
chr11	119939714	119940605	892	*	Faap100	0	10.0128	1.42894e-12	11.845	3.6438e-11
chr11	119969682	119971239	1558	*	Faap100	0	11.79	1.00356e-13	12.9985	3.07088e-12
chr11	120303358	120308790	5433	*	Faap100	32.0099	7.18855	1	0	1
chr11	120314552	120317614	3063	*	Faap100	26.8096	1	1	0	1
chr11	120377205	120378791	1587	*	Faap100	100	100	1	0	1
chr11	119988530	119989838	1309	*	Mrpl12	0	15.4392	5.74522e-94	93.2407	1.63164e-92
chr11	120240024	120240811	788	*	Mrpl12	0	2.66103	4.01152e-15	14.3967	4.06882e-14
chr11	120260986	120263108	2123	*	Mrpl12	0	10.3005	2.9257e-62	61.5338	6.92415e-61
chr11	120303358	120308790	5433	*	Mrpl12	29.1943	3.28801	1	0	1
chr11	120310119	120312143	2025	*	Mrpl12	27.2826	1	1	0	1
chr11	120353216	120353987	772	*	Mrpl12	0	1.19885	4.21952e-06	5.37474	2.532e-05
chr11	120357305	120358730	1426	*	Mrpl12	0	7.3942	2.50367e-44	43.6014	5.07888e-43
chr11	120484519	120485629	1111	*	Mrpl12	100	100	1	0	1
chr11	120694705	120696240	1536	*	Mrpl12	0	16.6646	1.57709e-101	100.802	5.59866e-100
chr11	120833074	120834986	1913	*	Mrpl12	0	100	0	615	0
chr11	120950024	120951746	1723	*	Mrpl12	0	5.89173	4.6684e-35	34.3308	7.3657e-34
chr11	120240024	120240811	788	*	Slc25a10	0	2.40027	1.80668e-06	5.74312	1.49848e-05
chr11	120260986	120263108	2123	*	Slc25a10	0	6.82239	5.97061e-12	11.224	8.41856e-11
chr11	120357305	120358730	1426	*	Slc25a10	0	3.76352	3.69187e-08	7.43275	3.47035e-07
chr11	120491827	120492535	709	*	Slc25a10	100	100	1	0	1
chr11	120694705	120696240	1536	*	Slc25a10	0	49.6584	4.83348e-65	64.3157	2.27173e-63
chr11	120833074	120834986	1913	*	Slc25a10	0	100	1.95002e-127	126.71	2.74953e-125
chr11	120950024	120951746	1723	*	Slc25a10	0	12.7855	2.42767e-19	18.6148	6.84602e-18
chr11	120184122	120186230	2109	*	P4hb	0	4.7011	8.92589e-10	9.04935	5.78058e-09
chr11	120238538	120239248	711	*	P4hb	0	2.84766	5.23202e-07	6.28133	2.37185e-06
chr11	120240024	120240811	788	*	P4hb	0	8.15425	6.2164e-15	14.2065	5.28394e-14
chr11	120259616	120260340	725	*	P4hb	0	4.24622	4.26563e-09	8.37002	2.52229e-08
chr11	120260986	120263108	2123	*	P4hb	0	58.7735	1.57108e-90	89.8038	5.34167e-89
chr11	120292580	120297467	4888	*	P4hb	30.035	1	1	0	1
chr11	120303358	120308790	5433	*	P4hb	44.4386	18.8323	1	0	1
chr11	120310119	120312143	2025	*	P4hb	40.4171	13.8535	1	0	1
chr11	120314552	120317614	3063	*	P4hb	30.706	1.83076	1	0	1
chr11	120353216	120353987	772	*	P4hb	0	2.45412	2.02485e-06	5.69361	8.60562e-06
chr11	120357305	120358730	1426	*	P4hb	0	39.1102	3.65024e-61	60.4377	8.27389e-60
chr11	120571834	120572906	1073	*	P4hb	100	100	1	0	1
chr11	120694705	120696240	1536	*	P4hb	0	71.0967	6.19555e-109	108.208	4.21298e-107
chr11	120833074	120834986	1913	*	P4hb	0	100	4.2309e-152	151.374	5.75403e-150
chr11	120950024	120951746	1723	*	P4hb	0	19.1113	2.68945e-31	30.5703	5.22522e-30
chr11	120121771	120122708	938	*	Arhgdia	0	17.8775	8.68772e-23	22.0611	8.37744e-22
chr11	120184122	120186230	2109	*	Arhgdia	0	8.249	4.53482e-12	11.3434	1.61105e-11
chr11	120238538	120239248	711	*	Arhgdia	0	1.83541	6.24647e-05	4.20437	0.000115517
chr11	120240024	120240811	788	*	Arhgdia	0	9.74238	9.8687e-14	13.0057	4.0372e-13
chr11	120259616	120260340	725	*	Arhgdia	0	34.1294	7.05826e-41	40.1513	1.36124e-39
chr11	120260986	120263108	2123	*	Arhgdia	0	100	3.36536e-114	113.473	4.54323e-112
chr11	120279108	120279868	761	*	Arhgdia	0	7.91066	1.07938e-11	10.9668	3.7363e-11
chr11	120299230	120300031	802	*	Arhgdia	0	3.41353	1.09395e-06	5.961	2.34417e-06
chr11	120303358	120308790	5433	*	Arhgdia	34.0534	11.4527	2.12905e-09	8.67181	5.74845e-09
chr11	120310119	120312143	2025	*	Arhgdia	27.3494	3.69127	5.36834e-07	6.27016	1.18807e-06
chr11	120314552	120317614	3063	*	Arhgdia	25.0881	6.13833	1.01386e-09	8.99402	2.97546e-09
chr11	120357305	120358730	1426	*	Arhgdia	0	62.6828	1.16258e-72	71.9346	5.23159e-71
chr11	120579339	120581239	1901	*	Arhgdia	100	100	1	0	1
chr11	120694705	120696240	1536	*	Arhgdia	0	38.9278	3.21742e-46	45.4925	7.2392e-45
chr11	120799542	120800795	1254	*	Arhgdia	0	1.88014	5.56979e-05	4.25416	0.000104434
chr11	120833074	120834986	1913	*	Arhgdia	0	22.8427	2.58301e-28	27.5879	3.17006e-27
chr11	120950024	120951746	1723	*	Arhgdia	0	24.4911	3.77739e-30	29.4228	5.66609e-29
chr11	120228408	120229367	960	*	Aspscr1	0	1.41781	2.12971e-05	4.67168	0.000190839
chr11	120303358	120308790	5433	*	Aspscr1	39.4565	100	1.30865e-09	8.88318	4.22041e-08
chr11	120310119	120312143	2025	*	Aspscr1	30.2258	20.0897	3.39348e-06	5.46936	5.47198e-05
chr11	120314552	120317614	3063	*	Aspscr1	30.7723	7.94375	1.1208e-05	4.95047	0.000120486
chr11	120672921	120674313	1393	*	Aspscr1	100	100	1	0	1
chr11	120240024	120240811	788	*	Dcxr	0	4.83728	1.00994e-06	5.9957	6.84514e-06
chr11	120259616	120260340	725	*	Dcxr	0	23.9959	1.48179e-17	16.8292	2.58254e-16
chr11	120260986	120263108	2123	*	Dcxr	0	99.2341	4.2291e-60	59.3738	2.57975e-58
chr11	120299230	120300031	802	*	Dcxr	0	17.7881	4.79798e-14	13.3189	7.31692e-13
chr11	120357305	120358730	1426	*	Dcxr	0	58.2446	6.37347e-37	36.1956	1.94391e-35
chr11	120694705	120696240	1536	*	Dcxr	0	15.3966	1.0799e-12	11.9666	1.29321e-11
chr11	120833065	120835125	2061	*	Dcxr	25.7072	100	1.56016e-60	59.8068	1.90339e-58
chr11	120950024	120951746	1723	*	Dcxr	0	15.6318	7.95041e-13	12.0996	1.07772e-11
chr11	120694705	120696240	1536	*	Slc16a3	0	67.5543	2.07395e-95	94.6832	6.84403e-94
chr11	120833065	120835125	2061	*	Slc16a3	27.7456	100	1.24144e-139	138.906	1.22903e-137
chr11	120948901	120952387	3487	*	Slc16a3	100	100	2.38896e-28	27.6218	4.73015e-27
chr11	18495006	18496046	1041	*	RP23-436D9.1	100	100	1	0	1
chr11	18873906	18879819	5914	*	RP23-377H12.1	100	100	1	0	1
chr11	18916101	18920304	4204	*	RP23-377H12.1	32.0847	9.04341	1	0	1
chr11	18988432	18991426	2995	*	RP23-377H12.1	31.0344	7.81722	1	0	1
chr11	18988432	18991426	2995	*	AL603984.1	25.4003	1	1	0	1
chr11	19013748	19017429	3682	*	AL603984.2	100	100	1	0	1
chr11	18916101	18920304	4204	*	Meis1	39.4134	44.4927	2.17015e-46	45.6635	1.30209e-44
chr11	18929807	18932112	2306	*	Meis1	0	11.5732	7.8021e-17	16.1078	2.34063e-15
chr11	19017921	19018470	550	*	Meis1	100	100	1	0	1
chr11	19020736	19021946	1211	*	Meis1	100	100	1	0	1
chr11	20231973	20232895	923	*	Cep68	0	12.2962	9.0587e-08	7.04293	5.48052e-06
chr11	20248030	20249556	1527	*	Cep68	100	100	1	0	1
chr11	20399939	20401447	1509	*	Cep68	0	5.35335	3.1563e-06	5.50082	9.5478e-05
chr11	20639527	20640915	1389	*	Cep68	0	100	2.99649e-27	26.5234	3.62575e-25
chr11	20654390	20657792	3403	*	Cep68	27.0578	2.25469	1.53972e-05	4.81256	0.000372612
chr11	20663113	20665398	2286	*	Cep68	0	1	2.92502e-05	4.53387	0.000589879
chr11	20459992	20461058	1067	*	Sertad2	0	36.4974	1.4008e-12	11.8536	2.77826e-11
chr11	20632024	20633777	1754	*	Sertad2	100	100	1	0	1
chr11	20638549	20641246	2698	*	Sertad2	29.3892	53.0477	7.87927e-16	15.1035	1.87527e-14
chr11	20649150	20650753	1604	*	Sertad2	0	53.6379	6.03381e-16	15.2194	1.79506e-14
chr11	20654390	20657792	3403	*	Sertad2	36.7995	10.1008	9.71151e-07	6.01271	1.15567e-05
chr11	20663113	20665398	2286	*	Sertad2	0	35.2542	2.45755e-12	11.6095	4.17783e-11
chr11	20858455	20859955	1501	*	Sertad2	0	100	4.75008e-25	24.3233	5.6526e-23
chr11	21992306	22001797	9492	*	Otx1	100	100	0	615	0
chr11	22003366	22006152	2787	*	Otx1	100	100	4.40274e-180	179.356	4.51281e-179
chr11	22006210	22009385	3176	*	Otx1	71.545	100	0	615	0
chr11	22016016	22019406	3391	*	Otx1	49.1877	28.5365	2.49168e-98	97.6035	1.57167e-97
chr11	22346998	22349541	2544	*	Otx1	30.5751	8.64736	3.16557e-51	50.4995	1.3662e-50
chr11	22458445	22459912	1468	*	Otx1	28.139	11.5921	2.01171e-69	68.6964	1.031e-68
chr11	22559739	22561868	2130	*	RP23-242C19.8	27.6172	1	1	0	1
chr11	24739246	24741447	2202	*	RP23-340O10.1	31.5663	5.51078	1	0	1
chr11	25155320	25158137	2818	*	RP23-340O10.1	27.822	1	1	0	1
chr11	29693713	29694930	1218	*	Rtn4	100	100	1	0	1
chr11	29773445	29775211	1767	*	Rtn4	0	49.9142	2.19413e-82	81.6587	4.90022e-81
chr11	29788305	29789684	1380	*	Rtn4	0	85.5485	1.68841e-139	138.773	5.65616e-138
chr11	30023812	30025344	1533	*	Rtn4	0	3.18463	1.73054e-07	6.76182	4.14094e-07
chr11	30160449	30161803	1355	*	Rtn4	0	3.97607	9.3258e-09	8.03031	2.60345e-08
chr11	31694405	31695575	1171	*	Cpeb4	0	65.6155	1.58757e-131	130.799	7.35575e-130
chr11	31752998	31754863	1866	*	Cpeb4	0	20.5633	7.79489e-43	42.1082	1.08349e-41
chr11	31869566	31870460	895	*	Cpeb4	100	100	1	0	1
chr11	31872408	31873503	1096	*	Cpeb4	0	30.3035	5.21027e-62	61.2831	1.81057e-60
chr11	31940473	31942317	1845	*	Cpeb4	0	23.6501	6.53114e-49	48.185	1.13478e-47
chr11	32000836	32003366	2531	*	Cpeb4	0	20.6646	4.92507e-43	42.3076	7.60649e-42
chr11	32019619	32021015	1397	*	Cpeb4	0	9.60326	2.93754e-21	20.532	2.14904e-20
chr11	32026312	32028618	2307	*	Cpeb4	39.4419	24.7434	4.59838e-51	50.3374	9.13107e-50
chr11	32037359	32038140	782	*	Cpeb4	0	4.73413	1.13104e-11	10.9465	4.91297e-11
chr11	32039285	32041122	1838	*	Cpeb4	0	8.20091	1.69313e-18	17.7713	1.12069e-17
chr11	32050490	32051669	1180	*	Cpeb4	0	3.15029	1.48412e-08	7.82853	4.91173e-08
chr11	32060692	32061406	715	*	Cpeb4	0	4.52917	2.86391e-11	10.543	1.17083e-10
chr11	32063054	32065277	2224	*	Cpeb4	39.7883	86.8474	2.53003e-173	172.597	1.75837e-171
chr11	32068467	32069876	1410	*	Cpeb4	0	3.73328	1.05627e-09	8.97622	3.76467e-09
chr11	32086237	32088341	2105	*	Cpeb4	0	2.89122	4.80268e-08	7.31852	1.51721e-07
chr11	32105870	32106941	1072	*	Cpeb4	0	4.48954	3.4276e-11	10.465	1.32343e-10
chr11	32108292	32109242	951	*	Cpeb4	0	7.44302	5.2564e-17	16.2793	3.17669e-16
chr11	32125349	32126759	1411	*	Cpeb4	0	7.64007	2.15164e-17	16.6672	1.35945e-16
chr11	32126900	32128000	1101	*	Cpeb4	0	18.7474	2.92827e-39	38.5334	3.13099e-38
chr11	32135493	32136605	1113	*	Cpeb4	0	9.64468	2.43465e-21	20.6136	1.88009e-20
chr11	32137559	32139119	1561	*	Cpeb4	0	2.18005	1.20644e-06	5.91849	3.56798e-06
chr11	32140700	32143318	2619	*	Cpeb4	0	100	3.24014e-199	198.489	4.50379e-197
chr11	32156591	32158967	2377	*	Cpeb4	0	11.5333	4.66019e-25	24.3316	4.04854e-24
chr11	32160169	32163239	3071	*	Cpeb4	25.4717	26.8712	2.97798e-55	54.5261	8.27879e-54
chr11	32237804	32238991	1188	*	Cpeb4	0	1.02364	0.00022806	3.64195	0.000587043
chr11	31694405	31695575	1171	*	Nsg2	0	22.4566	1.14523e-136	135.941	2.56859e-135
chr11	31752998	31754863	1866	*	Nsg2	0	16.2996	1.24837e-98	97.9037	2.1777e-97
chr11	31759386	31760856	1471	*	Nsg2	0	1.05316	0.000194204	3.71174	0.00038595
chr11	31872408	31873503	1096	*	Nsg2	0	11.1573	7.33146e-67	66.1348	7.6736e-66
chr11	31940473	31942317	1845	*	Nsg2	0	11.2745	1.38432e-67	66.8588	1.55241e-66
chr11	32000347	32003624	3278	*	Nsg2	100	100	2.94757e-145	144.531	7.71281e-144
chr11	32009565	32011209	1645	*	Nsg2	0	1.81095	4.04222e-09	8.39338	1.19741e-08
chr11	32016793	32021299	4507	*	Nsg2	29.9921	7.89128	1.10336e-46	45.9573	9.62372e-46
chr11	32026312	32028618	2307	*	Nsg2	62.2727	43.7444	3.66709e-175	174.436	1.91911e-173
chr11	32035051	32035770	720	*	Nsg2	0	1.10404	9.4173e-05	4.02607	0.000189553
chr11	32037359	32038140	782	*	Nsg2	0	3.9932	1.33289e-22	21.8752	6.53951e-22
chr11	32039285	32041167	1883	*	Nsg2	26.0083	6.7929	6.73625e-40	39.1716	4.80723e-39
chr11	32050490	32051669	1180	*	Nsg2	0	4.35846	7.38331e-25	24.1317	3.86393e-24
chr11	32060692	32061406	715	*	Nsg2	0	4.26732	2.69979e-24	23.5687	1.36731e-23
chr11	32063054	32065277	2224	*	Nsg2	57.0006	100	0	615	0
chr11	32068467	32069876	1410	*	Nsg2	0	3.90415	4.7314e-22	21.325	2.18479e-21
chr11	32086237	32088505	2269	*	Nsg2	39.096	16.4262	3.80524e-74	73.4196	4.59556e-73
chr11	32105713	32107237	1525	*	Nsg2	37.0089	16.6681	6.60793e-101	100.18	1.29681e-99
chr11	32108292	32109242	951	*	Nsg2	0	4.7834	1.74978e-27	26.757	1.01747e-26
chr11	32118509	32119898	1390	*	Nsg2	0	2.52297	1.6137e-13	12.7922	5.89188e-13
chr11	32125349	32126759	1411	*	Nsg2	0	3.52521	1.03769e-19	18.9839	4.2873e-19
chr11	32126900	32128000	1101	*	Nsg2	0	7.86424	1.62076e-46	45.7903	1.33926e-45
chr11	32135493	32136605	1113	*	Nsg2	0	2.23279	1.0013e-11	10.9994	3.41749e-11
chr11	32137452	32140198	2747	*	Nsg2	33.6068	9.95623	3.46467e-29	28.4603	2.09213e-28
chr11	32140700	32143318	2619	*	Nsg2	0	42.3484	1.47344e-259	258.832	1.15665e-257
chr11	32156514	32159322	2809	*	Nsg2	45.3178	23.7599	1.0929e-84	83.9614	1.42988e-83
chr11	32160169	32163239	3071	*	Nsg2	55.0181	35.1935	3.82441e-166	165.417	1.20086e-164
chr11	32237804	32238991	1188	*	Nsg2	0	1.34948	2.86785e-06	5.54244	6.82202e-06
chr11	32349082	32350074	993	*	Nsg2	0	2.29018	4.42606e-12	11.354	1.5442e-11
chr11	32372946	32374658	1713	*	Nsg2	0	6.85308	2.86169e-40	39.5434	2.13945e-39
chr11	32374832	32375537	706	*	Nsg2	0	1	0.000413666	3.38335	0.000801797
chr11	32498349	32499633	1285	*	Nsg2	0	1.42668	9.5637e-07	6.01937	2.3461e-06
chr11	32220525	32222418	1894	*	Rhbdf1	100	100	1	0	1
chr11	32235238	32236745	1508	*	Rhbdf1	0	3.2941	6.55784e-12	11.1832	1.97828e-10
chr11	32382547	32384909	2363	*	Rhbdf1	30.3068	100	2.3345e-31	30.6318	4.22544e-29
chr11	32604427	32605958	1532	*	Rhbdf1	0	63.6974	4.66688e-24	23.331	4.22353e-22
chr11	3122587	3125508	2922	*	Limk2	36.6673	1.34197	2.0244e-05	4.6937	0.000124163
chr11	3370299	3371218	920	*	Limk2	100	100	1	0	1
chr11	3724542	3726182	1641	*	Limk2	0	17.2691	1.25804e-19	18.9003	1.92899e-18
chr11	3733632	3734978	1347	*	Limk2	0	100	2.02132e-93	92.6944	1.85962e-91
chr11	3773447	3775554	2108	*	Limk2	0	69.3408	4.4971e-66	65.3471	2.06866e-64
chr11	34314696	34317510	2815	*	Fam196b	100	100	1.11926e-08	7.95107	2.38776e-07
chr11	35526969	35528847	1879	*	Wwc1	0	30.6527	2.3982e-187	186.62	3.16263e-186
chr11	35586672	35587916	1245	*	Wwc1	0	33.9413	1.163e-207	206.934	2.23085e-206
chr11	35854742	35858287	3546	*	Wwc1	35.1535	100	0	615	0
chr11	35863474	35866931	3458	*	Wwc1	0	18.7613	6.86854e-114	113.163	4.67504e-113
chr11	35873276	35874651	1376	*	Wwc1	0	4.6564	9.27651e-27	26.0326	2.50942e-26
chr11	35877141	35878968	1828	*	Wwc1	0	48.1068	3.63361e-295	294.44	1.91673e-293
chr11	35892128	35894106	1979	*	Wwc1	0	22.4855	6.78274e-137	136.169	5.50446e-136
chr11	35894170	35894909	740	*	Wwc1	0	5.21471	3.30004e-30	29.4815	9.94725e-30
chr11	35896662	35897398	737	*	Wwc1	0	3.52272	9.34302e-20	19.0295	1.99129e-19
chr11	35916237	35917010	774	*	Wwc1	0	37.3868	6.04823e-229	228.218	1.59522e-227
chr11	35919002	35920295	1294	*	Wwc1	0	38.1631	9.68061e-234	233.014	2.91801e-232
chr11	35926881	35927991	1111	*	Wwc1	0	32.3704	5.88237e-198	197.23	9.54754e-197
chr11	35932352	35934492	2141	*	Wwc1	0	16.0158	6.26488e-97	96.2031	3.77683e-96
chr11	35940593	35941851	1259	*	Wwc1	0	30.0622	1.06674e-183	182.972	1.32402e-182
chr11	35975986	35977124	1139	*	Wwc1	0	24.9897	2.30298e-152	151.638	2.20877e-151
chr11	35978926	35980220	1295	*	Wwc1	100	100	1	0	1
chr11	35989800	35990534	735	*	Wwc1	0	17.9433	7.76393e-109	108.11	4.96421e-108
chr11	35991373	35992476	1104	*	Wwc1	0	48.0453	8.71908e-295	294.06	3.67945e-293
chr11	35999479	36001965	2487	*	Wwc1	0	20.322	1.56998e-123	122.804	1.1423e-122
chr11	36035890	36037028	1139	*	Wwc1	0	35.7397	9.03376e-219	218.044	1.90612e-217
chr11	36053149	36055019	1871	*	Wwc1	0	28.8605	2.82399e-176	175.549	3.31034e-175
chr11	36071436	36074833	3398	*	Wwc1	0	100	0	615	0
chr11	36095699	36096881	1183	*	Wwc1	0	21.2276	3.99587e-129	128.398	3.01117e-128
chr11	36108580	36110150	1571	*	Wwc1	0	7.49548	2.68859e-44	43.5705	1.09095e-43
chr11	36120345	36122055	1711	*	Wwc1	0	5.32319	7.05336e-31	30.1516	2.1569e-30
chr11	36220032	36222048	2017	*	Wwc1	0	22.7557	1.45371e-138	137.838	1.22693e-137
chr11	36243118	36245551	2434	*	Wwc1	0	33.7575	1.5875e-206	205.799	2.79136e-205
chr11	36263673	36265633	1961	*	Wwc1	0	18.3549	2.22714e-111	110.652	1.46852e-110
chr11	36467596	36469359	1764	*	Wwc1	0	5.80607	7.33704e-34	33.1345	2.41893e-33
chr11	36477543	36479252	1710	*	Wwc1	0	20.2899	2.48116e-123	122.605	1.74508e-122
chr11	44618063	44621356	3294	*	Ebf1	100	100	1	0	1
chr11	44633902	44635379	1478	*	Ebf1	0	1.58317	3.86809e-08	7.4125	1.30294e-07
chr11	44799338	44801427	2090	*	Ebf1	0	1	0.000154083	3.81225	0.000386718
chr11	44831880	44834306	2427	*	Ebf1	30.6671	6.03191	1.32644e-35	34.8773	1.06115e-34
chr11	44841034	44842758	1725	*	Ebf1	0	2.87791	3.9291e-16	15.4057	1.86269e-15
chr11	44899533	44901625	2093	*	Ebf1	0	1.36551	8.53579e-07	6.06876	2.66483e-06
chr11	44903299	44904887	1589	*	Ebf1	0	24.8298	1.18007e-151	150.928	3.77621e-150
chr11	46055961	46057842	1882	*	Adam19	100	100	1	0	1
chr11	46214870	46215995	1126	*	Adam19	0	20.7745	7.75585e-22	21.1104	1.69078e-20
chr11	46218018	46219524	1507	*	Adam19	25.8578	100	5.01067e-92	91.3001	2.73082e-90
chr11	45880347	45882314	1968	*	Fndc9	0	67.8871	8.80866e-25	24.0551	3.02431e-23
chr11	46218018	46219524	1507	*	Fndc9	44.8312	87.6192	1.03531e-29	28.9849	5.33185e-28
chr11	46235347	46236375	1029	*	Fndc9	100	100	1	0	1
chr11	46308913	46311350	2438	*	Fndc9	0	100	8.35394e-33	32.0781	8.60455e-31
chr11	4472080	4473379	1300	*	Cabp7	0	4.67901	2.72794e-12	11.5642	8.29518e-12
chr11	4486956	4488095	1140	*	Cabp7	0	36.4064	2.45866e-83	82.6093	5.23344e-82
chr11	4737372	4738260	889	*	Cabp7	0	30.5498	3.19904e-70	69.495	5.95822e-69
chr11	4761411	4763330	1920	*	Cabp7	26.0692	41.3753	1.83723e-94	93.7358	4.56244e-93
chr11	4768862	4769922	1061	*	Cabp7	0	63.7993	1.12541e-144	143.949	8.3843e-143
chr11	4802569	4804431	1863	*	Cabp7	0	10.1085	1.89625e-24	23.7221	9.11425e-24
chr11	5128411	5130242	1832	*	Cabp7	0	1	0.00047208	3.32598	0.000781554
chr11	5164149	5166195	2047	*	Cabp7	0	45.9154	1.25251e-104	103.902	4.66561e-103
chr11	5183628	5185269	1642	*	Cabp7	0	5.96381	3.62119e-15	14.4411	1.31599e-14
chr11	49250406	49251513	1108	*	Mgat1	100	100	1	0	1
chr11	4737372	4738260	889	*	Nefh	0	10.4803	2.61563e-09	8.58242	3.37852e-08
chr11	4761441	4763330	1890	*	Nefh	40.5012	1	1	0	1
chr11	4768862	4769922	1061	*	Nefh	0	100	4.34132e-53	52.3624	6.72905e-51
chr11	4802569	4804431	1863	*	Nefh	0	4.80913	1.55276e-06	5.8089	1.50424e-05
chr11	4946367	4947307	941	*	Nefh	100	100	1	0	1
chr11	5164953	5166195	1243	*	Nefh	0	9.9619	4.68943e-09	8.32888	5.59124e-08
chr11	50456008	50458131	2124	*	Zfp354b	0	17.5119	1.13119e-14	13.9465	1.0407e-13
chr11	50506288	50508361	2074	*	Zfp354b	33.3956	1	1	0	1
chr11	50545991	50548403	2413	*	Zfp354b	0	87.4512	3.4643e-58	57.4604	1.59358e-56
chr11	51390743	51392353	1611	*	Zfp354b	0	100	5.39719e-66	65.2678	4.96541e-64
chr11	52872245	52873792	1548	*	Aff4	0	51.414	2.28684e-75	74.6408	1.36067e-73
chr11	52942622	52943725	1104	*	Aff4	0	29.6084	1.21558e-44	43.9152	2.06648e-43
chr11	53251832	53253260	1429	*	Aff4	0	10.4188	1.33101e-17	16.8758	5.86629e-17
chr11	53350880	53352656	1777	*	Aff4	100	100	1	0	1
chr11	53475033	53476652	1620	*	Aff4	36.6893	100	7.91174e-144	143.102	9.41497e-142
chr11	53475033	53476652	1620	*	RP23-188H3.8	26.183	1	1	0	1
chr11	5128411	5130365	1955	*	Znrf3	43.1146	19.8902	4.32179e-25	24.3643	6.57872e-24
chr11	5164953	5166195	1243	*	Znrf3	0	1.87027	1.67268e-05	4.77659	9.96338e-05
chr11	5166569	5168455	1887	*	Znrf3	37.6804	86.2733	3.75503e-106	105.425	2.5722e-104
chr11	5296801	5298679	1879	*	Znrf3	27.3428	1	1	0	1
chr11	5313776	5315499	1724	*	Znrf3	65.2505	46.4027	3.0298e-38	37.5186	8.30165e-37
chr11	5317397	5319181	1785	*	Znrf3	40.8587	55.6103	1.37901e-69	68.8604	6.29749e-68
chr11	5390454	5392045	1592	*	Znrf3	39.6423	17.6613	2.47144e-24	23.607	3.38588e-23
chr11	5442915	5444637	1723	*	Znrf3	100	100	1	0	1
chr11	5848190	5849946	1757	*	Znrf3	0	2.6126	2.17877e-06	5.66179	1.75583e-05
chr11	54057078	54059836	2759	*	Acsl6	31.4792	1	1	0	1
chr11	54111746	54114028	2283	*	Acsl6	0	61.9947	3.93092e-29	28.4055	8.3532e-28
chr11	54122068	54123456	1389	*	Acsl6	0	4.3466	2.64226e-06	5.57802	1.32113e-05
chr11	54126130	54127655	1526	*	Acsl6	0	22.85	1.24457e-13	12.905	9.61717e-13
chr11	54195642	54196754	1113	*	Acsl6	0	50.5188	1.37637e-24	23.8613	2.33982e-23
chr11	54311453	54313145	1693	*	Acsl6	100	100	1	0	1
chr11	54539113	54540908	1796	*	Acsl6	0	67.4786	2.6485e-31	30.577	7.50409e-30
chr11	54592383	54593411	1029	*	Acsl6	0	100	3.50886e-44	43.4548	2.98253e-42
chr11	54595589	54596942	1354	*	Acsl6	0	90.2284	2.59731e-40	39.5855	1.10386e-38
chr11	54724119	54725198	1080	*	Gm2a	0	10.5278	3.00486e-13	12.5222	2.15643e-12
chr11	54753728	54756975	3248	*	Gm2a	27.8228	44.196	3.06212e-45	44.514	1.24526e-43
chr11	54767234	54768736	1503	*	Gm2a	0	1.26234	0.000191392	3.71808	0.000518884
chr11	54811594	54813841	2248	*	Gm2a	26.2809	26.9164	8.0391e-29	28.0948	1.08974e-27
chr11	55014971	55016506	1536	*	Gm2a	0	40.7236	6.10238e-42	41.2145	1.48898e-40
chr11	55022265	55024058	1794	*	Gm2a	0	12.1575	8.49731e-15	14.0707	6.91114e-14
chr11	55097995	55099078	1084	*	Gm2a	100	100	1	0	1
chr11	55417548	55418711	1164	*	Gm2a	0	30.1546	6.73339e-32	31.1718	1.17353e-30
chr11	55427748	55428871	1124	*	Gm2a	0	45.9105	7.19303e-47	46.1431	4.38775e-45
chr11	55014971	55016506	1536	*	Sparc	0	14.5058	4.46021e-34	33.3506	4.90623e-33
chr11	55022237	55024242	2006	*	Sparc	37.8262	34.8515	6.71139e-79	78.1732	1.1812e-77
chr11	55417410	55420037	2628	*	Sparc	100	100	2.0034e-222	221.698	8.81497e-221
chr11	55427733	55429066	1334	*	Sparc	47.594	56.3735	2.58713e-126	125.587	7.58891e-125
chr11	55450052	55451282	1231	*	Sparc	30.1277	31.0638	1.48307e-70	69.8288	2.17517e-69
chr11	57651245	57652211	967	*	RP23-144P24.4	100	100	1	0	1
chr11	5795263	5796317	1055	*	Camk2b	0	5.06202	4.63921e-07	6.33356	3.61858e-06
chr11	5892051	5893384	1334	*	Camk2b	0	7.44367	1.95096e-08	7.70975	1.90218e-07
chr11	5900916	5903412	2497	*	Camk2b	49.3415	26.1049	1.18166e-09	8.92751	1.38254e-08
chr11	6063534	6065723	2190	*	Camk2b	100	100	6.43129e-62	61.1917	3.76231e-60
chr11	6075050	6076333	1284	*	Camk2b	0	8.87773	2.8947e-09	8.5384	3.07891e-08
chr11	6086535	6088279	1745	*	Camk2b	0	6.98957	3.56978e-08	7.44736	3.21281e-07
chr11	6182950	6183754	805	*	Camk2b	0	38.4817	2.26714e-26	25.6445	8.84185e-25
chr11	6183810	6184948	1139	*	Camk2b	28.7336	19.0174	4.00469e-15	14.3974	7.80915e-14
chr11	6405963	6407275	1313	*	Camk2b	0	3.89531	2.19082e-06	5.65939	1.60203e-05
chr11	61179841	61180939	1099	*	Mfap4	0	55.2027	1.67497e-123	122.776	4.35491e-122
chr11	61225460	61226781	1322	*	Mfap4	0	100	2.30289e-222	221.638	1.1975e-220
chr11	61447664	61449307	1644	*	Mfap4	0	68.1036	5.66843e-152	151.247	1.96505e-150
chr11	61483044	61483680	637	*	Mfap4	100	100	1	0	1
chr11	61485236	61486678	1443	*	Mfap4	100	100	1	0	1
chr11	61487068	61488268	1201	*	Mfap4	36.5801	50.6452	1.91363e-113	112.718	3.98035e-112
chr11	61528729	61529943	1215	*	Mfap4	0	2.8741	5.08629e-08	7.2936	1.07954e-07
chr11	61528729	61529943	1215	*	Specc1	0	1.47132	1.68501e-05	4.7734	0.000168501
chr11	62076987	62078078	1092	*	Specc1	100	100	1	0	1
chr11	65124578	65126032	1455	*	Elac2	25.7607	1	1	0	1
chr11	6182950	6183754	805	*	Nacad	0	49.6049	1.43827e-52	51.8422	1.58209e-51
chr11	6183810	6184948	1139	*	Nacad	0	44.3759	2.22434e-47	46.6528	2.2021e-46
chr11	6405337	6407512	2176	*	Nacad	25.6661	6.6653	5.91343e-10	9.22816	2.25165e-09
chr11	6567694	6570096	2403	*	Nacad	0	64.041	6.78014e-67	66.1688	1.67808e-65
chr11	6595945	6605727	9783	*	Nacad	100	100	3.81614e-53	52.4184	4.72248e-52
chr11	6859035	6861325	2291	*	Nacad	0	61.4545	2.50067e-64	63.6019	4.95134e-63
chr11	6888996	6890382	1387	*	Nacad	0	88.8481	1.63017e-91	90.7878	5.37957e-90
chr11	7055050	7056829	1780	*	Nacad	0	19.3961	1.37281e-22	21.8624	7.15305e-22
chr11	68113104	68114889	1786	*	Ntn1	40.5405	17.4325	4.07702e-56	55.3897	5.30012e-55
chr11	68143771	68147691	3921	*	Ntn1	77.7538	100	0	615	0
chr11	68214234	68216968	2735	*	Ntn1	63.7977	100	0	615	0
chr11	68273290	68275619	2330	*	Ntn1	74.8091	100	0	615	0
chr11	68382592	68386859	4268	*	Ntn1	100	100	1.83287e-146	145.737	4.36834e-145
chr11	68113104	68114714	1611	*	Pik3r5	0	26.087	5.02119e-38	37.2992	1.45614e-36
chr11	68143771	68147691	3921	*	Pik3r5	35.8176	50.0566	7.2318e-69	68.1408	5.24305e-67
chr11	68214234	68216968	2735	*	Pik3r5	25.2299	15.1058	6.76754e-24	23.1696	1.63549e-22
chr11	68273290	68275619	2330	*	Pik3r5	33.0912	31.7128	2.8983e-45	44.5379	1.40084e-43
chr11	69039064	69042369	3306	*	RP23-19I2.7	30.1687	1	1	0	1
chr11	69062234	69064667	2434	*	RP23-19I2.7	100	100	1	0	1
chr11	68938935	68940415	1481	*	Tmem107	0	1	0.000104256	3.9819	0.000434896
chr11	69035452	69036435	984	*	Tmem107	0	6.38518	5.12117e-09	8.29063	2.76922e-08
chr11	69036556	69038220	1665	*	Tmem107	0	35.1621	4.83858e-32	31.3153	7.84925e-31
chr11	69039064	69042369	3306	*	Tmem107	26.7581	85.7837	1.52043e-72	71.818	7.39943e-71
chr11	69070784	69071676	893	*	Tmem107	100	100	1	0	1
chr11	69364557	69365531	975	*	Tmem107	0	100	6.41743e-84	83.1926	4.68473e-82
chr11	69367696	69369292	1597	*	Tmem107	0	23.176	1.88324e-22	21.7251	1.71846e-21
chr11	69408218	69410259	2042	*	Tmem107	0	31.4555	4.47113e-29	28.3496	5.9344e-28
chr11	69417027	69419443	2417	*	Tmem107	0	34.4172	1.90855e-31	30.7193	2.78648e-30
chr11	69456362	69457858	1497	*	Tmem107	0	16.8723	2.08217e-17	16.6815	1.59998e-16
chr11	68693424	68694175	752	*	Per1	0	15.1558	5.63786e-19	18.2489	1.22154e-18
chr11	68716340	68717967	1628	*	Per1	0	22.1683	1.89228e-26	25.723	7.12095e-26
chr11	68745096	68746423	1328	*	Per1	0	96.7012	6.89638e-106	105.161	3.28727e-104
chr11	68933487	68934920	1434	*	Per1	0	71.5793	4.11132e-79	78.386	1.4698e-77
chr11	68938935	68940415	1481	*	Per1	0	33.2177	3.1653e-38	37.4996	2.15542e-37
chr11	68946595	68948224	1630	*	Per1	0	49.8162	6.44754e-56	55.1906	1.02444e-54
chr11	69011677	69012902	1226	*	Per1	0	29.5947	2.3007e-34	33.6381	1.26538e-33
chr11	69035452	69036435	984	*	Per1	0	15.9788	7.48049e-20	19.1261	1.72962e-19
chr11	69036556	69038220	1665	*	Per1	0	15.4254	2.90913e-19	18.5362	6.50009e-19
chr11	69039442	69042107	2666	*	Per1	0	19.4166	1.62138e-23	22.7901	5.26947e-23
chr11	69095054	69096048	995	*	Per1	100	100	1	0	1
chr11	69096368	69097197	830	*	Per1	100	100	1	0	1
chr11	69265563	69268098	2536	*	Per1	25.8338	100	2.10226e-109	108.677	3.00624e-107
chr11	69364557	69365531	975	*	Per1	0	1	0.00068954	3.16144	0.000795195
chr11	69365777	69367320	1544	*	Per1	0	53.2394	1.44837e-59	58.8391	2.95882e-58
chr11	69367696	69369292	1597	*	Per1	0	1.77478	0.000102987	3.98722	0.000126958
chr11	69371416	69372817	1402	*	Per1	0	97.2022	2.01644e-106	105.695	1.44176e-104
chr11	69407991	69412618	4628	*	Per1	27.8654	28.6787	2.17829e-33	32.6619	1.15369e-32
chr11	69415610	69416657	1048	*	Per1	0	24.7238	3.57553e-29	28.4467	1.46086e-28
chr11	69418195	69419443	1249	*	Per1	0	3.79469	7.24322e-07	6.14007	9.95942e-07
chr11	69456362	69457858	1497	*	Per1	0	1.91889	7.23088e-05	4.14081	9.15058e-05
chr11	69525923	69528397	2475	*	Per1	0	33.4167	1.94233e-38	37.7117	1.38877e-37
chr11	69543300	69544179	880	*	Per1	0	19.2934	2.19349e-23	22.6589	6.97043e-23
chr11	69547595	69548627	1033	*	Per1	0	45.5277	2.39992e-51	50.6198	2.63991e-50
chr11	69552272	69553834	1563	*	Per1	0	60.0757	7.49259e-67	66.1254	1.78573e-65
chr11	69555931	69556898	968	*	Per1	0	17.497	1.80191e-21	20.7443	4.68496e-21
chr11	69557210	69558094	885	*	Per1	0	18.0666	4.45299e-22	21.3513	1.27356e-21
chr11	69591658	69592927	1270	*	Per1	0	15.9778	7.49905e-20	19.125	1.72962e-19
chr11	69036556	69038220	1665	*	9130213A22Rik	0	3.97308	8.99027e-06	5.04623	7.62842e-05
chr11	69039064	69042369	3306	*	9130213A22Rik	33.7323	1	1	0	1
chr11	69120266	69122789	2524	*	9130213A22Rik	100	100	1	0	1
chr11	69265563	69266900	1338	*	9130213A22Rik	0	34.1759	2.66528e-18	17.5743	1.28822e-16
chr11	69365777	69367320	1544	*	9130213A22Rik	0	2.99197	2.29473e-05	4.63927	0.000166368
chr11	69367696	69369292	1597	*	9130213A22Rik	0	1.90998	6.44971e-05	4.19046	0.00038967
chr11	69408218	69410259	2042	*	9130213A22Rik	0	1.93923	6.27202e-05	4.20259	0.00038967
chr11	69411499	69412307	809	*	9130213A22Rik	0	9.54932	4.37283e-08	7.35924	7.04512e-07
chr11	69415610	69416657	1048	*	9130213A22Rik	0	6.4554	8.3968e-07	6.07589	9.36566e-06
chr11	69456362	69457858	1497	*	9130213A22Rik	0	13.3579	1.15075e-09	8.93902	3.33717e-08
chr11	69547595	69548627	1033	*	9130213A22Rik	0	100	1.32457e-45	44.8779	1.92063e-43
chr11	69552272	69553834	1563	*	9130213A22Rik	0	9.24742	5.83432e-08	7.23401	7.69069e-07
chr11	69555931	69556898	968	*	9130213A22Rik	0	67.714	3.26763e-32	31.4858	2.36903e-30
chr11	69557210	69558094	885	*	9130213A22Rik	0	10.6197	1.57313e-08	7.80323	2.8513e-07
chr11	69265691	69268098	2408	*	Kcnab3os	34.312	3.77265	1	0	1
chr11	69331437	69332158	722	*	Kcnab3os	100	100	1	0	1
chr11	69552178	69554188	2011	*	Kcnab3os	32.1312	1	1	0	1
chr11	68933487	68934920	1434	*	Chd3	0	17.4966	4.21131e-106	105.376	1.26339e-104
chr11	68938935	68940415	1481	*	Chd3	0	1	0.000334163	3.47604	0.000650967
chr11	68946595	68948224	1630	*	Chd3	0	22.1254	1.07688e-134	133.968	8.07659e-133
chr11	69011677	69012902	1226	*	Chd3	0	4.60138	1.89761e-26	25.7218	1.42321e-25
chr11	69265563	69266900	1338	*	Chd3	0	100	0	615	0
chr11	69364415	69369385	4971	*	Chd3	100	100	8.24039e-48	47.0841	1.12369e-46
chr11	69371416	69372817	1402	*	Chd3	0	20.3061	1.86112e-123	122.73	9.30559e-122
chr11	69407991	69412618	4628	*	Chd3	34.2983	2.43837	4.35653e-13	12.3609	1.59385e-12
chr11	69415610	69416657	1048	*	Chd3	0	2.71233	8.84852e-15	14.0531	3.40328e-14
chr11	69525923	69528397	2475	*	Chd3	0	1.913	7.66162e-10	9.11568	2.21008e-09
chr11	69543300	69544179	880	*	Chd3	0	1.37102	1.70671e-06	5.76784	4.49135e-06
chr11	69547595	69548627	1033	*	Chd3	0	13.1077	5.42947e-79	78.2652	1.35737e-77
chr11	69552272	69553834	1563	*	Chd3	0	19.0054	2.01598e-115	114.696	7.55993e-114
chr11	69555931	69556898	968	*	Chd3	0	3.69196	7.86535e-21	20.1043	4.36964e-20
chr11	69557210	69558094	885	*	Chd3	0	4.85787	4.9414e-28	27.3061	3.90111e-27
chr11	69706216	69707481	1266	*	Chd3	0	2.96072	2.58562e-16	15.5874	1.07734e-15
chr11	69799025	69801405	2381	*	Chd3	0	2.43277	4.71737e-13	12.3263	1.68477e-12
chr11	69833692	69834874	1183	*	Chd3	0	2.61197	3.68805e-14	13.4332	1.38302e-13
chr11	69265691	69268098	2408	*	Cyb5d1	29.4109	4.55387	1	0	1
chr11	69407991	69412618	4628	*	Cyb5d1	36.6263	13.0994	1	0	1
chr11	69456362	69457858	1497	*	Cyb5d1	0	15.6089	3.42924e-07	6.4648	2.60623e-05
chr11	69547595	69548627	1033	*	Cyb5d1	0	100	1.6158e-17	16.7916	2.45602e-15
chr11	69552178	69554188	2011	*	Cyb5d1	26.4102	1	1	0	1
chr11	69555686	69558420	2735	*	Cyb5d1	27.0479	11.0664	1.23327e-06	5.90894	6.24857e-05
chr11	68933487	68934920	1434	*	Kdm6b	0	16.4033	9.33784e-47	46.0298	2.33446e-45
chr11	68946595	68948224	1630	*	Kdm6b	0	22.5117	2.23724e-63	62.6503	8.38966e-62
chr11	69011677	69012902	1226	*	Kdm6b	0	4.17388	1.76256e-13	12.7539	9.44226e-13
chr11	69265563	69268098	2536	*	Kdm6b	25.7247	100	3.21242e-274	273.493	4.81863e-272
chr11	69365777	69367320	1544	*	Kdm6b	0	11.9437	1.27282e-34	33.8952	2.12136e-33
chr11	69371416	69372817	1402	*	Kdm6b	0	14.5582	9.78769e-42	41.0093	2.09736e-40
chr11	69407991	69412618	4628	*	Kdm6b	46.9897	25.9805	1.5247e-13	12.8168	8.47055e-13
chr11	69412708	69413782	1075	*	Kdm6b	100	100	1	0	1
chr11	69415426	69421214	5789	*	Kdm6b	100	100	3.11924e-15	14.506	2.03428e-14
chr11	69547595	69548627	1033	*	Kdm6b	0	60.6629	3.47986e-167	166.458	2.60989e-165
chr11	69552178	69554188	2011	*	Kdm6b	26.5278	24.0594	1.37493e-67	66.8617	6.87465e-66
chr11	69555686	69558420	2735	*	Kdm6b	35.4167	14.3535	3.5297e-41	40.4523	6.61818e-40
chr11	69706216	69707481	1266	*	Kdm6b	0	1.07171	4.86435e-05	4.31298	0.000132664
chr11	69799025	69801405	2381	*	Kdm6b	0	6.78725	1.36543e-20	19.8647	1.20479e-19
chr11	69833692	69834874	1183	*	Kdm6b	0	1.97095	1.73875e-07	6.75976	5.92757e-07
chr11	69265691	69268098	2408	*	Dnah2	57.6122	27.1092	1	0	1
chr11	69407991	69412618	4628	*	Dnah2	38.8471	1	1	0	1
chr11	69546307	69548898	2592	*	Dnah2	100	100	1	0	1
chr11	69552178	69554188	2011	*	Dnah2	50.3713	17.0344	1	0	1
chr11	69555686	69558420	2735	*	Dnah2	58.1207	27.8167	1	0	1
chr11	70026352	70027267	916	*	Dnah2	0	1	4.92463e-07	6.30763	3.74272e-05
chr11	69265563	69268098	2536	*	Efnb3	39.9757	100	2.10059e-246	245.678	3.1929e-244
chr11	69365777	69367320	1544	*	Efnb3	0	4.64496	2.42542e-13	12.6152	2.63331e-12
chr11	69407991	69412618	4628	*	Efnb3	25.3231	1	0.000196627	3.70636	0.000786509
chr11	69415610	69416657	1048	*	Efnb3	0	4.10585	5.04036e-12	11.2975	4.78834e-11
chr11	69547595	69548627	1033	*	Efnb3	0	81.3232	9.36334e-201	200.029	7.11614e-199
chr11	69552178	69554188	2011	*	Efnb3	48.9824	48.8099	2.74747e-121	120.561	1.39205e-119
chr11	69555686	69558420	2735	*	Efnb3	35.7253	23.3245	5.35996e-59	58.2708	2.03678e-57
chr11	69558893	69559941	1049	*	Efnb3	100	100	1	0	1
chr11	70020278	70022263	1986	*	Efnb3	0	2.68588	1.48969e-08	7.82691	1.13216e-07
chr11	70028531	70030686	2156	*	Efnb3	0	8.04645	1.17767e-21	20.929	1.62732e-20
chr11	69265563	69266900	1338	*	Fxr2	0	15.0026	8.90719e-29	28.0503	1.38556e-27
[truncated: 68,125 more rows]
