# Supplementary material for: An epigenome atlas of neural progenitors within the embryonic mouse forebrain
Source: Nat Commun. 2022 Jul 20;13:4196. doi: 10.1038/s41467-022-31793-4 (PMC9300614; doi:10.1038/s41467-022-31793-4)
Supplement: Supplementary file 7 — Supplementary Data 5 [file 41467_2022_31793_MOESM7_ESM.xlsx]

## Sheet: E12.5
Chrom	Start	End	Width	Strand	Gene_Symbol	Cicero_Coaccess	Ranked_Score	SnapATAC_Pval	SnapATAC_logPval	SnapATAC_Pval_adj
chr10	108132605	108134595	1991	*	Pawr	37.7136	12.8863	1.4746e-24	23.8313	1.83096e-23
chr10	108337723	108339304	1582	*	Pawr	47.6837	25.0103	7.12893e-77	76.147	2.12442e-75
chr10	108354110	108355885	1776	*	Pawr	37.447	16.8465	2.92629e-52	51.5337	5.45021e-51
chr10	108363614	108367065	3452	*	Pawr	49.2778	100	5.81258e-303	302.236	4.33037e-301
chr10	108580140	108582810	2671	*	Pawr	34.2752	18.7192	6.61358e-58	57.1796	1.40775e-56
chr10	120271067	120273254	2188	*	Hmga2	26.6861	5.8078	5.23329e-34	33.2812	4.386e-33
chr10	120344244	120346220	1977	*	Hmga2	60.4312	100	0	615	0
chr10	120375214	120378958	3745	*	Hmga2	63.9468	100	0	615	0
chr10	120401273	120403603	2331	*	Hmga2	58.0039	48.1599	1.43693e-295	294.843	5.05798e-294
chr10	120416071	120419712	3642	*	Hmga2	63.2048	100	0	615	0
chr10	120472342	120476202	3861	*	Hmga2	100	100	4.80755e-110	109.318	8.46129e-109
chr10	120551080	120553881	2802	*	Hmga2	50.513	29.313	4.88811e-96	95.3109	7.16922e-95
chr10	120743800	120746327	2528	*	Hmga2	53.0153	32.2864	9.67496e-144	143.014	1.89199e-142
chr10	120825082	120827985	2904	*	Wif1	26.482	100	3.08512e-118	117.511	4.78193e-116
chr10	121289624	121292218	2595	*	Tbc1d30	38.5193	17.4637	1.72104e-11	10.7642	6.19573e-10
chr10	121054346	121056525	2180	*	Rassf3	26.6722	89.0012	1.11079e-102	101.954	8.10879e-101
chr10	121205428	121207276	1849	*	Rassf3	35.9376	70.463	4.90038e-82	81.3098	2.38485e-80
chr10	126926449	126932070	5622	*	Ctdsp2	26.5393	93.8969	9.17557e-206	205.037	4.37369e-204
chr10	126979052	126981831	2780	*	Ctdsp2	100	100	5.21e-219	218.283	7.45031e-217
chr10	127984462	127986805	2344	*	Nab2	27.7442	50.5	6.85149e-16	15.1642	9.18099e-14
chr10	12878283	12880229	1947	*	Utrn	42.6834	20.0444	2.28359e-46	45.6414	5.61764e-45
chr10	13106992	13110419	3428	*	Utrn	71.1811	100	0	615	0
chr10	13114165	13119770	5606	*	Utrn	67.3008	49.2838	4.51101e-186	185.346	2.77427e-184
chr10	13106992	13110419	3428	*	Plagl1	35.8482	100	0	615	0
chr10	13114165	13119770	5606	*	Plagl1	32.1042	100	0	615	0
chr10	13311094	13312699	1606	*	Plagl1	25.1034	21.3717	4.30527e-130	129.366	5.97954e-129
chr10	13414785	13417466	2682	*	Plagl1	32.7176	100	0	615	0
chr10	13106992	13110419	3428	*	Phactr2	52.3323	100	0	615	0
chr10	13114165	13119770	5606	*	Phactr2	48.3398	100	0	615	0
chr10	13311094	13312699	1606	*	Phactr2	32.7425	24.5601	9.15673e-150	149.038	2.1793e-148
chr10	13414785	13417466	2682	*	Phactr2	31.2997	100	0	615	0
chr10	18019473	18023063	3591	*	Abracl	100	100	0	615	0
chr10	18469916	18471588	1673	*	Nhsl1	100	100	4.68322e-51	50.3295	2.11612e-50
chr10	21754543	21756161	1619	*	Sgk1	25.6808	23.8657	6.20829e-17	16.207	1.29132e-15
chr10	23674036	23676628	2593	*	Eya4	46.7165	100	0	615	0
chr10	23732770	23734440	1671	*	Eya4	25.4976	15.5269	8.01548e-95	94.0961	1.64317e-93
chr10	25022748	25025636	2889	*	Epb41l2	46.2857	100	2.87772e-285	284.541	3.30938e-283
chr10	25359732	25362246	2515	*	Epb41l2	100	100	1.93519e-30	29.7133	2.78184e-29
chr10	29145866	29149122	3257	*	Soga3	33.9451	12.9772	3.72617e-16	15.4287	1.05902e-15
chr10	30844552	30846103	1552	*	Hey2	100	100	3.69941e-70	69.4319	5.54912e-69
chr10	30979323	30981507	2185	*	Hey2	42.5546	100	0	615	0
chr10	3818278	3820221	1944	*	Plekhg1	37.9157	21.992	3.58052e-23	22.4461	6.56429e-22
chr10	3818278	3820221	1944	*	Mthfd1l	43.3746	100	2.2936e-227	226.639	2.79819e-225
chr10	3891209	3892850	1642	*	Mthfd1l	28.0844	35.4484	3.05653e-82	81.5148	9.32243e-81
chr10	4105228	4109157	3930	*	Mthfd1l	34.8347	44.2127	6.04569e-102	101.219	2.45858e-100
chr10	41934091	41937740	3650	*	Ccdc162	32.4445	1	2.33086e-06	5.63248	9.63421e-05
chr10	42629275	42637994	8720	*	Ostm1	73.8747	55.0577	2.51871e-08	7.59882	3.07642e-07
chr10	42968029	42969211	1183	*	Scml4	27.9612	1.23982	1.18345e-05	4.92685	0.000211837
chr10	52273576	52275990	2415	*	Dcbld1	27.0436	100	2.46621e-186	185.608	1.67703e-184
chr10	56545781	56547881	2101	*	Gja1	32.9258	62.0189	2.26954e-126	125.644	4.23647e-125
chr10	57743164	57745106	1943	*	Fabp7	69.7419	40.8559	6.87078e-251	250.163	1.00772e-249
chr10	57821497	57823258	1762	*	Fabp7	52.0383	32.361	1.73291e-198	197.761	1.90621e-197
chr10	58640073	58641696	1624	*	Lims1	31.7587	6.87553	5.16671e-43	42.2868	5.89005e-42
chr10	58650862	58653338	2477	*	Lims1	28.9342	4.91206	6.14472e-31	30.2115	5.83749e-30
chr10	58672014	58674376	2363	*	Lims1	54.594	100	0	615	0
chr10	58672014	58674376	2363	*	Ccdc138	28.6248	51.6249	5.90099e-145	144.229	2.53743e-143
chr10	58981372	58983979	2608	*	Sh3rf3	26.8254	100	1.29433e-143	142.888	1.63085e-141
chr10	59754698	59757458	2761	*	Chst3	29.5252	5.09297	1.2438e-05	4.90525	8.5223e-05
chr10	59896494	59903204	6711	*	Chst3	37.4869	15.888	2.22105e-97	96.6534	6.84822e-96
chr10	60202051	60204082	2032	*	Chst3	63.2405	100	0	615	0
chr10	60349975	60352526	2552	*	Chst3	31.5913	7.52967	6.84347e-12	11.1647	9.04315e-11
chr10	60202051	60204082	2032	*	Psap	57.2007	100	1.91e-190	189.719	3.51441e-188
chr10	61661615	61663453	1839	*	H2afy2	31.5157	100	4.16906e-258	257.38	6.54542e-256
chr10	69464308	69467812	3505	*	Ank3	40.7019	19.0516	1.03173e-115	114.986	1.20369e-114
chr10	69499601	69501083	1483	*	Ank3	30.3679	14.7843	2.35836e-89	88.6274	2.35836e-88
chr10	69570708	69575608	4901	*	Ank3	38.6954	21.0749	3.27821e-128	127.484	4.17226e-127
chr10	69634692	69637028	2337	*	Ank3	44.6755	47.5796	6.27432e-292	291.202	2.92802e-290
chr10	69689831	69691834	2004	*	Ank3	32.3747	35.1963	1.94501e-215	214.711	6.80753e-214
chr10	69705242	69708855	3614	*	Ank3	37.8499	28.078	1.81255e-171	170.742	3.17196e-170
chr10	69743707	69745364	1658	*	Ank3	49.4329	100	0	615	0
chr10	69763810	69765274	1465	*	Ank3	30.1619	31.0883	4.61166e-190	189.336	1.07605e-188
chr10	70799511	70801618	2108	*	Phyhipl	35.9275	67.218	1.0294e-118	117.987	6.58818e-117
chr10	70948901	70950798	1898	*	Phyhipl	31.5446	53.1253	1.62384e-94	93.7895	6.92839e-93
chr10	70951801	70953389	1589	*	Phyhipl	26.1898	21.3713	5.42213e-40	39.2658	6.30938e-39
chr10	77149875	77153106	3232	*	Col18a1	70.5094	100	0	615	0
chr10	8036916	8039606	2691	*	Tab2	25.6715	100	1.09186e-70	69.9618	9.82674e-69
chr10	79801603	79805141	3539	*	Plppr3	39.1837	29.9353	5.17562e-21	20.286	4.34177e-20
chr10	79871584	79874269	2686	*	Plppr3	100	100	2.14634e-36	35.6683	2.94635e-35
chr10	80208327	80209835	1509	*	Plppr3	32.8658	100	3.36557e-61	60.4729	7.26003e-60
chr10	79927151	79929603	2453	*	Arid3a	100	100	2.02034e-08	7.69457	1.81831e-07
chr10	79801603	79805141	3539	*	Tmem259	28.5714	5.47462	2.47842e-08	7.60583	5.92067e-08
chr10	79801603	79805141	3539	*	Abca7	28.0665	8.01507	2.12876e-17	16.6719	8.71306e-17
chr10	79801603	79805141	3539	*	Midn	34.5754	9.39282	2.42705e-20	19.6149	2.66976e-19
chr10	80148100	80162248	14149	*	Midn	100	100	4.22634e-23	22.374	5.26884e-22
chr10	80310261	80319381	9121	*	Midn	40.6308	100	2.3891e-258	257.622	2.23381e-256
chr10	80421496	80424476	2981	*	Midn	27.5889	49.7206	3.47124e-129	128.46	1.62281e-127
chr10	79801603	79805141	3539	*	Cirbp	35.4399	14.9728	7.86019e-23	22.1046	8.1222e-22
chr10	80310261	80319381	9121	*	Cirbp	40.0616	35.9064	1.2094e-50	49.9174	2.81187e-49
chr10	80310261	80319381	9121	*	Efna2	32.0655	100	1.18734e-50	49.9254	1.10422e-48
chr10	80047771	80049312	1542	*	Gamt	37.0164	100	1.03836e-40	39.9837	9.44903e-39
chr10	80259278	80260970	1693	*	Gamt	100	100	1.20188e-27	26.9201	7.29143e-26
chr10	80322400	80324389	1990	*	Gamt	26.5289	9.67495	1.86848e-07	6.72851	1.13355e-06
chr10	80310261	80319381	9121	*	Dazap1	26.8393	8.63496	6.64085e-15	14.1778	3.77698e-14
chr10	80208327	80209835	1509	*	Apc2	37.7361	45.3054	7.53562e-52	51.1229	1.9162e-50
chr10	80297851	80300069	2219	*	Apc2	100	100	5.70005e-07	6.24412	2.35955e-06
chr10	80310261	80319381	9121	*	Apc2	61.8048	36.4367	2.13277e-31	30.6711	2.92025e-30
chr10	80421496	80424476	2981	*	Apc2	34.9358	65.9198	5.73687e-74	73.2413	2.55291e-72
chr10	80565758	80567633	1876	*	Apc2	52.9001	100	1.55565e-110	109.808	1.38453e-108
chr10	80310261	80319381	9121	*	Mex3d	47.9758	88.9071	1.37013e-156	155.863	8.08377e-155
chr10	80383101	80387454	4354	*	Mex3d	100	100	6.94985e-50	49.158	2.05021e-48
chr10	80565758	80567633	1876	*	Mex3d	41.7612	100	9.82649e-176	175.008	8.69645e-174
chr10	80310261	80319381	9121	*	Mbd3	44.1277	11.8192	2.72144e-09	8.5652	7.89664e-09
chr10	80310261	80319381	9121	*	Rexo1	36.7017	70.2163	1.22784e-25	24.9109	1.11119e-23
chr10	80565758	80567633	1876	*	Rexo1	29.1981	100	8.11882e-35	34.0905	1.46951e-32
chr10	80310261	80319381	9121	*	Mknk2	30.3031	5.24539	0.000141835	3.84822	0.000955225
chr10	80310261	80319381	9121	*	Ap3d1	33.4571	16.2655	3.34277e-07	6.47589	3.71884e-06
chr10	81596196	81598333	2138	*	Celf5	28.8825	41.9463	4.41194e-41	40.3554	5.6914e-40
chr10	83098608	83103861	5254	*	Chst11	32.3192	100	1.38155e-36	35.8596	1.92035e-34
chr10	83104012	83109576	5565	*	Chst11	33.1414	22.8397	4.37718e-13	12.3588	3.04214e-11
chr10	84371186	84373367	2182	*	Ckap4	35.338	13.9882	4.68376e-19	18.3294	1.03823e-17
chr10	84530861	84533696	2836	*	Ckap4	100	100	4.95041e-109	108.305	6.58404e-107
chr10	84709807	84712603	2797	*	Ckap4	28.4955	98.6839	1.17868e-107	106.929	7.83825e-106
chr10	84656315	84659408	3094	*	Rfx4	28.1231	8.66775	1.69962e-24	23.7696	1.46167e-23
chr10	84684989	84687607	2619	*	Rfx4	46.628	26.0065	4.3975e-44	43.3568	5.15707e-43
chr10	84706389	84709517	3129	*	Rfx4	26.522	8.32835	1.24167e-23	22.906	1.0011e-22
chr10	84756264	84761272	5009	*	Rfx4	100	100	1.79642e-57	56.7456	2.57487e-56
chr10	84802958	84804168	1211	*	Rfx4	25.2111	11.7605	2.29274e-32	31.6396	2.27511e-31
chr10	84822068	84824317	2250	*	Rfx4	47.2002	100	6.56934e-257	256.182	4.23722e-255
chr10	84851680	84853584	1905	*	Rfx4	47.2281	37.1011	7.51799e-97	96.1239	1.38546e-95
chr10	84858193	84860917	2725	*	Rfx4	42.8661	47.3516	6.19186e-123	122.208	1.5975e-121
chr10	84908986	84911830	2845	*	Rfx4	31.3309	42.2378	6.37816e-110	109.195	1.3713e-108
chr10	85013045	85015644	2600	*	Rfx4	38.729	18.4211	2.57725e-49	48.5888	3.32466e-48
chr10	86068798	86070272	1475	*	Timp3	39.1635	16.3371	6.30943e-32	31.2	4.22246e-31
chr10	86456644	86458591	1948	*	Timp3	41.2392	100	1.77141e-183	182.752	1.54113e-181
chr10	87015522	87017124	1603	*	Ascl1	33.7459	10.1248	1.70249e-61	60.7689	1.07824e-60
chr10	87100377	87103803	3427	*	Ascl1	46.4279	24.117	8.81802e-148	147.055	9.30791e-147
chr10	87324597	87326585	1989	*	Ascl1	39.7784	12.6564	7.47506e-22	21.1264	3.73753e-21
chr10	87350663	87352789	2127	*	Ascl1	30.407	17.1594	7.08942e-105	104.149	6.12268e-104
chr10	87388220	87390114	1895	*	Ascl1	50.1149	39.7113	6.0352e-244	243.219	1.43336e-242
chr10	87393811	87395243	1433	*	Ascl1	39.6248	37.6844	1.90606e-231	230.72	3.62151e-230
chr10	87418909	87421883	2975	*	Ascl1	51.8356	30.4839	4.81822e-187	186.317	7.62884e-186
chr10	87446177	87448911	2735	*	Ascl1	64.9082	100	0	615	0
chr10	87487897	87492602	4706	*	Ascl1	100	100	0	615	0
chr10	87500005	87503174	3170	*	Ascl1	58.5036	100	0	615	0
chr10	8761720	8763609	1890	*	Sash1	30.1394	26.5043	1.78435e-12	11.7485	2.28397e-11
chr10	93694372	93696222	1851	*	Ntn4	32.9399	100	6.74931e-201	200.171	9.98898e-199
chr10	93694372	93696222	1851	*	Usp44	27.517	14.7493	1.1768e-07	6.9293	1.92701e-06
chr10	94904284	94906905	2622	*	Plxnc1	41.3644	13.103	2.72082e-15	14.5653	3.87717e-14
chr10	94925816	94927680	1865	*	Plxnc1	43.3574	17.101	1.80429e-18	17.7437	3.42815e-17
chr11	101694974	101697539	2566	*	Becn1	26.1416	6.14782	6.28087e-11	10.202	1.91157e-10
chr11	101689071	101690637	1567	*	Rnd2	27.7923	47.3577	1.26844e-290	289.897	3.65311e-289
chr11	101694974	101697539	2566	*	Rnd2	32.2338	6.34869	4.31091e-27	26.3654	1.14958e-26
chr11	101483247	101484600	1354	*	Arl4d	40.5484	32.0185	7.38678e-196	195.132	2.12739e-194
chr11	101485094	101486264	1171	*	Arl4d	30.54	8.70229	7.49014e-52	51.1255	1.54083e-50
chr11	101667850	101669549	1700	*	Arl4d	48.0109	36.073	6.71477e-221	220.173	2.41732e-219
chr11	101680093	101681935	1843	*	Arl4d	32.9728	100	0	615	0
chr11	101689071	101690637	1567	*	Arl4d	47.6033	100	0	615	0
chr11	101694974	101697539	2566	*	Arl4d	39.666	100	0	615	0
chr11	102436588	102439576	2989	*	Mpp3	25.5177	26.4142	1.64925e-49	48.7827	4.88179e-48
chr11	102207399	102209251	1853	*	Hdac5	26.329	55.6366	1.06713e-110	109.972	2.25622e-109
chr11	102226835	102230254	3420	*	Hdac5	100	100	4.44532e-135	134.352	1.64477e-133
chr11	102436588	102439576	2989	*	Ubtf	33.8519	44.3264	9.12538e-26	25.0397	8.78318e-25
chr11	102207399	102209251	1853	*	Rundc3a	28.8376	60.5508	8.77677e-68	67.0567	3.31323e-66
chr11	102244189	102246227	2039	*	Rundc3a	33.1106	41.0891	5.61454e-47	46.2507	9.41995e-46
chr11	102256929	102258373	1445	*	Rundc3a	31.8125	35.0703	1.52735e-40	39.8161	2.09663e-39
chr11	102393533	102396050	2518	*	Rundc3a	100	100	1.54654e-106	105.811	7.78424e-105
chr11	102738726	102740390	1665	*	Rundc3a	25.0002	100	5.87773e-110	109.231	4.43769e-108
chr11	102572367	102574075	1709	*	Fzd2	25.4466	8.00831	1.73648e-13	12.7603	1.52424e-12
chr11	102607809	102612082	4274	*	Fzd2	100	100	2.38344e-42	41.6228	7.53168e-41
chr11	102772021	102775668	3648	*	Adam11	26.3114	32.4595	5.75993e-41	40.2396	9.53588e-40
chr11	103960594	103962285	1692	*	Mapt	37.1866	100	3.03892e-93	92.5173	4.16332e-91
chr11	104105435	104107672	2238	*	Mapt	28.1659	13.2423	1.07927e-15	14.9669	1.34418e-14
chr11	104157092	104159462	2371	*	Kansl1	26.1456	18.8723	1.07036e-09	8.97047	2.43507e-08
chr11	108933593	108937459	3867	*	Axin2	47.6287	100	1.31867e-150	149.88	1.63515e-148
chr11	109319718	109321281	1564	*	Wipi1	27.885	91.5004	1.26497e-167	166.898	8.28552e-166
chr11	109357952	109360445	2494	*	Wipi1	36.7637	100	5.88482e-183	182.23	7.70911e-181
chr11	109475578	109477207	1630	*	Wipi1	38.319	51.2993	4.16783e-95	94.3801	1.36496e-93
chr11	109496473	109498372	1900	*	Wipi1	31.8193	46.3346	3.76436e-86	85.4243	8.21884e-85
chr11	112501041	112502939	1899	*	Sox9	46.0277	100	0	615	0
chr11	112782766	112789613	6848	*	Sox9	100	100	8.5503e-19	18.068	3.86059e-18
chr11	112800809	112802378	1570	*	Sox9	32.5658	24.5625	5.14224e-150	149.289	6.9654e-149
chr11	112810066	112813294	3229	*	Sox9	57.738	100	0	615	0
chr11	112839184	112841287	2104	*	Sox9	41.4233	35.2628	4.50227e-216	215.347	1.11806e-214
chr11	112860087	112861978	1892	*	Sox9	41.0077	18.8924	5.19146e-115	114.285	5.95021e-114
chr11	112869393	112871489	2097	*	Sox9	44.4021	18.5088	1.21143e-112	111.917	1.28931e-111
chr11	112871805	112873791	1987	*	Sox9	36.9019	12.2769	3.59978e-74	73.4437	3.57578e-73
chr11	112976241	112979671	3431	*	Sox9	44.4535	100	0	615	0
chr11	112981625	112984162	2538	*	Sox9	36.9598	100	0	615	0
chr11	113163520	113167871	4352	*	Sox9	31.0674	6.10378	4.62994e-36	35.3344	3.44931e-35
chr11	113186676	113189579	2904	*	Sox9	44.5239	100	0	615	0
chr11	113220826	113222391	1566	*	Sox9	34.3218	28.2653	7.11509e-173	172.148	1.06015e-171
chr11	113784248	113788076	3829	*	Cdc42ep4	34.0204	100	8.40349e-113	112.076	1.9328e-110
chr11	114334934	114337849	2916	*	Ttyh2	26.0921	72.9521	1.55996e-130	129.807	1.27917e-128
chr11	114467141	114469245	2105	*	Ttyh2	32.1188	11.3739	7.17483e-23	22.1442	1.30741e-21
chr11	114703259	114705323	2065	*	Ttyh2	49.0261	100	7.99449e-178	177.097	1.3111e-175
chr11	114829092	114831289	2198	*	Ttyh2	25.7336	12.0464	4.78552e-24	23.3201	9.81032e-23
chr11	114536252	114538272	2021	*	Btbd17	51.9792	86.2311	6.34974e-151	150.197	2.63514e-149
chr11	114843545	114844899	1355	*	Btbd17	31.7223	10.5587	9.39193e-21	20.0272	1.29922e-19
chr11	114829092	114831289	2198	*	Slc9a3r1	31.8801	8.18485	2.76151e-22	21.5589	3.66528e-21
chr11	115411654	115414672	3019	*	Mif4gd	26.4529	3.701	4.2525e-11	10.3714	5.16843e-10
chr11	115806833	115810966	4134	*	Mif4gd	25.2082	100	1.95947e-120	119.708	1.54798e-118
chr11	115806833	115810966	4134	*	Galk1	28.3508	29.2907	3.55517e-179	178.449	2.55972e-177
chr11	116011271	116012763	1493	*	Galk1	100	100	1.18189e-10	9.92742	1.13461e-09
chr11	116328580	116333497	4918	*	Galk1	41.2121	100	0	615	0
chr11	116824851	116827978	3128	*	Mxra7	100	100	1.07763e-51	50.9675	6.64536e-50
chr11	117046618	117048737	2120	*	Mxra7	42.9143	39.7204	2.17565e-32	31.6624	6.70826e-31
chr11	116642663	116645040	2378	*	Mfsd11	31.9001	56.3984	1.0614e-90	89.9741	4.90899e-89
chr11	116810023	116815585	5563	*	Mfsd11	32.0045	100	6.53948e-159	158.184	1.2098e-156
chr11	116642663	116645040	2378	*	Mgat5b	35.9959	12.7815	3.96148e-70	69.4021	3.96148e-69
chr11	117046618	117048737	2120	*	Mgat5b	25.9993	4.60383	1.72295e-26	25.7637	6.41884e-26
chr11	117046618	117048737	2120	*	2021-09-09	26.9812	9.70941	8.42212e-18	17.0746	1.30867e-16
chr11	117266346	117270790	4445	*	2021-09-09	100	100	6.4061e-18	17.1934	1.07836e-16
chr11	117284261	117286148	1888	*	2021-09-09	25.9817	11.7254	8.00293e-21	20.0968	1.61659e-19
chr11	117316411	117320806	4396	*	2021-09-09	25.8766	5.45634	2.00052e-11	10.6989	2.12687e-10
chr11	117339697	117342316	2620	*	2021-09-09	55.8693	62.0946	2.48558e-96	95.6046	1.67362e-94
chr11	117344242	117346423	2182	*	2021-09-09	57.838	100	3.73102e-153	152.428	7.53665e-151
chr11	117477973	117480717	2745	*	2021-09-09	34.2413	10.9017	1.87267e-09	8.72754	1.64469e-08
chr11	117496163	117499189	3027	*	2021-09-09	37.2434	14.4324	5.78499e-10	9.2377	5.56461e-09
chr11	117393695	117396022	2328	*	Tnrc6c	41.2915	18.4352	1.02598e-99	98.9889	2.72617e-98
chr11	117461678	117463401	1724	*	Tnrc6c	36.4806	28.4215	1.66222e-173	172.779	1.03058e-171
chr11	117468768	117470532	1765	*	Tnrc6c	26.868	100	0	615	0
chr11	117477973	117480717	2745	*	Tnrc6c	37.1727	13.5457	1.75306e-22	21.7562	8.58077e-22
chr11	117525432	117527157	1726	*	Tnrc6c	26.6044	24.1197	6.27873e-147	146.202	2.91961e-145
chr11	117585959	117587733	1775	*	Tnrc6c	34.8225	29.4794	4.84182e-180	179.315	4.50289e-178
chr11	117597420	117600378	2959	*	Tnrc6c	32.4101	15.0544	6.37908e-91	90.1952	1.18651e-89
chr11	117938848	117940992	2145	*	Syngr2	51.0332	99.7151	6.12302e-283	282.213	5.54134e-281
chr11	117961965	117964883	2919	*	Syngr2	27.3066	17.2755	1.30949e-50	49.8829	1.97514e-49
chr11	117974474	117976851	2378	*	Syngr2	29.6055	18.2894	1.81944e-53	52.7401	2.99381e-52
chr11	117938848	117940992	2145	*	Tha1	41.5647	57.282	3.27715e-18	17.4845	2.88389e-16
chr11	117961965	117964883	2919	*	Tha1	27.1093	4.00138	5.58676e-06	5.25284	5.78394e-05
chr11	117888056	117891414	3359	*	Socs3	33.6746	41.5351	8.62107e-51	50.0644	1.87508e-49
chr11	117938848	117940992	2145	*	Socs3	49.1759	100	5.82868e-118	117.234	1.01419e-115
chr11	117961965	117964883	2919	*	Socs3	39.2107	33.6959	8.74972e-42	41.058	1.26871e-40
chr11	117965033	117969124	4092	*	Socs3	100	100	2.2818e-16	15.6417	1.13438e-15
chr11	117974474	117976851	2378	*	Socs3	38.3447	48.627	6.13434e-59	58.2122	1.77896e-57
chr11	118238766	118240308	1543	*	Socs3	25.3796	38.5522	2.30452e-47	46.6374	4.4554e-46
chr11	11819851	11825964	6114	*	Fignl1	38.7867	47.0349	1.43188e-93	92.8441	2.93536e-92
chr11	11826969	11830202	3234	*	Fignl1	39.4907	20.0937	2.8833e-41	40.5401	2.95538e-40
chr11	11940524	11943371	2848	*	Fignl1	43.2623	100	2.13335e-196	195.671	1.74935e-194
chr11	118550212	118552425	2214	*	Rbfox3	36.9682	23.3914	2.65639e-142	141.576	3.3869e-141
chr11	118906495	118909553	3059	*	Rbfox3	100	100	1.42002e-141	140.848	1.70403e-140
chr11	118915576	118917590	2015	*	Rbfox3	25.0839	3.92869	5.0087e-22	21.3003	1.41913e-21
chr11	119051549	119059617	8069	*	Rbfox3	46.9837	26.532	5.84412e-69	68.2333	3.50647e-68
chr11	119117918	119119820	1903	*	Rbfox3	31.8513	8.88974	2.18639e-24	23.6603	7.07973e-24
chr11	119176053	119178688	2636	*	Rbfox3	26.1016	12.7788	1.01906e-76	75.9918	6.70605e-76
chr11	119214582	119216919	2338	*	Rbfox3	37.5353	15.5166	8.36771e-37	36.0774	3.55628e-36
chr11	119051549	119059617	8069	*	Cbx4	38.6926	17.9005	1.02462e-17	16.9894	1.41251e-16
chr11	119051549	119059617	8069	*	Gaa	30.2274	35.415	1.27118e-64	63.8958	4.06778e-63
chr11	119557312	119560233	2922	*	Gaa	25.9804	37.6487	1.47056e-68	67.8325	5.64694e-67
chr11	119787957	119790329	2373	*	Aatk	25.9158	1.3289	2.02051e-05	4.69454	0.000323281
chr11	119787867	119790329	2463	*	Bahcc1	34.234	23.5398	2.97717e-33	32.5262	1.7863e-31
chr11	120167164	120170361	3198	*	Bahcc1	30.9418	100	3.40898e-126	125.467	6.13617e-124
chr11	120223211	120231196	7986	*	Bahcc1	100	100	4.77225e-34	33.3213	4.29503e-32
chr11	120279047	120281924	2878	*	Bahcc1	33.3658	12.425	9.6474e-20	19.0156	4.34133e-18
chr11	11819851	11825964	6114	*	Grb10	39.42	53.6808	1.26837e-109	108.897	2.01128e-108
chr11	11826969	11830202	3234	*	Grb10	39.899	35.5101	2.00354e-73	72.6982	2.47103e-72
chr11	11940524	11943371	2848	*	Grb10	36.0693	100	6.74962e-202	201.171	3.74604e-200
chr11	12034065	12037441	3377	*	Grb10	100	100	7.26103e-24	23.139	3.66352e-23
chr11	120314552	120317614	3063	*	Actg1	39.1655	15.9629	7.13239e-06	5.14676	2.126e-05
chr11	120267363	120270814	3452	*	Slc25a10	43.1392	53.7515	4.08501e-70	69.3888	2.87993e-68
chr11	120303358	120308790	5433	*	Arhgdia	34.0534	11.4527	2.12905e-09	8.67181	5.74845e-09
chr11	120310119	120312143	2025	*	Arhgdia	27.3494	3.69127	5.36834e-07	6.27016	1.18807e-06
chr11	120314552	120317614	3063	*	Arhgdia	25.0881	6.13833	1.01386e-09	8.99402	2.97546e-09
chr11	120303358	120308790	5433	*	Aspscr1	39.4565	100	1.30865e-09	8.88318	4.22041e-08
chr11	120310119	120312143	2025	*	Aspscr1	30.2258	20.0897	3.39348e-06	5.46936	5.47198e-05
chr11	120314552	120317614	3063	*	Aspscr1	30.7723	7.94375	1.1208e-05	4.95047	0.000120486
chr11	120833065	120835125	2061	*	Dcxr	25.7072	100	1.56016e-60	59.8068	1.90339e-58
chr11	120833065	120835125	2061	*	Slc16a3	27.7456	100	1.24144e-139	138.906	1.22903e-137
chr11	120948901	120952387	3487	*	Slc16a3	100	100	2.38896e-28	27.6218	4.73015e-27
chr11	18916101	18920304	4204	*	Meis1	39.4134	44.4927	2.17015e-46	45.6635	1.30209e-44
chr11	20654390	20657792	3403	*	Cep68	27.0578	2.25469	1.53972e-05	4.81256	0.000372612
chr11	20638549	20641246	2698	*	Sertad2	29.3892	53.0477	7.87927e-16	15.1035	1.87527e-14
chr11	20654390	20657792	3403	*	Sertad2	36.7995	10.1008	9.71151e-07	6.01271	1.15567e-05
chr11	21568975	21570354	1380	*	Otx1	31.5356	7.79258	1.60423e-40	39.7947	6.26414e-40
chr11	21863416	21865210	1795	*	Otx1	44.7926	23.3716	6.42858e-142	141.192	5.27144e-141
chr11	21992306	22001797	9492	*	Otx1	100	100	0	615	0
chr11	22003366	22006152	2787	*	Otx1	100	100	4.40274e-180	179.356	4.51281e-179
chr11	22006210	22009385	3176	*	Otx1	71.545	100	0	615	0
chr11	22016016	22019406	3391	*	Otx1	49.1877	28.5365	2.49168e-98	97.6035	1.57167e-97
chr11	22033613	22035381	1769	*	Otx1	46.3545	100	0	615	0
chr11	22036760	22037913	1154	*	Otx1	29.0721	9.99462	1.49695e-59	58.8248	6.81942e-59
chr11	22076826	22078357	1532	*	Otx1	42.7427	27.3367	1.02863e-166	165.988	9.37196e-166
chr11	22078359	22081940	3582	*	Otx1	48.409	27.6214	3.05531e-136	135.515	2.2776e-135
chr11	22346998	22349541	2544	*	Otx1	30.5751	8.64736	3.16557e-51	50.4995	1.3662e-50
chr11	29448407	29449510	1104	*	Rtn4	37.0375	100	1.16156e-162	161.935	7.78247e-161
chr11	31817605	31818968	1364	*	Cpeb4	38.6413	18.9053	1.43139e-39	38.8442	1.65803e-38
chr11	32026312	32028618	2307	*	Cpeb4	39.4419	24.7434	4.59838e-51	50.3374	9.13107e-50
chr11	32063054	32065277	2224	*	Cpeb4	39.7883	86.8474	2.53003e-173	172.597	1.75837e-171
chr11	32160169	32163239	3071	*	Cpeb4	25.4717	26.8712	2.97798e-55	54.5261	8.27879e-54
chr11	31817605	31818968	1364	*	Nsg2	54.8081	34.9459	1.29164e-174	173.889	5.0697e-173
chr11	32000347	32003624	3278	*	Nsg2	100	100	2.94757e-145	144.531	7.71281e-144
chr11	32016793	32021299	4507	*	Nsg2	29.9921	7.89128	1.10336e-46	45.9573	9.62372e-46
chr11	32026312	32028618	2307	*	Nsg2	62.2727	43.7444	3.66709e-175	174.436	1.91911e-173
chr11	32039285	32041167	1883	*	Nsg2	26.0083	6.7929	6.73625e-40	39.1716	4.80723e-39
chr11	32063054	32065277	2224	*	Nsg2	57.0006	100	0	615	0
chr11	32086237	32088505	2269	*	Nsg2	39.096	16.4262	3.80524e-74	73.4196	4.59556e-73
chr11	32105713	32107237	1525	*	Nsg2	37.0089	16.6681	6.60793e-101	100.18	1.29681e-99
chr11	32137452	32140198	2747	*	Nsg2	33.6068	9.95623	3.46467e-29	28.4603	2.09213e-28
chr11	32156514	32159322	2809	*	Nsg2	45.3178	23.7599	1.0929e-84	83.9614	1.42988e-83
chr11	32160169	32163239	3071	*	Nsg2	55.0181	35.1935	3.82441e-166	165.417	1.20086e-164
chr11	32382547	32384909	2363	*	Rhbdf1	30.3068	100	2.3345e-31	30.6318	4.22544e-29
chr11	3122587	3125508	2922	*	Limk2	36.6673	1.34197	2.0244e-05	4.6937	0.000124163
chr11	34499176	34501330	2155	*	Fam196b	40.2391	100	1.62405e-43	42.7894	2.07879e-41
chr11	35854742	35858287	3546	*	Wwc1	35.1535	100	0	615	0
chr11	44831880	44834306	2427	*	Ebf1	30.6671	6.03191	1.32644e-35	34.8773	1.06115e-34
chr11	46218018	46219524	1507	*	Adam19	25.8578	100	5.01067e-92	91.3001	2.73082e-90
chr11	46218018	46219524	1507	*	Fndc9	44.8312	87.6192	1.03531e-29	28.9849	5.33185e-28
chr11	4761411	4763330	1920	*	Cabp7	26.0692	41.3753	1.83723e-94	93.7358	4.56244e-93
chr11	53475033	53476652	1620	*	Aff4	36.6893	100	7.91174e-144	143.102	9.41497e-142
chr11	5128411	5130365	1955	*	Znrf3	43.1146	19.8902	4.32179e-25	24.3643	6.57872e-24
chr11	5166569	5168455	1887	*	Znrf3	37.6804	86.2733	3.75503e-106	105.425	2.5722e-104
chr11	5219391	5221345	1955	*	Znrf3	35.1956	100	1.60644e-122	121.794	2.20082e-120
chr11	5313776	5315499	1724	*	Znrf3	65.2505	46.4027	3.0298e-38	37.5186	8.30165e-37
chr11	5317397	5319181	1785	*	Znrf3	40.8587	55.6103	1.37901e-69	68.8604	6.29749e-68
chr11	5390454	5392045	1592	*	Znrf3	39.6423	17.6613	2.47144e-24	23.607	3.38588e-23
chr11	54753728	54756975	3248	*	Gm2a	27.8228	44.196	3.06212e-45	44.514	1.24526e-43
chr11	54811594	54813841	2248	*	Gm2a	26.2809	26.9164	8.0391e-29	28.0948	1.08974e-27
chr11	55022237	55024242	2006	*	Sparc	37.8262	34.8515	6.71139e-79	78.1732	1.1812e-77
chr11	55417410	55420037	2628	*	Sparc	100	100	2.0034e-222	221.698	8.81497e-221
chr11	55427733	55429066	1334	*	Sparc	47.594	56.3735	2.58713e-126	125.587	7.58891e-125
chr11	55450052	55451282	1231	*	Sparc	30.1277	31.0638	1.48307e-70	69.8288	2.17517e-69
chr11	5900916	5903412	2497	*	Camk2b	49.3415	26.1049	1.18166e-09	8.92751	1.38254e-08
chr11	6063534	6065723	2190	*	Camk2b	100	100	6.43129e-62	61.1917	3.76231e-60
chr11	61487068	61488268	1201	*	Mfap4	36.5801	50.6452	1.91363e-113	112.718	3.98035e-112
chr11	6405337	6407512	2176	*	Nacad	25.6661	6.6653	5.91343e-10	9.22816	2.25165e-09
chr11	6595945	6605727	9783	*	Nacad	100	100	3.81614e-53	52.4184	4.72248e-52
chr11	68113104	68114889	1786	*	Ntn1	40.5405	17.4325	4.07702e-56	55.3897	5.30012e-55
chr11	68143771	68147691	3921	*	Ntn1	77.7538	100	0	615	0
chr11	68149571	68152081	2511	*	Ntn1	83.8131	100	0	615	0
chr11	68159375	68160723	1349	*	Ntn1	31.4628	10.9103	8.90529e-66	65.0504	1.27346e-64
chr11	68214234	68216968	2735	*	Ntn1	63.7977	100	0	615	0
chr11	68226259	68227483	1225	*	Ntn1	42.0805	19.2631	1.01175e-54	53.9949	1.20567e-53
chr11	68273290	68275619	2330	*	Ntn1	74.8091	100	0	615	0
chr11	68284790	68286974	2185	*	Ntn1	41.0467	18.2308	5.76012e-111	110.24	1.17671e-109
chr11	68378040	68380200	2161	*	Ntn1	48.2415	26.5868	1.23937e-34	33.9068	1.36331e-33
chr11	68382592	68386859	4268	*	Ntn1	100	100	1.83287e-146	145.737	4.36834e-145
chr11	68398199	68400978	2780	*	Ntn1	100	100	0	615	0
chr11	68143771	68147691	3921	*	Pik3r5	35.8176	50.0566	7.2318e-69	68.1408	5.24305e-67
chr11	68149571	68152081	2511	*	Pik3r5	33.8878	100	3.954e-133	132.403	5.7333e-131
chr11	68214234	68216968	2735	*	Pik3r5	25.2299	15.1058	6.76754e-24	23.1696	1.63549e-22
chr11	68273290	68275619	2330	*	Pik3r5	33.0912	31.7128	2.8983e-45	44.5379	1.40084e-43
chr11	69039064	69042369	3306	*	Tmem107	26.7581	85.7837	1.52043e-72	71.818	7.39943e-71
chr11	69265563	69268098	2536	*	Per1	25.8338	100	2.10226e-109	108.677	3.00624e-107
chr11	69407991	69412618	4628	*	Per1	27.8654	28.6787	2.17829e-33	32.6619	1.15369e-32
chr11	69364415	69369385	4971	*	Chd3	100	100	8.24039e-48	47.0841	1.12369e-46
chr11	69407991	69412618	4628	*	Chd3	34.2983	2.43837	4.35653e-13	12.3609	1.59385e-12
chr11	69555686	69558420	2735	*	Cyb5d1	27.0479	11.0664	1.23327e-06	5.90894	6.24857e-05
chr11	69265563	69268098	2536	*	Kdm6b	25.7247	100	3.21242e-274	273.493	4.81863e-272
chr11	69407991	69412618	4628	*	Kdm6b	46.9897	25.9805	1.5247e-13	12.8168	8.47055e-13
chr11	69415426	69421214	5789	*	Kdm6b	100	100	3.11924e-15	14.506	2.03428e-14
chr11	69552178	69554188	2011	*	Kdm6b	26.5278	24.0594	1.37493e-67	66.8617	6.87465e-66
chr11	69555686	69558420	2735	*	Kdm6b	35.4167	14.3535	3.5297e-41	40.4523	6.61818e-40
chr11	69265563	69268098	2536	*	Efnb3	39.9757	100	2.10059e-246	245.678	3.1929e-244
chr11	69407991	69412618	4628	*	Efnb3	25.3231	1	0.000196627	3.70636	0.000786509
chr11	69552178	69554188	2011	*	Efnb3	48.9824	48.8099	2.74747e-121	120.561	1.39205e-119
chr11	69555686	69558420	2735	*	Efnb3	35.7253	23.3245	5.35996e-59	58.2708	2.03678e-57
chr11	69407991	69412618	4628	*	Fxr2	31.2274	3.78462	3.7623e-09	8.42455	1.14505e-08
chr11	69552178	69554188	2011	*	Fgf11	34.6058	30.3953	1.45381e-26	25.8375	4.12882e-25
chr11	69555686	69558420	2735	*	Fgf11	31.7063	31.1941	3.62437e-27	26.4408	1.71554e-25
chr11	69798791	69801682	2892	*	Fgf11	100	100	1.02466e-26	25.9894	3.63754e-25
chr11	70028292	70030947	2656	*	Fgf11	34.9189	15.5701	2.28704e-15	14.6407	2.49815e-14
chr11	70028292	70030947	2656	*	Nlgn2	28.1326	27.225	5.58925e-18	17.2526	1.56499e-16
chr11	69552178	69554188	2011	*	Neurl4	27.101	100	1.55316e-54	53.8088	2.05017e-52
chr11	70019627	70022561	2935	*	Neurl4	42.1486	20.6901	3.88232e-14	13.4109	1.60146e-13
chr11	71439193	71441214	2022	*	Wscd1	29.868	3.67996	3.21242e-21	20.4932	5.36474e-20
chr11	72085735	72087596	1862	*	Spns2	33.2731	13.5139	1.62642e-18	17.7888	1.82972e-17
chr11	76439246	76440409	1164	*	Abr	27.2714	19.0014	1.60878e-27	26.7935	1.83153e-26
chr11	76472083	76473539	1457	*	Abr	25.9741	12.1982	9.59291e-19	18.018	6.17283e-18
chr11	76506338	76509137	2800	*	Abr	100	100	5.33146e-132	131.273	3.94528e-130
chr11	77790030	77794104	4075	*	Pipox	32.2296	54.3402	4.46842e-45	44.3498	8.04316e-44
chr11	77890272	77891636	1365	*	Pipox	33.2548	10.5194	7.46622e-08	7.1269	5.37568e-07
chr11	77925344	77927384	2041	*	Pipox	34.4128	100	8.10023e-80	79.0915	3.88811e-78
chr11	77946676	77949024	2349	*	Pipox	40.3335	61.9103	7.76653e-51	50.1098	1.86397e-49
chr11	77964147	77967826	3680	*	Pipox	51.0796	83.981	1.25035e-67	66.903	4.50127e-66
chr11	78204968	78206659	1692	*	Pipox	25.0902	45.4802	2.46354e-38	37.6084	3.94166e-37
chr11	77864506	77866055	1550	*	Traf4	25.617	27.5885	7.68938e-53	52.1141	1.64772e-51
chr11	78161888	78165547	3660	*	Traf4	100	100	7.22304e-16	15.1413	3.61152e-15
chr11	77946676	77949024	2349	*	Tlcd1	27.856	13.1983	2.42039e-18	17.6161	3.32254e-17
chr11	77964147	77967826	3680	*	Tlcd1	28.4686	100	4.76908e-106	105.322	3.60066e-104
chr11	78204968	78206659	1692	*	Rab34	29.7433	3.40813	5.52348e-06	5.25779	1.92212e-05
chr11	78596495	78597788	1294	*	Lyrm9	35.4319	99.2114	2.09963e-35	34.6779	1.03582e-33
chr11	78815475	78818675	3201	*	Lyrm9	43.7309	100	1.24288e-35	34.9056	9.19731e-34
chr11	78815475	78818675	3201	*	Ksr1	35.9258	100	6.48119e-33	32.1883	4.63405e-31
chr11	80314660	80317213	2554	*	Rhbdl3	27.5868	100	2.53901e-200	199.595	2.53901e-198
chr11	80335046	80337256	2211	*	Rhbdl3	28.9624	50.0343	1.14631e-101	100.941	3.82103e-100
chr11	84636488	84639087	2600	*	Lhx1	29.3551	41.6477	4.61136e-10	9.33617	1.45719e-08
chr11	8455983	8459345	3363	*	Tns3	35.5842	27.8319	4.34513e-170	169.362	1.62218e-168
chr11	8466444	8469574	3131	*	Tns3	35.2121	17.7099	1.386e-107	106.858	3.10464e-106
chr11	8691645	8694087	2443	*	Tns3	44.6672	33.2579	1.35654e-203	202.868	7.59665e-202
chr11	8863226	8865234	2009	*	Tns3	47.3708	100	0	615	0
chr11	88160500	88162816	2317	*	Vezf1	26.8023	65.2334	2.41684e-92	91.6168	1.06341e-90
chr11	89381476	89383368	1893	*	Ankfn1	60.0406	100	2.00425e-139	138.698	2.58549e-137
chr11	89508176	89509809	1634	*	Ankfn1	38.1449	11.5399	6.20859e-19	18.207	1.00113e-17
chr11	89543735	89546934	3200	*	Ankfn1	35.438	3.45145	6.45983e-08	7.18978	4.38588e-07
chr11	89623059	89625057	1999	*	Ankfn1	45.2299	40.9499	5.41798e-59	58.2662	3.4946e-57
chr11	90108714	90110773	2060	*	Pctp	31.6699	26.9712	1.56375e-30	29.8058	4.03446e-29
chr11	90154695	90156380	1686	*	Pctp	39.5087	69.1131	1.07335e-72	71.9693	6.9231e-71
chr11	90226487	90228255	1769	*	Pctp	38.586	37.9303	1.69608e-41	40.7706	7.29313e-40
chr11	8863226	8865234	2009	*	Hus1	37.1488	100	4.30556e-240	239.366	4.30556e-238
chr11	90547814	90549418	1605	*	Tom1l1	43.2797	100	1.55047e-179	178.81	1.58148e-177
chr11	94954773	94956283	1511	*	Acsf2	41.6627	100	5.79108e-72	71.2372	4.16958e-70
chr11	95000378	95001873	1496	*	Ppp1r9b	29.2798	4.905	0.000197312	3.70485	0.00089448
chr11	95391440	95393059	1620	*	Nxph3	39.6921	98.5549	3.31795e-155	154.479	2.48846e-153
chr11	95640406	95641539	1134	*	Nxph3	30.6371	45.2556	5.04852e-74	73.2968	1.8932e-72
chr11	96455987	96457592	1606	*	Skap1	26.796	10.1458	4.38269e-09	8.35826	8.87496e-08
chr11	97399723	97401942	2220	*	Arhgap23	36.9441	12.4527	8.79772e-06	5.05563	0.000102866
chr11	97563341	97564775	1435	*	Arhgap23	32.8967	14.045	7.61745e-10	9.11819	1.15785e-08
chr11	97399723	97401942	2220	*	Srcin1	31.3546	15.843	3.8455e-20	19.415	6.36644e-19
chr11	97563341	97564775	1435	*	Srcin1	27.6206	10.0943	1.21724e-14	13.9146	1.81369e-13
chr11	97566284	97574045	7762	*	Srcin1	100	100	5.02731e-35	34.2987	1.24845e-33
chr11	97697230	97699518	2289	*	Pcgf2	100	100	8.46968e-13	12.0721	2.24772e-12
chr11	97810723	97813907	3185	*	Pcgf2	32.8056	42.217	4.18804e-38	37.378	8.25643e-37
chr11	97810723	97813907	3185	*	Lasp1	28.3761	78.8088	1.19895e-66	65.9212	8.57249e-65
chr11	98264631	98267744	3114	*	Neurod2	59.9528	100	0	615	0
chr11	98287211	98288602	1392	*	Neurod2	73.528	100	0	615	0
chr11	98289502	98290833	1332	*	Neurod2	34.9989	34.0426	1.53106e-208	207.815	1.25355e-207
chr11	98293893	98297126	3234	*	Neurod2	38.0962	19.8238	9.19673e-121	120.036	5.23814e-120
chr11	98313301	98314723	1423	*	Neurod2	56.7818	39.9476	5.37681e-245	244.269	5.86968e-244
chr11	98316764	98317862	1099	*	Neurod2	59.3288	47.4058	4.87348e-291	290.312	7.09362e-290
chr11	98318121	98319879	1759	*	Neurod2	75.5463	100	0	615	0
chr11	98320063	98322147	2085	*	Neurod2	62.2084	41.1784	1.13296e-244	243.946	1.14168e-243
chr11	98326525	98329683	3159	*	Neurod2	100	100	7.04743e-189	188.152	5.12896e-188
chr11	98332971	98335901	2931	*	Neurod2	62.6131	100	0	615	0
chr11	98338033	98340591	2559	*	Neurod2	35.135	34.5574	1.01542e-211	210.993	8.86802e-211
chr11	98738021	98739398	1378	*	Neurod2	61.7429	100	0	615	0
chr11	98746557	98752192	5636	*	Neurod2	49.9869	41.2039	9.43687e-253	252.025	1.12385e-251
chr11	98264694	98267744	3051	*	Med24	55.3356	68.074	8.38255e-48	47.0766	4.35893e-46
chr11	98287211	98288602	1392	*	Med24	63.1633	45.2062	4.84889e-24	23.3144	9.83522e-23
chr11	98316764	98317862	1099	*	Med24	45.1504	25.152	6.95809e-21	20.1575	9.86784e-20
chr11	98318121	98319879	1759	*	Med24	63.8688	46.0316	1.35188e-13	12.8691	1.50638e-12
chr11	98320063	98322147	2085	*	Med24	50.7462	30.6795	3.13675e-17	16.5035	4.07777e-16
chr11	98332971	98335901	2931	*	Med24	53.3609	45.6121	1.0249e-33	32.9893	3.19769e-32
chr11	98746557	98752192	5636	*	Med24	36.0536	13.4908	2.44143e-11	10.6124	2.00454e-10
chr11	98765186	98769368	4183	*	Med24	42.077	60.7106	3.47915e-43	42.4585	1.35687e-41
chr11	98960884	98972929	12046	*	Rara	100	100	1.34447e-139	138.871	1.98981e-137
chr11	99122226	99123454	1229	*	Rara	32.7754	46.623	7.55624e-67	66.1217	3.72774e-65
chr11	99131111	99133112	2002	*	Rara	37.6794	7.28683	4.10869e-11	10.3863	5.06738e-10
chr12	103156796	103158474	1679	*	Unc79	44.5664	92.7428	6.32401e-53	52.199	2.38731e-51
chr12	103163453	103165544	2092	*	Prima1	43.3287	100	7.96578e-68	67.0988	8.20475e-66
chr12	103163453	103165544	2092	*	Fam181a	55.5647	100	1.80072e-278	277.745	8.82353e-277
chr12	103202080	103203659	1580	*	Fam181a	35.9449	8.35195	2.39856e-25	24.62	5.87648e-24
chr12	103512442	103515024	2583	*	Fam181a	43.9431	41.3748	1.49154e-116	115.826	4.87235e-115
chr12	105721037	105723539	2503	*	Tunar	42.3271	66.6857	4.79917e-49	48.3188	2.49557e-47
chr12	107807236	107809151	1916	*	Bcl11b	44.9677	67.0561	2.39013e-146	145.622	1.47391e-144
chr12	107858293	107860975	2683	*	Bcl11b	51.6948	90.9396	1.1635e-197	196.934	1.07624e-195
chr12	107907500	107910291	2792	*	Bcl11b	26.5842	47.3735	4.63069e-104	103.334	1.71336e-102
chr12	107926984	107929992	3009	*	Bcl11b	26.2201	100	3.9787e-217	216.4	7.36059e-215
chr12	107969069	107979038	9970	*	Bcl11b	43.6514	32.2294	1.59312e-71	70.7978	2.94728e-70
chr12	107996178	108003335	7158	*	Bcl11b	100	100	3.17856e-25	24.4978	1.54746e-24
chr12	108291834	108293706	1873	*	Bcl11b	27.0548	11.8425	1.00638e-27	26.9972	5.47591e-27
chr12	108316458	108319473	3016	*	Hhipl1	25.7552	8.99189	2.81769e-53	52.5501	2.28098e-52
chr12	108319688	108322034	2347	*	Hhipl1	33.3973	100	0	615	0
chr12	108238941	108243172	4232	*	Cyp46a1	26.4472	9.60604	4.96734e-58	57.3039	1.3743e-56
chr12	108319688	108322034	2347	*	Cyp46a1	45.573	100	0	615	0
chr12	108394967	108397981	3015	*	Cyp46a1	41.4228	18.7442	1.18677e-36	35.9256	1.79094e-35
chr12	108238941	108243172	4232	*	Eml1	28.374	10.2149	2.21813e-61	60.654	1.24215e-59
chr12	108262905	108267109	4205	*	Eml1	35.4874	9.62742	5.59181e-15	14.2524	4.26798e-14
chr12	108316458	108319473	3016	*	Eml1	33.3704	7.0598	4.34291e-10	9.36222	2.0846e-09
chr12	108319688	108322034	2347	*	Eml1	34.3143	100	0	615	0
chr12	108394967	108397981	3015	*	Eml1	32.4219	5.9095	2.53811e-29	28.5955	4.26403e-28
chr12	108291834	108293706	1873	*	Evl	28.8294	1	0.000135995	3.86648	0.000423985
chr12	109456000	109460468	4469	*	Dlk1	37.9075	36.4015	1.40652e-61	60.8519	4.18439e-60
chr12	109946635	109952644	6010	*	Meg3	52.8769	30.7407	2.65594e-08	7.57578	1.45445e-07
chr12	110836386	110838491	2106	*	Traf3	27.742	100	1.41437e-88	87.8494	1.95183e-86
chr12	111142400	111144424	2025	*	Traf3	29.2902	5.16731	3.62994e-09	8.4401	1.00186e-07
chr12	111666873	111672479	5607	*	Ckb	100	100	4.69884e-16	15.328	7.47116e-15
chr12	111690734	111697220	6487	*	Ckb	30.8241	100	0	615	0
chr12	112162273	112165907	3635	*	Klc1	37.3849	9.04325	1.50681e-05	4.82194	0.000101258
chr12	112168551	112172392	3842	*	Klc1	30.9636	100	8.29408e-217	216.081	1.39341e-214
chr12	112168551	112172392	3842	*	Ppp1r13b	35.3649	100	3.62928e-90	89.4402	6.46012e-88
chr12	112142578	112144457	1880	*	Kif26a	100	100	1.95632e-13	12.7086	1.75137e-12
chr12	112506766	112508272	1507	*	Tmem179	35.5705	100	6.69547e-227	226.174	1.19849e-224
chr12	112331970	112338355	6386	*	Adssl1	26.8583	20.1078	4.63551e-12	11.3339	7.75395e-11
chr12	112331970	112338355	6386	*	Zbtb42	26.6617	29.0716	1.5562e-26	25.8079	9.44092e-25
chr12	112375769	112379815	4047	*	Zbtb42	27.9413	100	6.87237e-81	80.1629	1.25077e-78
chr12	112550715	112552987	2273	*	Zbtb42	28.9482	6.91278	1.48997e-09	8.82682	3.01305e-08
chr12	112506766	112508272	1507	*	Jag2	50.8435	100	4.32735e-120	119.364	5.84193e-118
chr12	112746162	112748258	2097	*	Jag2	31.7592	4.90666	1.59044e-09	8.79848	1.78924e-08
chr12	116677048	116678944	1897	*	Ptprn2	26.6007	3.17765	3.64865e-06	5.43787	2.52973e-05
chr12	117304141	117306485	2345	*	Rapgef5	43.5752	94.7944	1.59329e-279	278.798	1.39413e-277
chr12	117425016	117428093	3078	*	Rapgef5	37.1918	58.5534	4.12656e-173	172.384	2.40716e-171
chr12	117512345	117513923	1579	*	Rapgef5	35.1579	100	8.26766e-295	294.083	1.44684e-292
chr12	117736176	117738352	2177	*	Rapgef5	26.6932	26.5102	5.04538e-79	78.2971	8.82942e-78
chr12	117750460	117752672	2213	*	Rapgef5	38.4499	47.653	4.1876e-141	140.378	1.83208e-139
chr12	118846242	118850892	4651	*	Sp8	100	100	3.80372e-34	33.4198	1.21719e-32
chr12	118853037	118857008	3972	*	Sp8	44.5437	19.4793	2.55239e-07	6.59305	1.88484e-06
chr12	16855394	16857017	1624	*	Lpin1	39.9149	100	0	615	0
chr12	17708257	17711062	2806	*	Hpcal1	42.1465	41.5532	9.27844e-86	85.0325	1.51548e-84
chr12	24535847	24538714	2868	*	Rrm2	37.4849	20.3949	1.38164e-125	124.86	5.34234e-124
chr12	24708196	24711317	3122	*	Rrm2	100	100	1.05978e-12	11.9748	1.02446e-11
chr12	24714284	24716007	1724	*	Rrm2	25.2607	6.27836	1.1432e-38	37.9419	2.21019e-37
chr12	25098891	25101953	3063	*	Id2	100	100	9.97448e-17	16.0011	3.16212e-16
chr12	27081293	27084729	3437	*	Sox11	36.2203	18.627	7.12748e-113	112.147	1.01369e-111
chr12	27181921	27183885	1965	*	Sox11	30.263	12.5973	1.30201e-75	74.8854	1.11105e-74
chr12	27332417	27334513	2097	*	Sox11	100	100	5.58591e-109	108.253	6.83238e-108
chr12	27563585	27567977	4393	*	Sox11	37.2216	12.9843	5.28065e-78	77.2773	4.82802e-77
chr12	29279201	29281704	2504	*	Myt1l	50.822	30.9848	1.214e-141	140.916	1.38396e-140
chr12	29353236	29355382	2147	*	Myt1l	25.1362	6.96381	8.85851e-41	40.0526	2.85812e-40
chr12	29356152	29358157	2006	*	Myt1l	30.9513	7.81092	2.46843e-19	18.6076	5.21112e-19
chr12	29537588	29539092	1505	*	Myt1l	37.8405	15.8453	1.67582e-86	85.7758	1.06136e-85
chr12	29547197	29548767	1571	*	Myt1l	47.9303	31.516	1.657e-192	191.781	2.57588e-191
chr12	29629204	29630899	1696	*	Myt1l	69.3532	100	0	615	0
chr12	29639327	29640862	1536	*	Myt1l	32.4642	40.163	6.05992e-246	245.218	1.29531e-244
chr12	29642333	29643717	1385	*	Myt1l	26.5079	28.7883	1.19008e-175	174.924	1.56541e-174
chr12	29649155	29650518	1364	*	Myt1l	44.707	23.8532	3.30879e-105	104.48	2.57183e-104
chr12	29654526	29656758	2233	*	Myt1l	42.8379	100	0	615	0
chr12	29723044	29724702	1659	*	Myt1l	33.3354	100	0	615	0
chr12	29739725	29741683	1959	*	Myt1l	29.2655	38.3393	1.12883e-234	233.947	2.14477e-233
chr12	29788586	29790684	2099	*	Myt1l	30.6954	24.432	9.92769e-149	148.003	1.2126e-147
chr12	29821710	29823061	1352	*	Myt1l	49.8144	40.7182	2.24357e-249	248.649	5.48071e-248
chr12	29871517	29873548	2032	*	Myt1l	27.0732	14.8682	1.25765e-89	88.9004	8.27144e-89
chr12	29882165	29885043	2879	*	Myt1l	53.2648	34.2253	2.99483e-209	208.524	5.12116e-208
chr12	31711729	31712889	1161	*	Gpr22	49.5347	65.993	4.12641e-96	95.3844	8.87178e-95
chr12	38595912	38597318	1407	*	Etv1	35.2916	11.9463	3.1709e-09	8.49882	2.616e-08
chr12	53032283	53034471	2189	*	Npas3	32.3254	12.9875	1.31023e-78	77.8827	4.42857e-77
chr12	53060466	53063881	3416	*	Npas3	33.4894	12.0924	4.38684e-73	72.3578	1.23563e-71
chr12	53063968	53066130	2163	*	Npas3	52.4985	26.7116	1.24418e-125	124.905	7.00886e-124
chr12	53118823	53120171	1349	*	Npas3	39.7982	10.5244	2.81696e-58	57.5502	5.28962e-57
chr12	53291226	53293687	2462	*	Npas3	50.4189	100	0	615	0
chr12	54363733	54365519	1787	*	Egln3	32.0204	100	3.47083e-146	145.46	5.34509e-144
chr12	56386203	56389208	3006	*	Mbip	28.7294	100	0	615	0
chr12	56481558	56484020	2463	*	Mbip	27.9027	100	0	615	0
chr12	56507803	56510375	2573	*	Mbip	28.6388	19.0441	1.02825e-115	114.988	8.56876e-115
chr12	56301003	56302871	1869	*	Nkx2-1	58.9791	30.2849	1.38535e-151	150.858	1.56167e-150
chr12	56386203	56389208	3006	*	Nkx2-1	70.3437	100	0	615	0
chr12	56454826	56460529	5704	*	Nkx2-1	49.1369	30.3406	1.48059e-185	184.83	1.83593e-184
chr12	56481558	56484020	2463	*	Nkx2-1	67.3461	100	0	615	0
chr12	56507803	56510375	2573	*	Nkx2-1	73.845	50.5976	9.2665e-139	138.033	8.20747e-138
chr12	56510581	56512463	1883	*	Nkx2-1	58.7997	30.0397	3.50377e-71	70.4555	2.41371e-70
chr12	56531816	56534937	3122	*	Nkx2-1	100	100	3.70157e-116	115.432	2.86872e-115
chr12	56850338	56852354	2017	*	Nkx2-1	38.0432	4.11867	1.25754e-23	22.9005	5.19783e-23
chr12	70104605	70107247	2643	*	Nin	100	100	6.47695e-06	5.18863	5.82926e-05
chr12	71310058	71312290	2233	*	Dact1	100	100	5.36251e-30	29.2706	2.95931e-29
chr12	71531930	71535203	3274	*	Dact1	33.7487	73.3944	2.51654e-173	172.599	1.24988e-171
chr12	71531930	71535203	3274	*	Daam1	37.217	97.0835	7.11407e-212	211.148	6.1181e-210
chr12	72264684	72266362	1679	*	Rtn1	27.7456	95.1996	1.48453e-182	181.828	9.42678e-181
chr12	79748989	79752873	3885	*	Zfp36l1	41.5635	23.412	1.25855e-142	141.9	1.67806e-141
chr12	79806730	79809051	2322	*	Zfp36l1	32.7658	7.0942	7.91436e-42	41.1016	4.08483e-41
chr12	79812717	79815378	2662	*	Zfp36l1	44.7705	19.0748	7.79813e-116	115.108	8.91215e-115
chr12	79825059	79826897	1839	*	Zfp36l1	48.4039	34.4736	5.88703e-211	210.23	9.41925e-210
chr12	79837871	79840751	2881	*	Zfp36l1	58.4131	42.6408	2.0881e-261	260.68	3.71218e-260
chr12	79845623	79847693	2071	*	Zfp36l1	49.1661	43.2011	7.22471e-265	264.141	1.44494e-263
chr12	79858919	79860533	1615	*	Zfp36l1	31.4309	7.976	2.82736e-47	46.5486	1.55993e-46
chr12	79878579	79881318	2740	*	Zfp36l1	64.7548	100	0	615	0
chr12	79897901	79899370	1470	*	Zfp36l1	44.8838	18.3181	1.14641e-79	78.9407	1.01903e-78
chr12	79910245	79912412	2168	*	Zfp36l1	66.9299	100	0	615	0
chr12	79969416	79972396	2981	*	Zfp36l1	43.5108	29.2976	5.53672e-179	178.257	8.05341e-178
chr12	79988754	79991921	3168	*	Zfp36l1	31.078	7.3869	1.23125e-43	42.9097	6.56669e-43
chr12	80020441	80024178	3738	*	Zfp36l1	62.9731	100	0	615	0
chr12	80060052	80065359	5308	*	Zfp36l1	80.1932	100	0	615	0
chr12	80070222	80071738	1517	*	Zfp36l1	49.0737	100	0	615	0
chr12	80108663	80113068	4406	*	Zfp36l1	100	100	2.11e-30	29.6757	9.64572e-30
chr12	80144739	80147150	2412	*	Zfp36l1	34.2337	6.93303	7.83434e-41	40.106	3.79847e-40
chr12	80343870	80345554	1685	*	Zfp36l1	32.514	15.3488	8.08807e-93	92.0922	8.08807e-92
chr12	80379225	80380833	1609	*	Zfp36l1	33.8444	9.67781	8.68838e-58	57.0611	5.79225e-57
chr12	80020441	80024178	3738	*	Actn1	27.3652	100	0	615	0
chr12	80060052	80065359	5308	*	Actn1	35.5765	100	0	615	0
chr12	80070222	80071738	1517	*	Actn1	25.0167	100	0	615	0
chr12	84010893	84012404	1512	*	Acot1	33.5805	10.3125	2.3797e-20	19.6235	2.3797e-19
chr12	84179802	84182525	2724	*	Acot1	25.6457	24.327	7.40838e-41	40.1303	1.33351e-39
chr12	84179802	84182525	2724	*	Elmsan1	25.2388	40.2316	3.87167e-107	106.412	2.11006e-105
chr12	84277374	84279746	2373	*	Elmsan1	33.7833	11.55	5.61829e-32	31.2504	5.56722e-31
chr12	86814141	86817850	3710	*	Vash1	27.9973	4.0657	4.06228e-23	22.3912	2.16655e-22
chr12	98561543	98565554	4012	*	Kcnk10	32.3896	100	0	615	0
chr12	98576878	98578546	1669	*	Kcnk10	100	100	4.62405e-18	17.335	8.03428e-17
chr12	98561543	98565554	4012	*	Ptpn21	48.3882	100	9.15205e-221	220.038	1.40942e-218
chr13	110017376	110020516	3141	*	Rab3c	25.667	43.7314	2.34605e-124	123.63	3.02854e-123
chr13	110017376	110020516	3141	*	Plk2	36.0031	14.4121	3.21518e-43	42.4928	2.44711e-42
chr13	114838085	114839777	1693	*	Itga2	34.0372	100	1.12466e-127	126.949	8.65988e-126
chr13	114922034	114924600	2567	*	Itga2	50.7629	96.6685	1.58125e-123	122.801	6.08781e-122
chr13	114991688	114993797	2110	*	Itga2	32.5108	3.7867	6.98004e-08	7.15614	4.47886e-07
chr13	116302631	116307241	4611	*	Isl1	39.7251	17.1529	1.18316e-19	18.927	4.79837e-19
chr13	116311440	116315028	3589	*	Isl1	100	100	6.58202e-23	22.1816	3.43205e-22
chr13	116704879	116710210	5332	*	Isl1	49.6119	28.8085	2.77879e-28	27.5561	1.69043e-27
chr13	116710269	116713013	2745	*	Isl1	38.6333	15.8658	1.45023e-20	19.8386	6.61667e-20
chr13	15052302	15053729	1428	*	Gli3	52.9011	32.6259	2.07288e-179	178.683	2.20244e-178
chr13	15464420	15470720	6301	*	Gli3	100	100	4.64232e-221	220.333	5.63711e-220
chr13	15485484	15488742	3259	*	Gli3	43.3494	21.3553	5.23175e-40	39.2814	3.17642e-39
chr13	15540466	15547042	6577	*	Gli3	83.107	100	0	615	0
chr13	15548114	15553808	5695	*	Gli3	41.9939	26.4063	3.27997e-161	160.484	3.09775e-160
chr13	15555785	15557528	1744	*	Gli3	49.8295	29.0015	2.04785e-143	142.689	1.74067e-142
chr13	15617129	15619667	2539	*	Gli3	34.0852	10.4239	3.67988e-11	10.4342	1.04263e-10
chr13	15620103	15622974	2872	*	Gli3	60.2096	41.2495	1.35513e-222	221.868	1.91977e-221
chr13	15623124	15625665	2542	*	Gli3	63.0426	44.5923	4.95721e-238	237.305	8.42726e-237
chr13	15704271	15705369	1099	*	Gli3	27.6668	6.3454	2.58468e-37	36.5876	1.37311e-36
chr13	15705793	15708786	2994	*	Gli3	72.8877	100	0	615	0
chr13	15713357	15715852	2496	*	Gli3	53.839	100	0	615	0
chr13	21854713	21856584	1872	*	Hist1h1b	33.0504	85.75	5.44164e-46	45.2643	2.43273e-45
chr13	22028292	22030467	2176	*	Hist1h1b	32.7462	45.4003	5.34837e-26	25.2718	1.76729e-25
chr13	22028292	22030467	2176	*	Hist1h3i	26.1596	33.1799	6.65658e-11	10.1767	2.19956e-10
chr13	23491637	23492924	1288	*	Hist1h1d	26.7794	35.3637	1.00309e-48	47.9987	7.80979e-48
chr13	23491637	23492924	1288	*	Hist1h4d	25.8067	22.0871	9.55743e-33	32.0197	5.78476e-32
chr13	23582473	23587507	5035	*	Hist1h4d	100	100	3.48669e-30	29.4576	1.90938e-29
chr13	23491637	23492924	1288	*	Hist1h1c	25.3402	31.4419	6.05134e-27	26.2181	4.40883e-26
chr13	24575796	24577509	1714	*	C530050E15Rik	40.9281	38.0712	2.07439e-31	30.6831	3.16344e-30
chr13	24602832	24606499	3668	*	C530050E15Rik	45.2176	48.1697	9.17688e-39	38.0373	1.86596e-37
chr13	24628522	24630373	1852	*	C530050E15Rik	50.9077	62.9517	1.57636e-49	48.8023	4.80789e-48
chr13	24647801	24649518	1718	*	C530050E15Rik	49.4451	100	1.6491e-76	75.7828	1.00595e-74
chr13	24654627	24656128	1502	*	C530050E15Rik	31.4341	56.4727	8.24185e-45	44.084	2.01101e-43
chr13	24685889	24688189	2301	*	C530050E15Rik	25.3354	21.2072	3.96366e-19	18.4019	5.37296e-18
chr13	28945164	28949168	4005	*	Sox4	100	100	3.50317e-43	42.4555	5.22556e-42
chr13	34147600	34151296	3697	*	Nqo2	29.0535	3.65786	4.52741e-09	8.34415	6.88167e-08
chr13	34237706	34240790	3085	*	Nqo2	49.375	69.7603	9.37806e-77	76.0279	3.56366e-75
chr13	34247509	34250380	2872	*	Nqo2	44.8393	100	1.02107e-107	106.991	7.76017e-106
chr13	34076079	34078122	2044	*	Tubb2a	100	100	8.41949e-92	91.0747	2.46972e-90
chr13	34086881	34089794	2914	*	Tubb2a	44.8405	61.5353	2.22099e-103	102.653	9.77234e-102
chr13	36281673	36284937	3265	*	Nrn1	48.8347	45.5415	1.36648e-279	278.864	1.87403e-278
chr13	36293063	36294425	1363	*	Nrn1	44.1867	100	0	615	0
chr13	36295361	36296894	1534	*	Nrn1	29.3492	6.29314	2.45014e-37	36.6108	7.35043e-37
chr13	36468616	36470545	1930	*	Nrn1	35.0952	100	0	615	0
chr13	43935994	43937664	1671	*	Mcur1	27.6779	9.0603	3.07307e-54	53.5124	8.24608e-53
chr13	46005560	46007531	1972	*	Rbm24	42.3045	16.7476	3.36797e-13	12.4726	1.99149e-12
chr13	46268048	46270418	2371	*	Rbm24	29.4996	1.47736	0.000152578	3.81651	0.000345844
chr13	46632786	46635115	2330	*	Rbm24	40.4542	14.472	2.51405e-07	6.59963	8.33929e-07
chr13	46871446	46873400	1955	*	Kif13a	26.9129	51.4803	1.05415e-57	56.9771	4.98967e-56
chr13	46974549	46976501	1953	*	Kif13a	41.1773	25.849	8.58124e-31	30.0665	3.04634e-29
chr13	49145152	49146801	1650	*	Wnk2	100	100	3.90077e-61	60.4088	5.53909e-60
chr13	49315832	49318476	2645	*	Fgd3	58.6102	100	0	615	0
chr13	49315832	49318476	2645	*	Bicd2	25.4543	100	2.70604e-27	26.5677	3.16607e-25
chr13	51579808	51581830	2023	*	Shc3	34.4956	42.6377	4.65085e-124	123.332	1.36735e-122
chr13	51760649	51762836	2188	*	Shc3	25.7261	100	5.61194e-287	286.251	8.24955e-285
chr13	51841123	51843402	2280	*	Gadd45g	52.4232	28.9944	5.82295e-145	144.235	2.16905e-143
chr13	51846583	51850662	4080	*	Gadd45g	100	100	7.79833e-103	102.108	1.65993e-101
chr13	51916363	51922797	6435	*	Gadd45g	35.6067	100	0	615	0
chr13	51926475	51927689	1215	*	Gadd45g	29.7232	11.3728	1.63022e-68	67.7878	2.69892e-67
chr13	52903424	52905183	1760	*	Diras2	26.6924	100	3.10937e-25	24.5073	4.81952e-23
chr13	52865757	52867855	2099	*	Nfil3	34.4419	100	4.56928e-187	186.34	7.6307e-185
chr13	52903424	52905183	1760	*	Nfil3	31.6966	27.2372	1.27304e-52	51.8952	3.03711e-51
chr13	52975574	52981110	5537	*	Nfil3	100	100	5.9616e-34	33.2246	7.11134e-33
chr13	53152731	53155464	2734	*	Ror2	36.2795	100	9.78423e-306	305.009	1.55569e-303
chr13	53267663	53269357	1695	*	Ror2	29.9659	48.6645	2.35111e-149	148.629	7.47652e-148
chr13	54321967	54324960	2994	*	Cplx2	28.1877	72.6604	1.75891e-180	179.755	3.86961e-179
chr13	54873550	54875710	2161	*	Rnf44	37.0969	53.0862	3.69908e-16	15.4319	3.01475e-14
chr13	54873550	54875710	2161	*	Gprin1	31.7982	13.8343	5.31904e-17	16.2742	2.18512e-16
chr13	54955017	54957183	2167	*	Tspan17	25.4815	86.875	3.45534e-41	40.4615	9.95139e-40
chr13	54754934	54756235	1302	*	Unc5a	32.1479	42.0467	6.36932e-34	33.1959	1.17377e-32
chr13	54817160	54819514	2355	*	Unc5a	25.6572	30.9417	3.65073e-26	25.4376	4.28131e-25
chr13	54967024	54968802	1779	*	Unc5a	25.5595	13.4749	5.82292e-14	13.2349	4.41857e-13
chr13	54873550	54875710	2161	*	Nsd1	27.9485	13.0203	8.68926e-21	20.061	2.09473e-20
chr13	54955017	54957183	2167	*	Nsd1	25.5462	13.9952	3.67919e-22	21.4342	9.93381e-22
chr13	55468705	55475981	7277	*	Dbn1	34.1646	31.0978	1.47759e-42	41.8304	2.40636e-41
chr13	55482386	55488112	5727	*	Dbn1	100	100	9.88076e-131	130.005	1.12641e-128
chr13	55468705	55475981	7277	*	Ddx41	26.2217	21.3956	1.04314e-20	19.9817	8.34515e-20
chr13	56207583	56209903	2321	*	Neurog1	51.8575	59.1421	4.92018e-111	110.308	2.7553e-109
chr13	56220603	56224521	3919	*	Neurog1	45.5292	37.1207	1.05842e-70	69.9753	2.22268e-69
chr13	56257839	56261304	3466	*	Neurog1	38.1536	84.0829	1.02848e-156	155.988	8.6392e-155
chr13	59889256	59890549	1294	*	Gas1	33.5748	4.7505	1.8361e-27	26.7361	9.99655e-27
chr13	59909920	59911536	1617	*	Gas1	38.7073	100	0	615	0
chr13	59925146	59928814	3669	*	Gas1	45.5458	18.2711	2.73576e-97	96.5629	1.91503e-96
chr13	59962390	59963892	1503	*	Gas1	32.9381	100	0	615	0
chr13	59968395	59972901	4507	*	Gas1	51.2584	100	0	615	0
chr13	59989983	59991177	1195	*	Gas1	34.9893	10.862	3.30323e-65	64.4811	2.1112e-64
chr13	59991905	59993668	1764	*	Gas1	31.9252	100	0	615	0
chr13	60044485	60046524	2040	*	Gas1	34.4324	41.4069	7.45896e-254	253.127	9.96788e-253
chr13	60046869	60048974	2106	*	Gas1	33.0873	45.3823	2.09331e-278	277.679	3.07717e-277
chr13	60050266	60051872	1607	*	Gas1	59.0221	100	0	615	0
chr13	60084041	60085936	1896	*	Gas1	49.2797	23.0058	1.65521e-121	120.781	1.28061e-120
chr13	60109689	60111322	1634	*	Gas1	49.0029	23.3486	2.51915e-142	141.599	2.31447e-141
chr13	60122017	60123883	1867	*	Gas1	36.8586	100	0	615	0
chr13	60124841	60126915	2075	*	Gas1	37.8488	21.4612	1.14306e-130	129.942	9.88408e-130
chr13	60132202	60134747	2546	*	Gas1	53.1635	27.9305	4.52113e-145	144.345	4.74718e-144
chr13	60170509	60174654	4146	*	Gas1	100	100	2.627e-224	223.581	3.21807e-223
chr13	63293234	63295454	2221	*	Ptch1	31.9082	8.71969	2.83132e-26	25.548	2.34595e-25
chr13	63485992	63488309	2318	*	Ptch1	26.7491	19.1415	2.06652e-55	54.6848	2.66351e-54
chr13	63512872	63516308	3437	*	Ptch1	44.4021	100	2.69023e-281	280.57	3.12066e-279
chr13	63542427	63546171	3745	*	Ptch1	25.3039	1.83972	4.46079e-07	6.35059	1.91649e-06
chr13	63550889	63557585	6697	*	Ptch1	40.1716	38.6751	5.57879e-110	109.253	1.29428e-108
chr13	63561635	63564707	3073	*	Ptch1	100	100	4.37473e-82	81.359	8.4578e-81
chr13	63567486	63570030	2545	*	Ptch1	100	100	6.25216e-118	117.204	1.81313e-116
chr13	63979489	63981286	1798	*	Ptch1	40.763	90.7374	2.02149e-255	254.694	1.17246e-253
chr13	63990042	63991426	1385	*	Ptch1	25.7644	6.88915	3.49447e-21	20.4566	2.38446e-20
chr13	63979489	63981286	1798	*	Zfp367	26.1749	39.4366	1.09848e-93	92.9592	3.25883e-92
chr13	64079977	64082601	2625	*	Zfp367	34.3347	100	3.44743e-234	233.463	3.06821e-232
chr13	78161643	78166735	5093	*	Nr2f1	40.6271	38.9347	3.39407e-54	53.4693	2.27141e-53
chr13	78167099	78169262	2164	*	Nr2f1	28.6398	46.5641	2.82302e-64	63.5493	2.45603e-63
chr13	78177174	78183223	6050	*	Nr2f1	100	100	2.16442e-106	105.665	4.70761e-105
chr13	78184910	78196090	11181	*	Nr2f1	100	100	7.02619e-14	13.1533	1.74651e-13
chr13	78202609	78206101	3493	*	Nr2f1	100	100	7.08729e-135	134.15	3.08297e-133
chr13	78206541	78212745	6205	*	Nr2f1	37.7565	26.1225	2.87343e-37	36.5416	1.31573e-36
chr13	81448944	81450930	1987	*	Adgrv1	35.0827	10.7009	1.99575e-43	42.6999	2.43925e-42
chr13	81595925	81598244	2320	*	Adgrv1	37.8245	13.969	8.26485e-43	42.0828	9.09133e-42
chr13	81627580	81631274	3695	*	Adgrv1	74.3312	100	0	615	0
chr13	81639264	81640354	1091	*	Adgrv1	26.9441	2.09561	4.07667e-11	10.3897	2.4913e-10
chr13	81640423	81642436	2014	*	Adgrv1	29.9429	14.8868	4.15155e-90	89.3818	1.14168e-88
chr13	8332744	8335388	2645	*	Adarb2	34.9956	30.5472	1.08186e-52	51.9658	1.05781e-51
chr13	93752370	93754173	1804	*	Lhfpl2	34.6443	47.7977	1.94982e-24	23.71	1.11592e-22
chr13	94036885	94038570	1686	*	Lhfpl2	33.422	31.5599	6.75221e-18	17.1706	1.8366e-16
chr13	95867615	95870828	3214	*	F2r	31.6941	100	4.21164e-113	112.376	5.64359e-111
chr13	95806553	95808055	1503	*	Iqgap2	25.5846	26.6165	8.71912e-163	162.06	5.49304e-161
chr13	95867615	95870828	3214	*	Iqgap2	44.4034	100	0	615	0
chr13	98532904	98535406	2503	*	Fcho2	34.3842	75.2774	7.46123e-14	13.1272	1.26841e-12
chr13	99148768	99151840	3073	*	Fcho2	36.1974	88.173	1.74806e-15	14.7574	4.16038e-14
chr13	98532508	98535406	2899	*	Tnpo1	28.9347	50.1907	8.70715e-45	44.0601	1.26737e-43
chr13	98888907	98891164	2258	*	Tnpo1	100	100	5.66002e-12	11.2472	2.96585e-11
chr13	99148768	99151840	3073	*	Tnpo1	30.1069	59.7549	1.1648e-52	51.9337	1.90736e-51
chr13	99473749	99476643	2895	*	Map1b	47.684	27.1958	1.10764e-08	7.9556	2.47693e-08
chr14	101331582	101333193	1612	*	Tbc1d4	25.3965	22.8984	6.91489e-141	140.16	3.38829e-139
chr14	101493385	101495417	2033	*	Tbc1d4	28.6903	100	0	615	0
chr14	103718213	103721372	3160	*	Ednrb	29.6877	7.08728	2.92053e-42	41.5345	3.86159e-41
chr14	103762710	103765293	2584	*	Ednrb	72.0581	100	0	615	0
chr14	103776867	103779926	3060	*	Ednrb	53.8381	30.7699	1.3192e-176	175.88	3.13969e-175
chr14	103898232	103900725	2494	*	Ednrb	57.1378	43.2499	1.84773e-265	264.733	7.32932e-264
chr14	103947501	103949024	1524	*	Ednrb	46.2821	28.3658	1.3572e-173	172.867	2.69178e-172
chr14	105894395	105896837	2443	*	Spry2	100	100	6.81904e-15	14.1663	1.24447e-13
chr14	117014720	117016395	1676	*	Gpc6	39.6411	100	4.70963e-166	165.327	4.80382e-164
chr14	118050723	118051733	1011	*	Dct	100	100	8.37477e-54	53.077	2.02191e-52
chr14	118472823	118475569	2747	*	Dct	26.0994	10.5738	1.39177e-31	30.8564	2.61344e-30
chr14	120803005	120806461	3457	*	Ipo5	26.5732	100	5.80589e-191	190.236	8.30242e-189
chr14	120911094	120913725	2632	*	Ipo5	100	100	1.38661e-30	29.858	2.47856e-29
chr14	121198002	121200516	2515	*	Stk24	26.5205	42.559	5.47576e-56	55.2616	2.82914e-54
chr14	121712728	121714846	2119	*	Stk24	37.4458	100	2.91102e-127	126.536	4.51208e-125
chr14	11874411	11876182	1772	*	Ptprg	53.293	76.841	1.94193e-218	217.712	7.31459e-217
chr14	122224992	122228373	3382	*	Clybl	28.967	2.19151	0.000196065	3.7076	0.000931307
chr14	122372890	122376162	3273	*	Clybl	45.2558	100	5.14034e-89	88.289	3.41833e-87
chr14	122401628	122404226	2599	*	Clybl	44.0809	80.1528	4.65115e-72	71.3324	2.06201e-70
chr14	122415522	122417229	1708	*	Clybl	27.9799	16.7713	6.578e-18	17.1819	7.29061e-17
chr14	122224992	122228373	3382	*	Gm5089	59.0678	38.6977	8.25617e-07	6.08322	5.54343e-06
chr14	122228630	122229846	1217	*	Gm5089	37.9851	13.3224	1.42163e-06	5.84721	9.11133e-06
chr14	122255199	122257798	2600	*	Gm5089	50.3733	28.233	1.28121e-08	7.89238	9.03251e-08
chr14	122372890	122376162	3273	*	Gm5089	72.5526	100	4.38216e-38	37.3583	1.54471e-36
chr14	122401628	122404226	2599	*	Gm5089	39.1299	36.9628	7.59575e-17	16.1194	8.23847e-16
chr14	122415522	122417229	1708	*	Gm5089	49.281	27.1325	1.55839e-13	12.8073	1.46489e-12
chr14	122452866	122456179	3314	*	Gm5089	100	100	2.92782e-06	5.53346	1.72009e-05
chr14	122581653	122583371	1719	*	Gm5089	44.8744	21.6144	4.2179e-06	5.3749	2.3789e-05
chr14	122605975	122607227	1253	*	Gm5089	53.1606	62.0114	2.76082e-25	24.559	6.48792e-24
chr14	122224992	122228373	3382	*	Zic5	57.5181	38.5727	1.18326e-86	85.9269	9.26885e-86
chr14	122228630	122231545	2916	*	Zic5	34.7134	11.881	4.88206e-52	51.3114	2.75348e-51
chr14	122246487	122248710	2224	*	Zic5	28.0572	14.5111	2.88776e-88	87.5394	2.39515e-87
chr14	122255199	122257798	2600	*	Zic5	40.0161	23.0917	3.30361e-141	140.481	4.23463e-140
chr14	122372890	122376162	3273	*	Zic5	70.7924	100	0	615	0
chr14	122401628	122404226	2599	*	Zic5	42.5429	21.0451	3.53431e-33	32.4517	1.51011e-32
chr14	122415522	122417229	1708	*	Zic5	45.858	24.9252	9.82182e-52	51.0078	5.32645e-51
chr14	122581653	122583371	1719	*	Zic5	40.8326	25.4983	4.67861e-156	155.33	6.59685e-155
chr14	122605975	122607227	1253	*	Zic5	43.3854	32.0606	1.51796e-196	195.819	3.0576e-195
chr14	122224992	122228373	3382	*	Zic2	48.2819	26.1822	3.30907e-70	69.4803	3.0664e-69
chr14	122228630	122231317	2688	*	Zic2	34.6301	9.85388	9.62615e-43	42.0165	6.3716e-42
chr14	122255199	122257798	2600	*	Zic2	37.1562	16.1146	1.58814e-97	96.7991	1.8396e-96
chr14	122372890	122376162	3273	*	Zic2	57.9493	49.2455	3.42836e-302	301.465	1.58847e-300
chr14	122401628	122404226	2599	*	Zic2	27.7289	2.9227	4.93617e-16	15.3066	1.96036e-15
chr14	122415522	122417229	1708	*	Zic2	35.1468	10.4719	9.27429e-31	30.0327	4.77454e-30
chr14	122476950	122486484	9535	*	Zic2	100	100	0	615	0
chr14	122581653	122583371	1719	*	Zic2	40.3988	22.507	5.15164e-137	136.288	8.95098e-136
chr14	122605975	122607227	1253	*	Zic2	37.3363	26.5834	3.38724e-162	161.47	9.41654e-161
chr14	122401628	122404226	2599	*	Pcca	30.2067	40.1367	7.76801e-78	77.1097	1.33998e-76
chr14	12176997	12178387	1391	*	Fezf2	40.0152	15.3446	8.91655e-80	79.0498	3.32344e-79
chr14	12201595	12202914	1320	*	Fezf2	28.1564	7.46599	6.69378e-44	43.1743	1.86064e-43
chr14	12299038	12301290	2253	*	Fezf2	40.8269	16.3265	1.04485e-79	78.9809	3.80791e-79
chr14	12336378	12344598	8221	*	Fezf2	100	100	0	615	0
chr14	12386531	12392152	5622	*	Fezf2	48.4883	25.5939	1.05769e-81	80.9756	4.03398e-81
chr14	12392397	12395829	3433	*	Fezf2	46.8168	23.572	1.74269e-31	30.7588	4.39693e-31
chr14	12876057	12877738	1682	*	Cadps	34.0238	57.2854	2.25218e-92	91.6474	1.18239e-90
chr14	19718140	19720950	2811	*	Nid2	30.882	40.391	5.91474e-24	23.2281	2.14902e-22
chr14	19919398	19922570	3173	*	Nid2	53.3609	33.3496	2.23434e-16	15.6508	6.08859e-15
chr14	20223772	20227188	3417	*	Nid2	57.1209	37.7743	2.96023e-12	11.5287	5.37775e-11
chr14	19919398	19922570	3173	*	Kcnk5	50.2099	94.8411	5.74868e-241	240.24	4.05282e-239
chr14	19941824	19943393	1570	*	Kcnk5	26.2454	8.47243	5.67454e-24	23.2461	6.1547e-23
chr14	20143370	20144932	1563	*	Kcnk5	35.0542	20.5597	2.42961e-54	53.6145	4.89392e-53
chr14	20178201	20181516	3316	*	Kcnk5	100	100	9.27886e-11	10.0325	5.032e-10
chr14	20223772	20227188	3417	*	Kcnk5	56.8726	100	6.28548e-254	253.202	8.86252e-252
chr14	21251025	21254918	3894	*	Kat6b	27.9636	22.932	1.48662e-139	138.828	4.34093e-138
chr14	21981057	21984180	3124	*	Zfp503	35.2836	6.401	1.71791e-16	15.765	1.37433e-15
chr14	21984357	21989274	4918	*	Zfp503	100	100	3.62552e-53	52.4406	4.23906e-52
chr14	21993257	21996203	2947	*	Zfp503	45.9305	19.7387	9.55592e-56	55.0197	1.21042e-54
chr14	25269566	25271471	1906	*	Zmiz1	29.8206	14.4184	3.19639e-47	46.4953	1.18906e-45
chr14	25316406	25320898	4493	*	Zmiz1	32.3174	100	1.51003e-303	302.821	2.80865e-301
chr14	25396279	25398743	2465	*	Zmiz1	40.6051	29.3847	4.77743e-92	91.3208	4.44301e-90
chr14	25549319	25551285	1967	*	Zcchc24	37.9032	16.0914	1.23531e-97	96.9082	2.47063e-96
chr14	25602743	25605476	2734	*	Zcchc24	39.0048	31.4827	1.14404e-192	191.942	4.57618e-191
chr14	25734308	25736033	1726	*	Zcchc24	28.1848	14.5121	6.97416e-88	87.1565	1.04612e-86
chr14	25764754	25767176	2423	*	Zcchc24	56.4122	40.9401	4.61506e-251	250.336	2.76904e-249
chr14	27093570	27095249	1680	*	Fam208a	30.3871	100	1.1229e-26	25.9497	1.17905e-24
chr14	28450162	28452188	2027	*	Wnt5a	48.7695	40.9711	2.73332e-19	18.5633	1.42133e-17
chr14	34453085	34454980	1896	*	Fam35a	31.1632	13.3881	4.3701e-11	10.3595	1.51497e-09
chr14	48511304	48516225	4922	*	Otx2os1	65.0934	100	0	615	0
chr14	48661130	48662801	1672	*	Otx2os1	100	100	3.20396e-16	15.4943	2.11462e-15
chr14	48708980	48711437	2458	*	Otx2os1	38.1203	13.1642	5.74391e-53	52.2408	9.47745e-52
chr14	48736712	48739537	2826	*	Otx2os1	59.042	38.4391	4.56176e-88	87.3409	1.88173e-86
chr14	48750607	48755137	4531	*	Otx2os1	38.3381	13.4274	2.59042e-73	72.5866	8.5484e-72
chr14	48989258	48992952	3695	*	Otx2os1	28.911	6.98371	2.40133e-41	40.6195	3.04784e-40
chr14	52106437	52107494	1058	*	Ndrg2	25.6508	51.8652	6.59585e-59	58.1807	7.25544e-58
chr14	54331575	54333562	1988	*	Abhd4	50.0807	100	2.42599e-259	258.615	2.93544e-257
chr14	54227395	54229997	2603	*	Rem2	38.2046	47.9086	1.30263e-81	80.8852	4.29868e-80
chr14	54602383	54604247	1865	*	Rem2	28.6386	4.19216	1.24795e-10	9.9038	9.68997e-10
chr14	54331575	54333562	1988	*	Haus4	39.0062	100	0	615	0
chr14	54331575	54333562	1988	*	Ajuba	74.6115	100	0	615	0
chr14	54448445	54450017	1573	*	Ajuba	25.9642	3.02962	7.55112e-17	16.122	6.94703e-16
chr14	54571486	54576481	4996	*	Ajuba	100	100	0	615	0
chr14	55026937	55030118	3182	*	Pabpn1	40.4607	100	5.66574e-143	142.247	7.13884e-141
chr14	55026937	55030118	3182	*	Slc22a17	37.8587	100	9.28529e-140	139.032	2.85523e-138
chr14	55026937	55030118	3182	*	Zfhx2	37.4932	100	1.16922e-191	190.932	1.39138e-189
chr14	55026937	55030118	3182	*	Ap1g2	41.7064	15.7834	2.18762e-07	6.66003	4.45337e-07
chr14	55059530	55063581	4052	*	Ap1g2	29.7182	34.9822	1.62824e-14	13.7883	5.9877e-14
chr14	55026937	55030118	3182	*	Jph4	43.5564	58.0305	1.22607e-84	83.9115	1.24836e-83
chr14	55071268	55073142	1875	*	Jph4	28.4639	8.75935	1.38135e-16	15.8597	5.15705e-16
chr14	55076822	55080513	3692	*	Jph4	26.1267	16.7649	1.21138e-27	26.9167	5.427e-27
chr14	55088862	55090222	1361	*	Jph4	26.2775	15.2261	1.61683e-25	24.7913	6.70684e-25
chr14	55096508	55098795	2288	*	Jph4	30.3107	6.35944	2.85089e-13	12.545	9.67575e-13
chr14	55204317	55205771	1455	*	Jph4	29.7811	41.8864	2.43358e-62	61.6138	2.27134e-61
chr14	55026937	55030118	3182	*	Carmil3	26.9095	13.5006	1.76772e-81	80.7526	9.6804e-81
chr14	55962538	55964385	1848	*	Nfatc4	32.7991	24.706	3.56787e-60	59.4476	7.49253e-59
chr14	59626151	59628807	2657	*	Shisa2	100	100	1.66572e-137	136.778	4.45581e-136
chr14	59736095	59738809	2715	*	Shisa2	56.4574	100	0	615	0
chr14	59968962	59971947	2986	*	Shisa2	39.2274	100	0	615	0
chr14	60299844	60302054	2211	*	Spata13	34.3912	13.4797	5.70111e-41	40.244	8.03339e-40
chr14	60361052	60362745	1694	*	Spata13	34.9697	14.9274	3.82718e-45	44.4171	6.59125e-44
chr14	60398193	60399777	1585	*	Spata13	30.5519	10.1186	2.7832e-31	30.5555	3.59496e-30
chr14	60528708	60531133	2426	*	Spata13	28.2669	40.4716	8.93166e-119	118.049	2.30735e-117
chr14	60553283	60555561	2279	*	Spata13	46.5988	73.4173	9.63159e-214	213.016	7.46448e-212
chr14	60641011	60644430	3420	*	Spata13	52.9715	100	2.28159e-290	289.642	3.53646e-288
chr14	60752537	60754495	1959	*	Spata13	29.6545	14.6127	3.0923e-44	43.5097	4.79306e-43
chr14	60752537	60754495	1959	*	Tnfrsf19	51.0478	100	0	615	0
chr14	61004515	61006207	1693	*	Tnfrsf19	60.1339	100	0	615	0
chr14	61011371	61014004	2634	*	Tnfrsf19	69.4217	100	0	615	0
chr14	61017798	61018871	1074	*	Tnfrsf19	38.8099	27.7997	6.57577e-170	169.182	1.86752e-168
chr14	61042990	61046364	3375	*	Tnfrsf19	100	100	0	615	0
chr14	61235494	61237945	2452	*	Tnfrsf19	25.974	18.617	3.29847e-113	112.482	5.85479e-112
chr14	61330035	61332029	1995	*	Tnfrsf19	27.7677	9.5988	1.59753e-57	56.7966	2.06227e-56
chr14	62322215	62323640	1426	*	Dleu7	35.208	49.8888	1.28308e-114	113.892	3.10506e-113
chr14	62388361	62390835	2475	*	Dleu7	37.3401	67.1732	2.20787e-153	152.656	8.90508e-152
chr14	62415041	62417676	2636	*	Dleu7	25.8017	100	5.27745e-227	226.278	6.38571e-225
chr14	62251628	62253446	1819	*	Gucy1b2	26.9698	13.4214	9.70836e-29	28.0129	1.49266e-27
chr14	62322215	62323640	1426	*	Gucy1b2	26.3019	53.2291	3.95403e-106	105.403	1.62115e-104
chr14	62583422	62586381	2960	*	Fam124a	29.9123	90.5112	1.40359e-86	85.8528	8.21101e-85
chr14	62599446	62600954	1509	*	Fam124a	25.1316	31.4595	1.08956e-32	31.9628	3.18695e-31
chr14	64267834	64269097	1264	*	Mir124a-1hg	40.3398	24.4849	2.91298e-149	148.536	6.99116e-148
chr14	64323129	64324504	1376	*	Mir124a-1hg	40.0003	17.0489	1.22403e-80	79.9122	1.42e-79
chr14	64372621	64374178	1558	*	Mir124a-1hg	27.3437	4.33209	8.91953e-25	24.0497	5.16718e-24
chr14	64376959	64379938	2980	*	Mir124a-1hg	77.7672	100	0	615	0
chr14	64480710	64482238	1529	*	Mir124a-1hg	29.6744	15.2716	2.37527e-92	91.6243	3.06958e-91
chr14	64532933	64534984	2052	*	Mir124a-1hg	29.8406	10.6972	4.29133e-64	63.3674	4.24084e-63
chr14	64573295	64575127	1833	*	Mir124a-1hg	39.289	23.4835	4.46582e-143	142.35	9.37822e-142
chr14	64580581	64583513	2933	*	Mir124a-1hg	41.2219	18.4965	5.64505e-54	53.2483	4.74184e-53
chr14	64591022	64596753	5732	*	Mir124a-1hg	100	100	0	615	0
chr14	64596765	64598923	2159	*	Mir124a-1hg	60.5551	41.4067	2.07343e-202	201.683	6.96674e-201
chr14	64681716	64683351	1636	*	Mir124a-1hg	26.4572	4.2274	3.95393e-24	23.403	2.2142e-23
chr14	64817162	64818819	1658	*	Mir124a-1hg	35.5221	26.2155	5.94942e-160	159.226	1.66584e-158
chr14	64833494	64835360	1867	*	Mir124a-1hg	28.6478	5.90325	1.75833e-34	33.7549	1.1816e-33
chr14	65331144	65332901	1758	*	Zfp395	26.6504	16.9496	1.79228e-24	23.7466	4.48069e-23
chr14	65402090	65405509	3420	*	Zfp395	26.2236	75.5935	1.31179e-90	89.8821	8.19866e-89
chr14	65117461	65118925	1465	*	Pnoc	25.7997	48.2087	1.23025e-44	43.91	3.81379e-43
chr14	65421827	65425387	3561	*	Pnoc	100	100	7.70602e-08	7.11317	6.37031e-07
chr14	66931037	66932921	1885	*	Pnma2	30.8369	25.1818	4.64287e-24	23.3332	9.75002e-23
chr14	66933720	66935651	1932	*	Pnma2	30.9767	100	1.09633e-84	83.9601	1.61161e-82
chr14	66962458	66963644	1187	*	Pnma2	26.9742	57.4983	3.01996e-50	49.52	2.21967e-48
chr14	69852289	69854202	1914	*	Sorbs3	25.5933	1	3.73942e-05	4.4272	0.000467428
chr14	69854684	69856198	1515	*	Sorbs3	34.063	10.934	1.60695e-06	5.794	3.01304e-05
chr14	69867562	69869258	1697	*	Sorbs3	28.5052	37.8311	1.0545e-17	16.977	3.95439e-16
chr14	70658108	70660326	2219	*	Dmtn	29.1425	6.57806	3.6538e-08	7.43725	5.61772e-07
chr14	74883702	74885737	2036	*	Esd	39.067	100	1.90305e-159	158.721	2.13142e-157
chr14	75455941	75461184	5244	*	Siah3	100	100	1.01349e-176	175.994	7.44918e-175
chr14	75481935	75484172	2238	*	Siah3	45.9449	53.92	1.73332e-138	137.761	6.36996e-137
chr14	75502154	75503187	1034	*	Siah3	33.2644	19.4	5.89822e-51	50.2293	5.78026e-50
chr14	75516155	75519497	3343	*	Siah3	35.91	64.4931	2.68372e-165	164.571	1.31502e-163
chr14	75526679	75528507	1829	*	Siah3	46.917	100	2.47835e-255	254.606	3.64318e-253
chr14	75564958	75568118	3161	*	Siah3	35.0634	21.921	2.39002e-57	56.6216	2.50952e-56
chr14	75634842	75636888	2047	*	Siah3	28.1748	25.9263	1.66819e-67	66.7778	2.72471e-66
chr14	77272109	77274532	2424	*	Enox1	29.5194	100	0	615	0
chr14	77377112	77378895	1784	*	Enox1	100	100	6.03368e-07	6.21942	2.4429e-06
chr14	77592531	77594735	2205	*	Enox1	31.6856	100	0	615	0
chr14	79202308	79205315	3008	*	Vwa8	36.9403	100	1.7842e-277	276.749	2.28378e-275
chr14	79202308	79205315	3008	*	Rgcc	53.2804	100	0	615	0
chr14	79296448	79297751	1304	*	Rgcc	32.9142	20.9917	5.95588e-128	127.225	2.7e-126
chr14	98071384	98074507	3124	*	Dach1	42.4865	100	0	615	0
chr14	98108011	98109704	1694	*	Dach1	25.5238	12.7353	2.94012e-77	76.5316	4.41017e-76
chr14	98171525	98175026	3502	*	Dach1	34.0276	41.4911	1.07126e-254	253.97	3.74941e-253
chr15	100952458	100955301	2844	*	Fignl2	31.7832	29.7481	2.78252e-20	19.5556	1.53488e-19
chr15	101065936	101069228	3293	*	Fignl2	28.9936	67.3535	9.79982e-42	41.0088	1.39647e-40
chr15	101276677	101278414	1738	*	Fignl2	39.4183	49.5578	1.39113e-31	30.8566	1.39931e-30
chr15	101097452	101098930	1479	*	Grasp	32.662	15.1215	3.84944e-07	6.4146	3.4645e-06
chr15	102690918	102695173	4256	*	Map3k12	28.8174	6.651	5.70764e-39	38.2435	3.79682e-38
chr15	102741750	102748614	6865	*	Map3k12	35.2315	16.1825	7.34452e-98	97.134	1.87285e-96
chr15	103517715	103520691	2977	*	Itga5	26.5655	100	3.95536e-231	230.403	5.30018e-229
chr15	103517715	103520691	2977	*	Ppp1r1a	37.6182	100	0	615	0
chr15	10654090	10657047	2958	*	Dnajc21	28.6135	100	1.26784e-130	129.897	1.03963e-128
chr15	10647172	10649356	2185	*	Rai14	35.704	13.0924	3.05457e-80	79.5151	9.97825e-79
chr15	10654090	10657047	2958	*	Rai14	47.0092	100	0	615	0
chr15	13392188	13394302	2115	*	Cdh6	63.7352	100	0	615	0
chr15	25277782	25279461	1680	*	Myo10	35.3345	8.15075	1.2593e-48	47.8999	1.9771e-47
chr15	25753071	25756971	3901	*	Myo10	100	100	0	615	0
chr15	25757399	25766309	8911	*	Myo10	74.6406	100	0	615	0
chr15	25772934	25777349	4416	*	Myo10	72.0662	100	0	615	0
chr15	27013489	27015278	1790	*	Fbxl7	48.2363	100	0	615	0
chr15	31898191	31900156	1966	*	Snhg18	36.7303	44.278	7.58205e-272	271.12	3.18446e-270
chr15	32002180	32004920	2741	*	Snhg18	58.1809	100	0	615	0
chr15	32567995	32569928	1934	*	Sdc2	35.9113	100	0	615	0
chr15	39391165	39393234	2070	*	Rims2	26.4025	100	3.50998e-41	40.4547	2.63249e-39
chr15	44702764	44707818	5055	*	Sybu	28.4448	7.64314	9.15434e-25	24.0384	7.32347e-24
chr15	44742578	44743799	1222	*	Sybu	26.2981	78.579	2.23834e-239	238.65	8.95336e-238
chr15	50697214	50699174	1961	*	Trps1	46.2519	37.8833	1.90596e-232	231.72	5.46376e-231
chr15	50735517	50737572	2056	*	Trps1	52.1901	39.3447	1.83071e-241	240.737	7.87206e-240
chr15	51070062	51072054	1993	*	Trps1	31.9645	100	0	615	0
chr15	53310282	53313075	2794	*	Ext1	26.3312	100	8.5249e-289	288.069	8.6954e-287
chr15	53341902	53344651	2750	*	Ext1	100	100	1.00824e-160	159.996	5.14203e-159
chr15	57658836	57660830	1995	*	Zhx2	35.3152	9.76829	2.65033e-48	47.5767	4.77059e-47
chr15	57726488	57729420	2933	*	Zhx2	34.5082	12.908	4.31981e-78	77.3645	1.36074e-76
chr15	57732501	57734780	2280	*	Zhx2	48.5342	100	0	615	0
chr15	57757619	57759599	1981	*	Zhx2	38.2381	19.9235	2.12647e-121	120.672	1.33967e-119
chr15	57974600	57977579	2980	*	Zhx2	28.9512	5.07193	1.02096e-29	28.991	1.42934e-28
chr15	57974600	57977579	2980	*	Atad2	25.5064	6.19069	1.48792e-36	35.8274	1.85314e-35
chr15	64081625	64083754	2130	*	Asap1	32.1152	37.3007	3.96505e-32	31.4018	2.41868e-30
chr15	64116899	64119620	2722	*	Asap1	29.0459	11.589	7.12839e-14	13.147	1.73933e-12
chr15	64225679	64227840	2162	*	Asap1	25.8786	100	1.21105e-76	75.9168	1.47748e-74
chr15	64380192	64382966	2775	*	Asap1	100	100	2.64631e-15	14.5774	8.07126e-14
chr15	67244481	67246812	2332	*	St3gal1	35.3831	16.4657	1.03257e-15	14.9861	6.88379e-15
chr15	72041704	72043813	2110	*	Col22a1	32.7711	50.5	7.97681e-145	144.098	5.90284e-143
chr15	74534691	74539076	4386	*	Adgrb1	33.698	74.8766	3.67055e-34	33.4353	1.92092e-32
chr15	75574607	75576120	1514	*	Rhpn1	25.9146	16.8952	1.4457e-37	36.8399	2.14789e-36
chr15	75633069	75635180	2112	*	Rhpn1	38.0891	19.3407	1.86202e-42	41.73	3.2275e-41
chr15	75785913	75788041	2129	*	Rhpn1	31.6165	34.1853	3.85505e-72	71.414	1.33642e-70
chr15	76076449	76077863	1415	*	Plec	30.6599	100	1.33338e-119	118.875	1.69339e-117
chr15	76516153	76521840	5688	*	Scrt1	100	100	0	615	0
chr15	76714611	76716633	2023	*	Scrt1	31.8907	2.63904	4.98307e-15	14.3025	2.60747e-14
chr15	76951905	76953227	1323	*	Scrt1	30.5758	3.99059	4.55311e-24	23.3417	4.43928e-23
chr15	76951905	76953227	1323	*	Rbfox2	25.892	15.7888	1.5618e-22	21.8064	1.51374e-21
chr15	77149796	77153779	3984	*	Rbfox2	100	100	2.67496e-17	16.5727	1.68523e-16
chr15	77353647	77357342	3696	*	Rbfox2	25.6026	50.9423	3.00252e-66	65.5225	6.30529e-65
chr15	77357971	77359896	1926	*	Rbfox2	37.1268	17.5381	1.04292e-24	23.9817	1.19462e-23
chr15	78711662	78714559	2898	*	Elfn2	32.1057	32.85	9.37459e-44	43.028	1.31965e-42
chr15	78734871	78737648	2778	*	Elfn2	29.3504	98.6935	2.25751e-125	124.646	2.06562e-123
chr15	78586706	78588239	1534	*	Mfng	47.2263	26.6825	7.74904e-32	31.1108	1.07294e-30
chr15	78631444	78635797	4354	*	Mfng	39.748	17.9481	5.88206e-37	36.2305	1.05877e-35
chr15	78682575	78685343	2769	*	Mfng	52.51	32.8536	2.57373e-112	111.589	7.72119e-111
chr15	78734871	78737648	2778	*	Mfng	42.4626	22.5175	3.46203e-137	136.461	1.55791e-135
chr15	78742479	78745089	2611	*	Mfng	25.2373	2.09726	4.53236e-11	10.3437	2.20493e-10
chr15	78753988	78755623	1636	*	Mfng	33.888	11.1038	1.91087e-58	57.7188	4.29945e-57
chr15	78762630	78764421	1792	*	Mfng	29.4662	16.6699	4.50933e-101	100.346	1.15954e-99
chr15	78769457	78773267	3811	*	Mfng	100	100	0	615	0
chr15	78777645	78779858	2214	*	Mfng	42.1473	20.7503	1.04684e-35	34.9801	1.57026e-34
chr15	79192125	79194558	2434	*	Mfng	33.0904	10.1721	8.09271e-20	19.0919	5.82675e-19
chr15	79200647	79203546	2900	*	Mfng	63.3712	45.5392	2.99012e-267	266.524	1.79407e-265
chr15	79200647	79203546	2900	*	Cdc42ep1	27.55	17.7147	1.00395e-19	18.9983	2.06367e-18
chr15	78586706	78588239	1534	*	Lgals1	27.878	4.53427	5.69976e-14	13.2441	7.73538e-13
chr15	78631444	78635797	4354	*	Lgals1	25.1778	10.6082	3.21554e-30	29.4927	6.78836e-29
chr15	78682575	78685343	2769	*	Lgals1	40.9087	19.3603	2.5492e-38	37.5936	6.91925e-37
chr15	78777645	78779858	2214	*	Lgals1	25.3944	3.59693	1.83384e-11	10.7366	2.17769e-10
chr15	78832018	78833614	1597	*	Lgals1	29.978	6.60247	3.24665e-18	17.4886	5.14052e-17
chr15	78926555	78929112	2558	*	Lgals1	100	100	2.75794e-133	132.559	1.31002e-131
chr15	79192125	79194558	2434	*	Lgals1	45.819	25.1774	3.41209e-69	68.467	1.29659e-67
chr15	79200647	79203546	2900	*	Lgals1	62.4448	100	2.36139e-269	268.627	4.48664e-267
chr15	78832018	78833614	1597	*	Triobp	32.8805	4.79796	1.70175e-10	9.76911	3.55476e-09
chr15	79192125	79194558	2434	*	Triobp	46.2795	100	3.74983e-95	94.426	3.52484e-93
chr15	79200647	79203546	2900	*	Triobp	33.2141	21.0281	6.28816e-25	24.2015	2.95543e-23
chr15	79151028	79153775	2748	*	Sox10	38.4523	16.1706	1.47336e-06	5.83169	1.72874e-05
chr15	79192125	79194558	2434	*	Sox10	25.5043	72.4575	1.51401e-43	42.8199	1.33233e-41
chr15	79200647	79203546	2900	*	Sox10	47.4449	100	2.42253e-58	57.6157	4.26365e-56
chr15	80692866	80695234	2369	*	Cacna1i	42.5679	45.5173	7.10063e-25	24.1487	1.98818e-23
chr15	81984718	81986433	1716	*	Polr3h	34.0146	100	1.21123e-159	158.917	1.42925e-157
chr15	81989082	81990455	1374	*	Polr3h	30.2861	12.8831	3.7989e-23	22.4203	3.73559e-22
chr15	81717611	81719264	1654	*	Csdc2	30.3404	100	1.06598e-44	43.9723	1.25785e-42
chr15	83733877	83735769	1893	*	Pacsin2	25.5953	100	0	615	0
chr15	83844687	83849130	4444	*	Ttll1	26.2569	29.2214	6.16628e-63	62.21	7.61976e-62
chr15	83844687	83849130	4444	*	Scube1	35.0602	11.3608	2.64049e-22	21.5783	2.69e-21
chr15	83779858	83783078	3221	*	Mpped1	100	100	5.88917e-80	79.2299	3.70799e-79
chr15	83828565	83830148	1584	*	Mpped1	26.3959	100	0	615	0
chr15	83996509	83999504	2996	*	Mpped1	37.2512	100	0	615	0
chr15	84621268	84623178	1911	*	Phf21b	30.5624	37.048	2.76848e-54	53.5578	6.96074e-53
chr15	84653469	84655616	2148	*	Phf21b	31.4697	4.13811	2.39041e-08	7.62153	6.27929e-08
chr15	84814354	84816323	1970	*	Phf21b	29.2466	58.3818	4.61487e-84	83.3358	2.70739e-82
chr15	84852019	84855240	3222	*	Phf21b	100	100	1.0179e-16	15.9923	4.47876e-16
chr15	84653469	84655616	2148	*	Nup50	26.5064	4.91537	2.90589e-07	6.53672	3.82237e-06
chr15	85455438	85460049	4612	*	Fam118a	46.823	54.7383	3.31817e-42	41.4791	1.10827e-40
chr15	85460192	85465709	5518	*	Fam118a	51.9343	27.9266	1.48423e-20	19.8285	1.03278e-19
chr15	85497231	85500851	3621	*	Fam118a	30.241	38.34	1.46502e-30	29.8342	2.44658e-29
chr15	85205963	85209032	3070	*	Fbln1	100	100	6.45425e-59	58.1902	8.34087e-58
chr15	85455438	85460049	4612	*	Fbln1	28.0309	100	0	615	0
chr15	85460192	85465709	5518	*	Fbln1	27.6158	42.6677	8.65302e-262	261.063	7.26853e-260
chr15	85497231	85500851	3621	*	Fbln1	36.3013	31.5468	3.90285e-193	192.409	2.1856e-191
chr15	85455438	85460049	4612	*	Wnt7b	38.359	15.8119	2.10654e-95	94.6764	1.68523e-94
chr15	85460192	85465709	5518	*	Wnt7b	45.4159	23.9609	5.04514e-55	54.2971	2.13017e-54
chr15	85574959	85577757	2799	*	Wnt7b	100	100	1.21231e-13	12.9164	2.33256e-13
chr15	85624785	85626940	2156	*	Wnt7b	38.6545	16.0003	4.29212e-47	46.3673	1.51721e-46
chr15	85654865	85656540	1676	*	Wnt7b	26.2508	8.22202	1.70872e-48	47.7673	6.49314e-48
chr15	85668729	85672722	3994	*	Wnt7b	34.3644	10.9494	3.477e-26	25.4588	8.9577e-26
chr15	85455438	85460049	4612	*	Ppara	43.1671	17.2588	2.48342e-08	7.60495	1.24947e-07
chr15	85460192	85465709	5518	*	Ppara	35.9304	10.1278	1.23353e-10	9.90885	7.35551e-10
chr15	85668729	85672722	3994	*	Ppara	30.8506	19.5352	5.14518e-17	16.2886	4.35987e-16
chr15	8628677	8630439	1763	*	Slc1a3	33.201	36.7243	8.43822e-225	224.074	1.28984e-223
chr15	8657798	8661054	3257	*	Slc1a3	48.6365	100	0	615	0
chr15	8662829	8664731	1903	*	Slc1a3	32.7769	38.8441	6.76255e-238	237.17	1.20599e-236
chr15	8780095	8784123	4029	*	Slc1a3	49.1354	100	0	615	0
chr15	8814588	8817185	2598	*	Slc1a3	41.2504	100	0	615	0
chr15	8864753	8866524	1772	*	Slc1a3	39.8878	100	0	615	0
chr15	88531558	88534520	2963	*	Mlc1	45.4173	12.3896	7.91794e-16	15.1014	6.89992e-15
chr15	88838793	88840780	1988	*	Mlc1	37.0214	34.782	6.93371e-56	55.159	1.69183e-54
chr15	88854022	88855389	1368	*	Mlc1	39.0613	43.2983	1.07186e-68	67.9699	3.26917e-67
chr15	89151808	89153329	1522	*	Mlc1	58.2522	100	5.43396e-154	153.265	3.31471e-152
chr15	89151808	89153329	1522	*	Mapk12	40.4893	100	3.69683e-136	135.432	2.10719e-134
chr15	89254097	89256359	2263	*	Mapk12	30.4073	58.7861	9.89186e-82	81.0047	3.75891e-80
chr15	89531871	89534189	2319	*	Mapk8ip2	39.3062	100	9.56813e-88	87.0192	8.41996e-86
chr15	89531871	89534189	2319	*	Shank3	31.5774	100	9.9227e-14	13.0034	8.23584e-12
chr15	91091767	91093220	1454	*	Kif21a	34.9229	15.5391	9.3872e-45	44.0275	8.52069e-44
chr15	91015709	91019744	4036	*	Abcd2	43.3077	19.0347	1.56125e-82	81.8065	2.01228e-81
chr15	91054799	91057524	2726	*	Abcd2	28.7605	7.22066	1.78037e-42	41.7495	1.08697e-41
chr15	95421808	95424818	3011	*	Nell2	30.6475	16.4608	9.4882e-33	32.0228	1.0729e-31
chr15	95426923	95429466	2544	*	Nell2	42.1679	100	1.02335e-186	185.99	1.50433e-184
chr15	95525684	95528480	2797	*	Nell2	100	100	9.19181e-13	12.0366	3.55578e-12
chr15	97988991	97994038	5048	*	Tmem106c	25.6484	24.118	4.03519e-10	9.39414	9.55135e-09
chr15	97750035	97751446	1412	*	Col2a1	31.0793	38.244	1.58643e-69	68.7996	3.33151e-68
chr15	97988991	97994038	5048	*	Col2a1	46.0666	53.855	2.43119e-96	95.6142	1.27637e-94
chr15	97999278	98004658	5381	*	Col2a1	100	100	1.33038e-175	174.876	1.39689e-173
chr15	98033024	98034064	1041	*	Col2a1	28.7812	28.7771	2.89271e-53	52.5387	4.33906e-52
chr15	98034455	98036044	1590	*	Col2a1	28.7987	18.2373	3.67556e-35	34.4347	4.82417e-34
chr15	98947708	98950390	2683	*	Cacnb3	46.5582	100	3.94764e-179	178.404	2.66466e-177
chr15	98989589	98994644	5056	*	Cacnb3	42.5641	84.4219	1.34965e-151	150.87	6.07344e-150
chr15	98947708	98950390	2683	*	Arf3	34.9647	28.6469	6.85566e-40	39.164	1.07405e-38
chr15	98989589	98994644	5056	*	Arf3	31.0522	38.2404	3.41816e-52	51.4662	8.03267e-51
chr15	98796629	98800102	3474	*	Tuba1c	40.5124	100	1.37761e-205	204.861	2.23173e-203
chr15	98967959	98970499	2541	*	Tuba1c	32.886	6.19619	6.01594e-14	13.2207	1.21823e-12
chr15	99092663	99095902	3240	*	Tuba1c	28.6144	4.31567	3.81612e-12	11.4184	6.18211e-11
chr15	99419994	99421868	1875	*	Tuba1c	54.1538	32.067	5.06944e-62	61.295	2.7375e-60
chr15	98796629	98800102	3474	*	Spats2	26.5699	98.2277	1.88339e-85	84.7251	1.02959e-83
chr15	99092663	99095902	3240	*	Spats2	31.471	48.4112	1.07394e-43	42.969	2.51609e-42
chr15	99419994	99421868	1875	*	Spats2	32.5909	100	6.15789e-87	86.2106	5.04947e-85
chr15	98947708	98950390	2683	*	Kcnh3	39.7079	12.8457	2.5502e-77	76.5934	4.38635e-76
chr15	98989589	98994644	5056	*	Kcnh3	53.3048	20.15	6.47958e-116	115.188	2.78622e-114
chr15	99536334	99538041	1708	*	Faim2	25.5139	64.1619	6.5992e-39	38.1805	4.9164e-37
chr15	99501090	99503103	2014	*	Asic1	39.4647	53.2909	8.78666e-151	150.056	1.97072e-149
chr15	99536334	99538041	1708	*	Asic1	32.6601	77.8309	1.16435e-219	218.934	6.09344e-218
chr15	99798340	99799347	1008	*	Asic1	32.608	4.24931	1.0728e-08	7.96948	2.441e-08
chr16	17832730	17835122	2393	*	Slc7a4	44.0258	100	1.53375e-29	28.8142	1.68713e-27
chr16	18159849	18161613	1765	*	Prodh	25.3181	10.5706	1.86121e-18	17.7302	3.18733e-17
chr16	18399226	18401853	2628	*	Prodh	35.8761	77.6657	1.38743e-96	95.8578	6.33594e-95
chr16	17832730	17835122	2393	*	Rtn4r	35.3104	20.1432	5.53187e-123	122.257	3.87231e-121
chr16	18212920	18215399	2480	*	Zdhhc8	27.9489	44.8212	3.15591e-25	24.5009	1.5464e-23
chr16	18399226	18401853	2628	*	Ranbp1	29.401	100	2.32369e-277	276.634	1.70791e-275
chr16	18458943	18461001	2059	*	Tango2	28.2371	18.426	1.06117e-33	32.9742	1.22919e-32
chr16	18159849	18161613	1765	*	Arvcf	44.7039	21.5584	1.60537e-15	14.7944	3.1878e-14
chr16	18392463	18396874	4412	*	Arvcf	100	100	7.82804e-92	91.1063	5.44049e-90
chr16	18399226	18401853	2628	*	Arvcf	53.922	53.1407	5.82033e-51	50.2351	2.69675e-49
chr16	18404750	18407122	2373	*	Arvcf	33.4645	8.05627	1.74918e-05	4.75717	0.000243136
chr16	18685683	18688099	2417	*	Arvcf	49.0378	26.7648	4.70175e-21	20.3277	1.63386e-19
chr16	18458943	18461001	2059	*	Gp1bb	36.1661	100	1.61346e-16	15.7922	1.82321e-14
chr16	18458943	18461001	2059	*	2021-09-05	28.343	64.5296	8.68578e-61	60.0612	3.24269e-59
chr16	22388760	22390751	1992	*	Etv5	37.0606	51.0755	2.30333e-20	19.6376	8.90622e-19
chr16	25015696	25017416	1721	*	A230028O05Rik	43.2656	21.6227	5.31912e-14	13.2742	1.28723e-12
chr16	25448273	25450212	1940	*	A230028O05Rik	51.3989	100	3.10789e-42	41.5075	3.76055e-40
chr16	26059905	26061498	1594	*	P3h2	33.9506	100	0	615	0
chr16	29881093	29884633	3541	*	Gm26569	40.8329	79.1651	3.90837e-29	28.408	2.93128e-27
chr16	30128653	30130886	2234	*	Gm26569	33.9583	3.56932	1.30446e-06	5.88457	2.44586e-05
chr16	29881093	29884633	3541	*	Hes1	74.842	100	0	615	0
chr16	29893009	29895355	2347	*	Hes1	44.4984	100	0	615	0
chr16	30022106	30024113	2008	*	Hes1	63.0726	44.7387	1.29854e-189	188.887	2.54839e-188
chr16	30027676	30029723	2048	*	Hes1	33.0778	24.8609	1.35942e-151	150.867	1.94026e-150
chr16	30058830	30061273	2444	*	Hes1	25.9301	32.5425	4.83003e-199	198.316	1.08331e-197
chr16	30065449	30071458	6010	*	Hes1	100	100	7.02235e-152	151.154	1.10251e-150
chr16	30128653	30130886	2234	*	Hes1	63.2644	100	0	615	0
chr16	32515271	32517362	2092	*	Tnk2	26.6973	18.5252	6.17332e-10	9.20948	8.64265e-09
chr16	33559526	33561321	1796	*	Heg1	33.3831	10.6567	3.93899e-64	63.4046	9.17221e-63
chr16	33583332	33585958	2627	*	Heg1	26.0548	2.1127	2.21163e-11	10.6553	1.00138e-10
chr16	33605116	33607891	2776	*	Heg1	27.4266	100	0	615	0
chr16	33684606	33688256	3651	*	Heg1	100	100	1.02961e-23	22.9873	9.87219e-23
chr16	33831932	33834862	2931	*	Heg1	40.6817	37.9516	1.20179e-232	231.92	6.52972e-231
chr16	33831932	33834862	2931	*	Itgb5	27.1722	57.8579	6.02248e-113	112.22	2.60472e-111
chr16	34341981	34343172	1192	*	Kalrn	28.1759	23.9198	8.11414e-32	31.0908	9.38922e-31
chr16	35584491	35589705	5215	*	Pdia5	31.7328	100	5.45405e-187	186.263	8.45377e-185
chr16	35563746	35565668	1923	*	Sema5b	41.9956	28.9794	2.24157e-177	176.649	1.66997e-175
chr16	35584491	35589705	5215	*	Sema5b	26.5904	100	0	615	0
chr16	35728324	35730220	1897	*	Sema5b	28.5231	22.7293	8.46107e-139	138.073	4.20233e-137
chr16	36769846	36771741	1896	*	Slc15a2	44.4342	99.2553	1.11991e-281	280.951	1.56787e-280
chr16	37787194	37789654	2461	*	Fstl1	28.6717	38.1758	4.26524e-108	107.37	1.49283e-106
chr16	37808609	37810075	1467	*	Fstl1	25.7739	65.7557	1.1857e-184	183.926	8.29991e-183
chr16	37999453	38001121	1669	*	Fstl1	34.3634	100	1.04478e-279	278.981	1.4627e-277
chr16	38902310	38904937	2628	*	Igsf11	100	100	4.14956e-75	74.382	9.87596e-74
chr16	38940093	38942075	1983	*	Igsf11	51.0602	100	0	615	0
chr16	38943664	38949076	5413	*	Igsf11	52.7146	100	0	615	0
chr16	42254823	42256827	2005	*	Gap43	32.647	75.331	1.86865e-188	187.728	5.23223e-187
chr16	42268593	42270338	1746	*	Gap43	33.9898	62.0138	1.45571e-155	154.837	2.71733e-154
chr16	42337401	42340722	3322	*	Gap43	100	100	4.74104e-191	190.324	1.76999e-189
chr16	42716827	42719082	2256	*	Gap43	25.9719	69.443	6.51465e-174	173.186	1.45928e-172
chr16	43285530	43287601	2072	*	Zbtb20	49.4056	28.0506	2.32598e-77	76.6334	5.9894e-76
chr16	43308200	43311297	3098	*	Zbtb20	57.1319	100	0	615	0
chr16	43340658	43342721	2064	*	Zbtb20	33.2467	8.86374	2.54391e-05	4.5945	0.000218352
chr16	43603093	43605479	2387	*	Drd3	29.5095	100	5.61915e-11	10.2503	7.47347e-09
chr16	43798832	43803029	4198	*	Drd3	29.0346	13.9271	3.8786e-06	5.41133	0.000257927
chr16	43798832	43803029	4198	*	Gramd1c	33.3946	100	4.34751e-267	266.362	5.26048e-265
chr16	44529154	44532245	3092	*	Spice1	29.6095	100	0	615	0
chr16	44660468	44662308	1841	*	Spice1	25.8241	100	0	615	0
chr16	44686577	44689366	2790	*	Spice1	28.3159	100	0	615	0
chr16	52054130	52055748	1619	*	Alcam	31.2093	29.2045	2.98407e-180	179.525	3.11669e-179
chr16	52449546	52452642	3097	*	Alcam	100	100	1.7013e-224	223.769	2.66536e-223
chr16	55818844	55822017	3174	*	Nfkbiz	100	100	2.52369e-12	11.598	8.37405e-12
chr16	56056278	56058213	1936	*	Nfkbiz	45.3087	38.5518	1.25467e-17	16.9015	5.72444e-17
chr16	63816423	63818386	1964	*	Epha3	25.9775	27.5964	1.07445e-168	167.969	9.05606e-168
chr16	70724173	70726257	2085	*	Gbe1	34.8326	100	2.22888e-34	33.6519	1.5825e-32
chr16	76317848	76323000	5153	*	Nrip1	32.9147	71.7869	1.64773e-37	36.7831	7.33241e-36
chr16	76369508	76373121	3614	*	Nrip1	100	100	7.54187e-05	4.12252	0.000516328
chr16	77291117	77293393	2277	*	Usp25	44.3466	100	0	615	0
chr16	77300217	77302471	2255	*	Usp25	25.699	20.6777	6.88763e-126	125.162	1.27421e-124
chr16	77399401	77404744	5344	*	Usp25	31.7858	28.1732	3.56001e-172	171.449	1.3172e-170
chr16	84987076	84988729	1654	*	Jam2	31.38	100	2.37225e-67	66.6248	1.18613e-65
chr16	85800273	85802227	1955	*	Adamts1	100	100	9.22166e-70	69.0352	8.2995e-69
chr16	86067161	86068877	1717	*	Adamts1	64.1092	26.4667	3.25579e-45	44.4873	1.56278e-44
chr16	85527255	85528841	1587	*	Adamts5	26.4974	100	4.83386e-150	149.316	3.14201e-148
chr16	8538326	8541759	3434	*	Carhsp1	34.4408	100	0	615	0
chr16	8669216	8672362	3147	*	Carhsp1	100	100	5.84891e-38	37.2329	2.26158e-36
chr16	90621421	90625091	3671	*	Eva1c	40.4692	18.3829	1.51249e-107	106.82	2.00115e-106
chr16	90831183	90834139	2957	*	Eva1c	100	100	7.56351e-25	24.1213	4.19653e-24
chr16	90840557	90843605	3049	*	Eva1c	59.8426	49.8003	9.28856e-306	305.032	5.32544e-304
chr16	90844391	90846480	2090	*	Eva1c	43.4611	24.6064	3.41196e-150	149.467	7.33572e-149
chr16	91103173	91106653	3481	*	Eva1c	57.4656	100	0	615	0
chr16	91139079	91142789	3711	*	Eva1c	49.0807	100	0	615	0
chr16	91155493	91157536	2044	*	Eva1c	29.803	15.8413	4.51601e-96	95.3452	4.56914e-95
chr16	91191007	91193975	2969	*	Eva1c	44.266	22.9164	9.29499e-140	139.032	1.77638e-138
chr16	90840557	90843605	3049	*	Olig2	53.5607	42.4489	3.01461e-260	259.521	6.84748e-259
chr16	90844391	90846480	2090	*	Olig2	37.292	15.1946	5.72256e-79	78.2424	5.35227e-78
chr16	91103173	91106653	3481	*	Olig2	46.3977	100	0	615	0
chr16	91139079	91142789	3711	*	Olig2	39.3054	100	0	615	0
chr16	91155493	91157536	2044	*	Olig2	41.6271	31.7997	1.80586e-194	193.743	3.19036e-193
chr16	91191007	91193975	2969	*	Olig2	46.5394	29.2507	1.0028e-178	177.999	1.59446e-177
chr16	91219229	91223799	4571	*	Olig2	100	100	1.54176e-200	199.812	3.06425e-199
chr16	91225404	91234269	8866	*	Olig2	100	100	1.69438e-27	26.771	1.12252e-26
chr16	91291628	91294099	2472	*	Olig2	60.8242	100	0	615	0
chr16	91300237	91303351	3115	*	Olig2	30.5461	45.0935	1.39251e-276	275.856	3.69016e-275
chr16	91303414	91306569	3156	*	Olig2	65.217	100	0	615	0
chr16	91333871	91335364	1494	*	Olig2	46.3618	26.7256	3.96192e-163	162.402	5.72678e-162
chr16	91103173	91106653	3481	*	Il10rb	26.0079	100	1.26469e-153	152.898	2.09938e-151
chr16	96624241	96625808	1568	*	Pcp4	25.0729	22.8998	2.67445e-139	138.573	2.73176e-138
chr17	14163191	14166677	3487	*	Dact2	43.2573	40.8655	6.86848e-19	18.1631	2.65581e-17
chr17	15992643	15995328	2686	*	Chd1	40.0305	100	0	615	0
chr17	17402777	17405745	2969	*	Lix1	100	100	1.5669e-71	70.805	1.0446e-70
chr17	17408229	17410425	2197	*	Lix1	31.7882	48.13	2.52211e-81	80.5982	2.16181e-80
chr17	25397362	25399590	2229	*	Ube2i	36.3703	16.8057	5.92398e-36	35.2274	9.55242e-35
chr17	25555015	25557752	2738	*	Ube2i	26.3247	3.32777	6.23405e-09	8.20523	3.49649e-08
chr17	25517537	25518942	1406	*	Fam173a	37.8696	11.1914	1.67442e-10	9.77614	3.90697e-09
chr17	25538337	25540444	2108	*	Fam173a	55.4681	32.859	3.2697e-11	10.4855	9.15516e-10
chr17	25559291	25562887	3597	*	Fam173a	62.6975	100	2.90697e-66	65.5366	4.06975e-64
chr17	25564437	25566709	2273	*	Fam173a	38.6266	12.1234	9.47066e-12	11.0236	3.31473e-10
chr17	25678906	25680988	2083	*	Fam173a	29.5922	14.3615	6.14764e-14	13.2113	2.8689e-12
chr17	25802062	25804033	1972	*	Fbxl16	31.116	33.0052	3.23242e-31	30.4905	1.50846e-29
chr17	26891883	26895040	3158	*	Crebrf	30.4209	15.6696	9.16323e-12	11.038	7.6742e-11
chr17	27517669	27519963	2295	*	Grm4	37.7771	100	3.94459e-43	42.404	7.2186e-41
chr17	27421105	27424004	2900	*	Hmga1	28.9719	15.3274	4.05091e-30	29.3924	7.5347e-29
chr17	27500077	27503131	3055	*	Hmga1	37.1424	55.5169	8.30129e-99	98.0809	3.8601e-97
chr17	27388722	27390403	1682	*	Pacsin1	34.8576	84.5943	3.05405e-101	100.515	1.89351e-99
chr17	27678166	27680278	2113	*	Pacsin1	40.3412	100	4.39098e-119	118.357	8.16723e-117
chr17	27685176	27686725	1550	*	Pacsin1	100	100	1.83966e-14	13.7353	9.77648e-14
chr17	28039851	28043778	3928	*	Tcp11	36.483	21.0521	1.60798e-08	7.79372	6.27113e-07
chr17	28012599	28014438	1840	*	Zfp523	25.1554	9.05423	3.4695e-06	5.45973	3.27434e-05
chr17	28330625	28334131	3507	*	Tead3	25.952	16.3801	8.83611e-17	16.0537	1.00596e-15
chr17	29679658	29680975	1318	*	Ccdc167	28.1902	81.5649	8.74575e-140	139.058	8.48338e-138
chr17	29702552	29704018	1467	*	Ccdc167	50.1684	80.7743	1.875e-138	137.727	1.2125e-136
chr17	29729917	29732669	2753	*	Mdga1	28.558	30.3072	3.80471e-185	184.42	1.13054e-183
chr17	29873114	29875055	1942	*	Mdga1	27.603	27.7151	3.93935e-169	168.405	9.10427e-168
chr17	29882374	29887696	5323	*	Mdga1	100	100	4.41825e-157	156.355	8.3545e-156
chr17	30278504	30281208	2705	*	Glo1	27.4289	100	1.47021e-219	218.833	2.79339e-217
chr17	32179211	32180969	1759	*	Notch3	59.4144	100	0	615	0
chr17	43157038	43159512	2475	*	Tnfrsf21	35.067	96.2687	1.28884e-76	75.8898	5.28425e-75
chr17	45871486	45875028	3543	*	Slc35b2	27.0057	11.2917	2.54439e-68	67.5944	1.25523e-66
chr17	45722932	45725156	2225	*	Hsp90ab1	31.669	8.74191	2.01737e-15	14.6952	1.05192e-14
chr17	45765826	45768045	2220	*	1600014C23Rik	40.5633	100	1.12787e-36	35.9477	1.63541e-34
chr17	45804711	45806648	1938	*	1600014C23Rik	26.3852	16.7258	7.10635e-10	9.14835	1.47203e-08
chr17	45871486	45875028	3543	*	1600014C23Rik	36.3131	29.0903	7.45604e-14	13.1275	3.60375e-12
chr17	47510642	47512093	1452	*	Ccnd3	42.6886	16.8629	1.49826e-53	52.8244	2.2474e-52
chr17	47648036	47649712	1677	*	Ccnd3	31.8908	100	0	615	0
chr17	47981050	47982514	1465	*	Ccnd3	29.8453	7.6047	2.31968e-46	45.6346	3.1632e-45
chr17	47648036	47649712	1677	*	Mdfi	34.7145	35.3486	3.44315e-18	17.463	8.72265e-17
chr17	47662741	47664124	1384	*	Mdfi	25.1357	100	3.54896e-43	42.4499	5.39442e-41
chr17	47830767	47833362	2596	*	Mdfi	100	100	6.4898e-05	4.18777	0.000580264
chr17	48030867	48032726	1860	*	Foxp4	29.0914	6.18793	4.22534e-18	17.3741	1.73582e-17
chr17	48998856	49001158	2303	*	Lrfn2	35.698	100	2.08469e-107	106.681	2.93941e-105
chr17	49538483	49540155	1673	*	Daam2	48.5802	100	0	615	0
chr17	50005722	50007972	2251	*	Rftn1	29.8986	1	2.4959e-07	6.60277	7.78721e-06
chr17	5138219	5140480	2262	*	Zdhhc14	31.5691	41.472	3.24983e-69	68.4881	1.51117e-67
chr17	5210096	5214120	4025	*	Zdhhc14	40.7121	33.4717	1.77812e-56	55.75	6.61459e-55
chr17	56233187	56234773	1587	*	Shd	36.4968	16.7697	6.45714e-16	15.19	7.66786e-15
chr17	56250271	56252184	1914	*	Mpnd	25.9109	100	6.4666e-39	38.1893	6.40194e-37
chr17	56015900	56023867	7968	*	Sema6b	30.2342	4.19762	4.52589e-05	4.3443	0.000485505
chr17	56250271	56252184	1914	*	Sema6b	41.8281	83.1394	2.32535e-33	32.6335	9.14636e-32
chr17	56400922	56410626	9705	*	Sema6b	32.514	100	3.6275e-39	38.4404	4.28045e-37
chr17	56551021	56553848	2828	*	Plin3	36.5882	100	1.72951e-111	110.762	2.30024e-109
chr17	56424439	56427064	2626	*	Uhrf1	37.658	13.2038	4.46093e-22	21.3506	5.97765e-21
chr17	56486778	56488995	2218	*	Uhrf1	27.4864	15.5786	2.40667e-29	28.6186	4.03117e-28
chr17	56506503	56508563	2061	*	Uhrf1	30.5191	12.1857	1.00966e-23	22.9958	1.50327e-22
chr17	56551021	56553848	2828	*	Uhrf1	43.7758	100	2.9951e-169	168.524	1.33781e-167
chr17	56015900	56023867	7968	*	Kdm4b	27.1053	22.7948	1.34394e-13	12.8716	8.55235e-13
chr17	56250271	56252184	1914	*	Kdm4b	31.7179	92.3595	9.49554e-43	42.0225	6.64688e-41
chr17	56439171	56441945	2775	*	Kdm4b	25.9639	32.4685	1.18759e-17	16.9253	9.2368e-17
chr17	56514531	56517040	2510	*	Kdm4b	34.5334	11.0954	1.00273e-07	6.99882	3.42396e-07
chr17	56250271	56252184	1914	*	Ptprs	26.6432	17.7868	6.55212e-33	32.1836	4.58648e-32
chr17	56372792	56374682	1891	*	Ptprs	29.3019	44.43	6.76902e-78	77.1695	1.99009e-76
chr17	56400922	56410626	9705	*	Ptprs	28.0888	62.6481	1.17572e-108	107.93	5.76101e-107
chr17	56439171	56441945	2775	*	Ptprs	48.5675	27.0387	6.26415e-41	40.2031	5.75519e-40
chr17	56466444	56476589	10146	*	Ptprs	100	100	1.38005e-62	61.8601	2.53584e-61
chr17	56508669	56512420	3752	*	Ptprs	56.1155	100	1.00778e-171	170.997	1.48143e-169
chr17	56514531	56517040	2510	*	Ptprs	51.3037	88.9214	5.11669e-153	152.291	3.76077e-151
chr17	56551021	56553848	2828	*	Nrtn	25.6588	24.3287	3.77153e-20	19.4235	6.89652e-19
chr17	56761311	56763000	1690	*	Dus3l	100	100	1.58996e-07	6.79861	4.80775e-07
chr17	56895881	56898611	2731	*	Dus3l	26.5287	1.25825	0.000270117	3.56845	0.000536014
chr17	56895881	56898611	2731	*	Tubb4a	38.8439	100	1.0644e-65	64.9729	4.41728e-64
chr17	58889428	58891080	1653	*	Nudt12	30.9649	8.16796	2.22733e-50	49.6522	6.90472e-49
chr17	58931173	58933848	2676	*	Nudt12	45.8798	100	0	615	0
chr17	62613606	62615957	2352	*	Efna5	30.0573	19.6805	9.96891e-35	34.0014	4.63554e-33
chr17	62879045	62881255	2211	*	Efna5	100	100	4.93512e-12	11.3067	8.34484e-11
chr17	63143485	63147190	3706	*	Efna5	33.9004	38.0073	1.17453e-63	62.9301	7.28209e-62
chr17	64537917	64539810	1894	*	Pja2	27.1892	14.5162	8.44484e-14	13.0734	4.78541e-13
chr17	66324863	66326513	1651	*	Ankrd12	28.5879	100	0	615	0
chr17	66445891	66448566	2676	*	Mtcl1	100	100	1.4593e-15	14.8359	8.02615e-15
chr17	66478502	66481748	3247	*	Mtcl1	30.0132	70.5733	1.205e-113	112.919	8.61578e-112
chr17	6745247	6748103	2857	*	Ezr	26.6615	3.4977	4.48071e-12	11.3487	3.67418e-11
chr17	6762881	6764683	1803	*	Ezr	29.162	100	2.8665e-261	260.543	2.35053e-259
chr17	6859685	6863057	3373	*	Ezr	50.3102	29.093	5.54678e-52	51.256	1.51612e-50
chr17	70632832	70634709	1878	*	Tgif1	42.8836	32.9967	8.35909e-67	66.0778	1.58823e-65
chr17	70746205	70749041	2837	*	Tgif1	56.0892	91.6781	2.2275e-181	180.652	1.48129e-179
chr17	70780029	70782219	2191	*	Tgif1	38.821	10.6551	3.49694e-23	22.4563	3.10062e-22
chr17	70846754	70849889	3136	*	Tgif1	100	100	1.25753e-197	196.9	1.67252e-195
chr17	70871734	70874358	2625	*	Tgif1	42.3896	9.90037	1.04069e-21	20.9827	8.14185e-21
chr17	70871734	70874358	2625	*	Myl12a	28.4665	100	1.23481e-254	253.908	1.46942e-252
chr17	70780029	70782219	2191	*	Lpin2	33.3112	100	1.3018e-190	189.885	1.47104e-188
chr17	70871734	70874358	2625	*	Lpin2	35.0899	86.946	4.4997e-166	165.347	2.54233e-164
chr17	73224933	73226911	1979	*	Ypel5	25.088	38.3079	5.96768e-39	38.2242	5.58792e-38
chr17	73539860	73542704	2845	*	Galnt14	31.7596	23.4246	5.91111e-25	24.2283	1.44231e-23
chr17	73712888	73714875	1988	*	Galnt14	46.2896	100	1.74201e-95	94.759	2.12525e-93
chr17	78500432	78502272	1841	*	Fez2	51.0939	100	1.47185e-222	221.832	1.83981e-220
chr17	78500432	78502272	1841	*	Vit	64.1194	100	0	615	0
chr17	78508076	78510242	2167	*	Vit	100	100	8.47921e-15	14.0716	1.22478e-13
chr17	78500432	78502272	1841	*	Eif2ak2	47.3814	100	7.34552e-241	240.134	7.19861e-239
chr17	8366631	8369859	3229	*	Mpc1	32.1506	18.9046	1.04077e-114	113.983	5.41201e-113
chr17	83187360	83189028	1669	*	Pkdcc	42.3924	100	0	615	0
chr17	8366631	8369859	3229	*	Prr18	54.6704	68.0248	4.1766e-158	157.379	1.58711e-156
chr17	8456272	8458053	1782	*	Prr18	26.6841	100	1.37105e-231	230.863	1.563e-229
chr17	83937004	83939867	2864	*	Zfp36l2	32.4038	9.96439	3.4715e-60	59.4595	7.24675e-59
chr17	83953181	83956104	2924	*	Zfp36l2	65.0738	100	0	615	0
chr17	83984865	83987131	2267	*	Zfp36l2	38.1645	14.2935	4.76087e-59	58.3223	8.83406e-58
chr17	84008641	84010161	1521	*	Zfp36l2	45.0491	22.5075	4.47558e-115	114.349	1.49484e-113
chr17	84058540	84060266	1727	*	Zfp36l2	46.9426	100	0	615	0
chr17	84094773	84098100	3328	*	Zfp36l2	78.5076	100	0	615	0
chr17	84148238	84150144	1907	*	Zfp36l2	34.5992	10.0398	8.14553e-20	19.0891	8.00179e-19
chr17	84180470	84184242	3773	*	Zfp36l2	53.7152	32.847	1.35124e-68	67.8693	3.22367e-67
chr17	84184693	84187893	3201	*	Zfp36l2	100	100	8.15694e-28	27.0885	1.13517e-26
chr17	85392257	85397377	5121	*	Six2	45.0768	100	1.32047e-31	30.8793	2.04674e-29
chr17	85644682	85647039	2358	*	Six2	31.991	8.63174	1.59341e-06	5.79767	2.24526e-05
chr17	88403279	88405873	2595	*	Gm26612	25.8506	3.50678	3.20821e-06	5.49374	8.37434e-06
chr17	93199353	93205315	5963	*	Adcyap1	100	100	5.42505e-115	114.266	3.1194e-114
chr17	93259229	93262130	2902	*	Adcyap1	25.2488	49.9791	4.33952e-71	70.3626	1.42584e-70
chr18	15161193	15163209	2017	*	Kctd1	26.0835	15.5226	3.90577e-21	20.4083	3.44418e-20
chr18	15312141	15314626	2486	*	Kctd1	28.8158	20.6621	4.0055e-27	26.3973	4.31704e-26
chr18	23036235	23038807	2573	*	Nol4	100	100	1.63504e-10	9.78647	6.90352e-10
chr18	23090129	23091685	1557	*	Nol4	26.0255	53.3038	2.51769e-53	52.599	3.18908e-52
chr18	23393104	23395766	2663	*	Nol4	34.2782	54.4396	2.1753e-54	53.6625	3.30646e-53
chr18	25524846	25526513	1668	*	Celf4	52.521	100	5.89463e-285	284.23	6.3662e-283
chr18	25526914	25528447	1534	*	Celf4	27.351	26.0476	3.52079e-75	74.4534	4.75307e-74
chr18	25552121	25558826	6706	*	Celf4	32.294	8.33955	7.94144e-13	12.1001	2.04208e-12
chr18	25582317	25584902	2586	*	Celf4	28.6457	6.15056	9.7124e-19	18.0127	2.99697e-18
chr18	25638958	25641662	2705	*	Celf4	51.1385	59.7871	6.91849e-171	170.16	3.73598e-169
chr18	25655561	25659844	4284	*	Celf4	45.6891	24.1401	2.26119e-62	61.6457	2.22008e-61
chr18	25659931	25664026	4096	*	Celf4	27.1866	17.3971	1.21609e-50	49.915	8.20863e-50
chr18	25676923	25681941	5019	*	Celf4	38.3551	18.4356	1.37772e-53	52.8608	1.2311e-52
chr18	25723505	25726186	2682	*	Celf4	33.8411	18.4244	1.48188e-53	52.8292	1.2311e-52
chr18	25751441	25753591	2151	*	Celf4	100	100	4.17014e-92	91.3798	7.50625e-91
chr18	33460078	33462412	2335	*	Gm10549	100	100	6.26535e-09	8.20305	3.19533e-07
chr18	34088280	34090021	1742	*	Apc	28.6264	100	3.81229e-206	205.419	5.4897e-204
chr18	34106890	34108800	1911	*	Apc	25.7814	44.7381	1.65366e-93	92.7816	1.19064e-91
chr18	34884020	34889543	5524	*	Ctnna1	27.656	22.6786	1.44269e-70	69.8408	4.83301e-69
chr18	34982056	34984351	2296	*	Ctnna1	25.176	7.02543	6.20603e-23	22.2072	8.31608e-22
chr18	35239368	35241013	1646	*	Ctnna1	29.549	45.5359	4.00814e-140	139.397	2.68545e-138
chr18	35481758	35483781	2024	*	Ctnna1	39.4806	100	7.33656e-306	305.135	9.83099e-304
chr18	35917907	35922078	4172	*	Paip2	27.1776	48.6475	4.10061e-31	30.3872	1.54798e-29
chr18	35917907	35922078	4172	*	Nrg2	27.4907	73.2331	6.88333e-10	9.1622	2.86805e-08
chr18	37216349	37218922	2574	*	Zmat2	25.2854	100	9.8201e-47	46.0079	6.48126e-45
chr18	37839855	37844429	4575	*	Pcdh1	42.1529	20.6836	7.03215e-07	6.15291	1.02925e-05
chr18	37876616	37878378	1763	*	Pcdh1	48.7616	28.4095	2.28181e-08	7.64172	4.08191e-07
chr18	38084298	38086121	1824	*	Pcdh1	51.4935	42.4539	1.75993e-23	22.7545	9.44498e-22
chr18	38143281	38149566	6286	*	Pcdh1	30.3754	100	2.82238e-48	47.5494	4.54402e-46
chr18	38181830	38183963	2134	*	Pcdh1	51.6315	70.0656	2.23076e-35	34.6515	1.79576e-33
chr18	38393014	38394207	1194	*	Pcdh1	42.1281	41.707	3.69244e-23	22.4327	1.48621e-21
chr18	43389901	43393239	3339	*	Dpysl3	100	100	3.81906e-88	87.418	1.14572e-86
chr18	43618923	43621085	2163	*	Dpysl3	35.8211	100	3.96242e-145	144.402	2.37745e-143
chr18	45122295	45124616	2322	*	Kcnn2	28.955	13.8254	3.11744e-35	34.5062	9.69869e-35
chr18	46065708	46068163	2456	*	Trim36	52.841	100	4.76806e-86	85.3217	4.57734e-84
chr18	46197153	46198763	1611	*	Trim36	100	100	1.46869e-09	8.83307	1.76243e-08
chr18	47255448	47257204	1757	*	Sema6a	32.661	9.01789	4.52737e-48	47.3442	1.09412e-46
chr18	47307241	47309104	1864	*	Sema6a	43.5048	21.7746	2.06583e-45	44.6849	3.32828e-44
chr18	47329697	47333441	3745	*	Sema6a	100	100	2.11524e-09	8.67464	1.70395e-08
chr18	47335496	47337583	2088	*	Sema6a	38.7127	16.1372	3.92222e-17	16.4065	3.55451e-16
chr18	47347478	47350790	3313	*	Sema6a	72.9799	56.4493	8.0795e-154	153.093	3.90509e-152
chr18	47363852	47368536	4685	*	Sema6a	100	100	8.95836e-47	46.0478	1.85566e-45
chr18	47536392	47538420	2029	*	Sema6a	46.9534	25.8315	1.57633e-07	6.80235	1.03895e-06
chr18	47646099	47648806	2708	*	Sema6a	72.8106	100	0	615	0
chr18	5158990	5164479	5490	*	Svil	41.0794	100	3.9858e-201	200.399	4.02566e-199
chr18	5158990	5164479	5490	*	Gm26682	26.5138	16.9112	1.70766e-10	9.7676	4.73875e-09
chr18	54909051	54913830	4780	*	Gm26742	34.2493	8.27811	0.000158096	3.80108	0.000815182
chr18	56773551	56775701	2151	*	Megf10	28.0414	2.62443	1.95478e-07	6.7089	7.71888e-07
chr18	57144269	57145623	1355	*	Megf10	40.7733	25.5098	6.93181e-156	155.159	1.77917e-154
chr18	57199841	57201590	1750	*	Megf10	57.4885	37.6107	8.21032e-189	188.086	2.52878e-187
chr18	57258426	57260323	1898	*	Megf10	35.7585	13.2474	3.45632e-80	79.4614	5.91414e-79
chr18	57261203	57263984	2782	*	Megf10	78.4305	100	0	615	0
chr18	57270049	57272147	2099	*	Megf10	61.5512	42.4377	8.85295e-191	190.053	3.40839e-189
chr18	57483674	57485211	1538	*	Megf10	58.8952	39.2821	6.78582e-201	200.168	3.48339e-199
chr18	57261203	57263984	2782	*	Prrc1	33.4757	100	1.17256e-234	233.931	1.72367e-232
chr18	57703271	57705458	2188	*	Prrc1	33.1525	29.1949	7.66778e-70	69.1153	2.81791e-68
chr18	60745012	60749933	4922	*	Camk2a	35.9611	27.4805	1.31763e-09	8.88021	3.87383e-08
chr18	60873056	60875505	2450	*	Camk2a	38.1645	14.8732	5.31376e-07	6.2746	1.11589e-05
chr18	60905036	60906332	1297	*	Camk2a	46.8708	100	4.91635e-22	21.3084	2.40901e-20
chr18	60921233	60923867	2635	*	Camk2a	100	100	4.54924e-05	4.34206	0.000835924
chr18	60986900	60990145	3246	*	Camk2a	44.5819	85.9685	1.24828e-19	18.9037	4.58744e-18
chr18	61899795	61901666	1872	*	Ablim3	27.2461	100	9.55432e-22	21.0198	5.06379e-20
chr18	64264217	64267376	3160	*	Onecut2	39.0989	100	5.67077e-159	158.246	3.30432e-157
chr18	64341361	64346683	5323	*	Onecut2	100	100	2.64005e-31	30.5784	2.09319e-30
chr18	64465928	64468717	2790	*	Onecut2	39.4061	99.9865	5.95374e-159	158.225	3.30432e-157
chr18	64264217	64267376	3160	*	Atp8b1	27.6608	100	4.03959e-43	42.3937	5.21107e-41
chr18	65563194	65566391	3198	*	Sec11c	26.5238	5.42084	2.12608e-31	30.6724	1.06304e-30
chr18	66022073	66024575	2503	*	Rax	26.3349	46.7188	3.86916e-15	14.4124	1.36388e-13
chr18	67605550	67607476	1927	*	Impa2	41.9415	100	2.1856e-113	112.66	1.13651e-111
chr18	67496931	67499175	2245	*	Tubb6	44.7431	100	2.98911e-124	123.524	2.98911e-122
chr18	67895968	67899184	3217	*	Ldlrad4	40.1768	37.2169	6.90538e-42	41.1608	1.17391e-40
chr18	69124413	69126265	1853	*	Tcf4	34.4627	80.0778	1.93794e-132	131.713	3.53137e-131
chr18	69141678	69142913	1236	*	Tcf4	25.4179	27.2256	1.4064e-46	45.8519	7.6883e-46
chr18	69351036	69352783	1748	*	Tcf4	30.6649	15.3753	2.50827e-27	26.6006	8.39503e-27
chr18	69424634	69426906	2273	*	Tcf4	30.1368	40.3051	7.93953e-68	67.1002	7.23379e-67
chr18	69500749	69502944	2196	*	Tcf4	100	100	1.02793e-150	149.988	3.3716e-149
chr18	69506038	69508290	2253	*	Tcf4	28.1499	25.5463	7.5197e-44	43.1238	3.62715e-43
chr18	69547324	69548532	1209	*	Tcf4	26.7034	15.2853	3.51191e-27	26.4545	1.12932e-26
chr18	69559010	69564394	5385	*	Tcf4	48.3794	80.3768	6.33374e-133	132.198	1.29842e-131
chr18	69575674	69578492	2819	*	Tcf4	56.9648	65.6128	6.11439e-109	108.214	1.00276e-107
chr18	69595288	69597838	2551	*	Tcf4	38.0931	56.2099	1.15296e-93	92.9382	1.45451e-92
chr18	69600031	69603053	3023	*	Tcf4	39.7768	17.8065	7.00391e-05	4.15466	8.8357e-05
chr18	69606007	69610693	4687	*	Tcf4	100	100	4.28483e-149	148.368	1.17119e-147
chr18	69664147	69667346	3200	*	Tcf4	28.8357	14.1748	2.2367e-25	24.6504	7.0542e-25
chr18	69673820	69676059	2240	*	Tcf4	31.4171	8.02183	1.1494e-13	12.9395	2.16668e-13
chr18	69793901	69796752	2852	*	Tcf4	52.5193	39.4305	2.09252e-66	65.6793	1.71587e-65
chr18	73866522	73868777	2256	*	Ska1	31.9041	100	0	615	0
chr18	74705649	74708607	2959	*	Lipg	55.0119	33.9376	4.19719e-59	58.377	1.10526e-57
chr18	74912437	74913919	1483	*	Lipg	40.0385	15.9485	7.39579e-47	46.131	1.29837e-45
chr18	74950153	74951698	1546	*	Lipg	58.6511	38.3096	1.05702e-83	82.9759	4.17525e-82
chr18	74955244	74961127	5884	*	Lipg	100	100	0	615	0
chr18	78096895	78098199	1305	*	Slc14a2	53.3126	28.3096	3.90246e-63	62.4087	1.2683e-61
chr18	78236877	78239251	2375	*	Slc14a2	41.57	37.5643	2.41743e-99	98.6166	1.04755e-97
chr18	78488137	78490103	1967	*	Slc14a2	50.7428	25.0598	2.74557e-06	5.56137	1.27473e-05
chr18	82901357	82904085	2729	*	Zfp516	29.7062	22.5875	3.22126e-51	50.492	1.63211e-49
chr18	86157399	86159393	1995	*	Neto1	32.7494	26.4443	3.82091e-13	12.4178	7.25972e-12
chr18	8869909	8873223	3315	*	Fzd8	67.6391	100	0	615	0
chr18	8895962	8897588	1627	*	Fzd8	44.7369	37.8675	5.19273e-232	231.285	5.19273e-231
chr18	8910802	8912597	1796	*	Fzd8	34.8165	10.1981	3.82496e-48	47.4174	2.54998e-47
chr18	9026230	9028712	2483	*	Fzd8	53.8494	100	0	615	0
chr18	9146820	9148908	2089	*	Fzd8	50.3042	100	0	615	0
chr18	9215721	9217697	1977	*	Fzd8	100	100	0	615	0
chr19	10412788	10415320	2533	*	Rab3il1	28.9402	1	9.40188e-06	5.02679	0.000143715
chr19	10412788	10415320	2533	*	Fads2	25.0181	100	7.36633e-77	76.1327	8.69226e-75
chr19	12007307	12013962	6656	*	Dtx4	26.6797	1.92145	7.57205e-08	7.12079	3.24517e-07
chr19	12487747	12490940	3194	*	Dtx4	41.6732	32.2224	9.0066e-96	95.0454	1.35099e-94
chr19	15667476	15669339	1864	*	Psat1	25.66	2.2754	1.27331e-08	7.89507	8.97378e-08
chr19	15744682	15746118	1437	*	Psat1	34.5741	22.1884	8.9346e-68	67.0489	2.64464e-66
chr19	15800452	15805262	4811	*	Psat1	47.6678	100	6.34245e-299	298.198	4.69341e-297
chr19	16049498	16051446	1949	*	Psat1	53.0723	69.2908	1.06533e-207	206.973	5.25564e-206
chr19	15835735	15839021	3287	*	Gnaq	27.2843	100	0	615	0
chr19	18887317	18890784	3468	*	Rorb	28.29	39.4535	7.91396e-242	241.102	2.37419e-240
chr19	19057356	19060031	2676	*	Rorb	44.7587	100	0	615	0
chr19	21778537	21782902	4366	*	Tmem2	100	100	9.90153e-77	76.0043	5.04978e-75
chr19	21788611	21791025	2415	*	Tmem2	33.4452	100	0	615	0
chr19	24266220	24269528	3309	*	Pip5k1b	41.971	100	6.08657e-63	62.2156	7.60821e-61
chr19	24484076	24485659	1584	*	Pip5k1b	36.1738	13.4908	4.6334e-10	9.3341	8.27393e-09
chr19	25285456	25287201	1746	*	Dmrt3	49.8222	100	0	615	0
chr19	25461025	25462740	1716	*	Dmrt3	25.2051	10.586	1.94645e-63	62.7108	1.6707e-62
chr19	25597645	25600128	2484	*	Dmrt3	82.1045	100	0	615	0
chr19	25601437	25603984	2548	*	Dmrt3	75.7201	59.9774	3.24011e-220	219.489	5.56219e-219
chr19	25604318	25608786	4469	*	Dmrt3	100	100	0	615	0
chr19	26678093	26680414	2322	*	Smarca2	31.4659	32.1418	3.73964e-59	58.4272	1.01905e-57
chr19	26769003	26771726	2724	*	Smarca2	26.0505	100	2.84333e-178	177.546	3.09923e-176
chr19	26769003	26771726	2724	*	Vldlr	47.0719	100	1.53821e-101	100.813	1.81509e-99
chr19	29842809	29845107	2299	*	Gldc	41.5849	30.2751	3.64752e-185	184.438	1.05778e-183
chr19	29947645	29949243	1599	*	Gldc	31.41	10.5853	1.41062e-63	62.8506	3.0681e-62
chr19	30112432	30113868	1437	*	Gldc	26.3303	6.9816	2.52855e-41	40.5971	3.14263e-40
chr19	30153261	30154990	1730	*	Gldc	25.1795	8.06286	5.31992e-48	47.2741	7.71388e-47
chr19	30156649	30158122	1474	*	Gldc	32.7115	9.79105	5.59028e-49	48.2526	9.72709e-48
chr19	30159352	30160950	1599	*	Gldc	43.0211	100	0	615	0
chr19	3323125	3326586	3462	*	Cpt1a	100	100	7.0939e-35	34.1491	4.82385e-33
chr19	3641170	3643302	2133	*	Cpt1a	25.0791	1.73169	6.32289e-08	7.19908	4.7773e-07
chr19	36212745	36215390	2646	*	Pcgf5	25.7942	32.8698	3.6379e-201	200.439	1.70981e-199
chr19	36533745	36537681	3937	*	Pcgf5	38.0774	100	0	615	0
chr19	36533745	36537681	3937	*	Ppp1r3c	26.9906	100	1.04165e-87	86.9823	1.0729e-85
chr19	36895861	36898485	2625	*	Ppp1r3c	40.4933	17.1039	1.16293e-11	10.9344	1.08893e-10
chr19	36902982	36905393	2412	*	Ppp1r3c	45.3565	22.9039	6.76416e-14	13.1698	9.95297e-13
chr19	37089656	37091423	1768	*	Cpeb3	29.7254	100	3.43299e-44	43.4643	4.0166e-42
chr19	37173637	37175785	2149	*	Cpeb3	100	100	1.39405e-11	10.8557	2.71841e-10
chr19	38244584	38247171	2588	*	Fra10ac1	37.1879	31.429	4.7645e-08	7.32198	2.47754e-06
chr19	38506566	38508252	1687	*	Plce1	50.7091	100	7.24561e-125	124.14	3.6228e-123
chr19	40433133	40435501	2369	*	Pdlim1	31.708	100	3.54752e-248	247.45	3.26372e-246
chr19	40872394	40874195	1802	*	Ccnj	25.2736	50.8358	1.27712e-14	13.8938	2.59073e-13
chr19	41687458	41690971	3514	*	Slit1	46.0519	15.6386	2.45399e-17	16.6101	3.8773e-16
chr19	41696790	41699715	2926	*	Slit1	45.4172	85.5756	4.4848e-200	199.348	3.543e-198
chr19	41734087	41735789	1703	*	Slit1	51.8255	100	2.53115e-233	232.597	3.99921e-231
chr19	41737299	41739792	2494	*	Slit1	55.3998	51.475	1.79453e-121	120.746	9.4512e-120
chr19	41612823	41614510	1688	*	Frat1	39.7426	22.3613	3.36518e-27	26.473	4.11587e-26
chr19	41669231	41671631	2401	*	Frat1	29.0549	47.2792	2.43777e-53	52.613	7.75211e-52
chr19	41831378	41833623	2246	*	Frat1	100	100	8.80136e-64	63.0555	4.66472e-62
chr19	41835162	41836852	1691	*	Frat1	55.6321	76.1218	1.34812e-83	82.8703	1.07176e-81
chr19	42408592	42410493	1902	*	Zfyve27	25.7933	56.0716	1.5013e-25	24.8235	4.32876e-24
chr19	43612600	43617881	5282	*	Nkx2-3	100	100	0	615	0
chr19	43882501	43883863	1363	*	Nkx2-3	36.6796	12.8874	1.8209e-41	40.7397	6.13037e-40
chr19	43882501	43883863	1363	*	Dnmbp	26.1748	5.91677	5.76809e-35	34.239	1.41895e-33
chr19	44493419	44495245	1827	*	Wnt8b	100	100	4.4227e-14	13.3543	4.38868e-13
chr19	44512907	44516022	3116	*	Wnt8b	38.6705	100	3.42363e-168	167.466	2.20824e-166
chr19	44518040	44519752	1713	*	Wnt8b	48.2972	66.5786	3.80008e-113	112.42	1.63404e-111
chr19	44899320	44901432	2113	*	Pdzd7	31.0644	42.5264	1.28483e-24	23.8912	2.05436e-23
chr19	45292194	45296181	3988	*	Pdzd7	33.1757	14.0659	1.59961e-10	9.79598	4.79884e-10
chr19	45325828	45327229	1402	*	Pdzd7	44.0873	67.0246	9.46251e-37	36.024	3.83232e-35
chr19	45329188	45330771	1584	*	Pdzd7	32.8065	40.6821	1.05251e-23	22.9778	1.2179e-22
chr19	45431909	45433170	1262	*	Pdzd7	25.5912	8.62164	7.9491e-08	7.09968	1.81374e-07
chr19	45446063	45448176	2114	*	Pdzd7	47.9544	40.3946	1.46094e-23	22.8354	1.57782e-22
chr19	45475251	45476995	1745	*	Pdzd7	29.0042	59.1687	7.35655e-33	32.1333	1.98627e-31
chr19	46505965	46508182	2218	*	Nfkb2	28.9096	100	2.70764e-10	9.56741	1.6652e-08
chr19	46320872	46322532	1661	*	Psd	39.8142	68.2077	9.4469e-35	34.0247	1.61947e-33
chr19	46347959	46349937	1979	*	Psd	35.6395	49.6733	2.09099e-26	25.6796	2.78798e-25
chr19	46320872	46322532	1661	*	Fbxl15	27.3424	8.75023	7.1074e-13	12.1483	3.41155e-12
chr19	46527249	46533567	6319	*	Fbxl15	28.1408	10.0581	2.58461e-14	13.5876	1.47692e-13
chr19	46516464	46519565	3102	*	Trim8	34.5563	99.4634	1.21798e-51	50.9144	7.61235e-50
chr19	46522263	46527236	4974	*	Trim8	39.3122	100	6.80529e-52	51.1672	7.61235e-50
chr19	46522263	46527236	4974	*	Cnnm2	28.2745	1.99425	3.74666e-05	4.42636	9.18993e-05
chr19	46527249	46533567	6319	*	Cnnm2	33.1362	9.39402	4.41075e-10	9.35549	2.49303e-09
chr19	47018869	47020087	1219	*	Cnnm2	30.0755	4.59089	6.98182e-07	6.15603	2.75041e-06
chr19	47353888	47355564	1677	*	Sh3pxd2a	31.5882	26.0263	7.23928e-159	158.14	5.57425e-157
chr19	47472262	47474514	2253	*	Sh3pxd2a	48.2374	100	0	615	0
chr19	47491620	47494539	2920	*	Sh3pxd2a	32.3309	12.6664	2.34521e-76	75.6298	9.02904e-75
chr19	5001009	5002861	1853	*	Rbm4b	39.6384	100	3.27825e-96	95.4844	1.14739e-94
chr19	5001009	5002861	1853	*	Rbm4	31.3812	100	2.08339e-16	15.6812	2.12506e-14
chr19	5001009	5002861	1853	*	Npas4	51.595	91.0308	9.76156e-08	7.01048	1.72454e-06
chr19	5001009	5002861	1853	*	Cnih2	48.796	100	1.29047e-101	100.889	6.71045e-100
chr19	5093586	5098432	4847	*	Cnih2	100	100	9.24821e-56	55.0339	1.37402e-54
chr19	5463277	5464770	1494	*	Cnih2	27.366	4.12865	7.81895e-09	8.10685	3.01174e-08
chr19	53283874	53285863	1990	*	Mxi1	27.0134	100	1.46439e-117	116.834	2.25516e-115
chr19	53283874	53285863	1990	*	Dusp5	26.275	25.2696	1.80577e-10	9.74334	1.49879e-08
chr19	55380360	55382569	2210	*	Tcf7l2	40.9138	32.8989	1.21795e-201	200.914	2.63383e-200
chr19	55421609	55424933	3325	*	Tcf7l2	30.162	32.6035	8.10022e-200	199.092	1.55704e-198
chr19	55554498	55557471	2974	*	Tcf7l2	72.5272	100	0	615	0
chr19	55577270	55579451	2182	*	Tcf7l2	32.8592	9.6661	3.99176e-50	49.3988	3.28845e-49
chr19	55592572	55594342	1771	*	Tcf7l2	25.4588	7.75089	1.88584e-46	45.7245	1.41848e-45
chr19	55596230	55599941	3712	*	Tcf7l2	29.679	5.94195	2.68111e-20	19.5717	1.59942e-19
chr19	55742120	55751326	9207	*	Tcf7l2	100	100	1.7606e-183	182.754	3.04584e-182
chr19	55751929	55753706	1778	*	Tcf7l2	42.785	21.2895	5.78286e-119	118.238	7.14597e-118
chr19	55787883	55789524	1642	*	Tcf7l2	56.4528	37.2948	1.66462e-157	156.779	2.39983e-156
chr19	55836997	55839718	2722	*	Tcf7l2	54.4548	34.9551	2.09092e-202	201.68	5.16756e-201
chr19	55876424	55878514	2091	*	Tcf7l2	48.677	28.1891	3.04545e-147	146.516	4.05279e-146
chr19	55895388	55899744	4357	*	Tcf7l2	100	100	0	615	0
chr19	55923433	55924820	1388	*	Tcf7l2	56.9033	37.8224	2.72569e-206	205.565	7.85907e-205
chr19	55940085	55942184	2100	*	Tcf7l2	49.2643	38.6851	2.38897e-237	236.622	8.26583e-236
chr19	55952712	55954058	1347	*	Tcf7l2	33.6357	12.076	3.84414e-73	72.4152	3.91198e-72
chr19	55969310	55970949	1640	*	Tcf7l2	34.744	11.8733	1.75339e-07	6.75612	6.06674e-07
chr19	56005288	56007008	1721	*	Tcf7l2	38.5248	16.3006	5.78551e-40	39.2377	4.00358e-39
chr19	56028726	56031203	2478	*	Tcf7l2	66.9032	100	0	615	0
chr19	56061020	56065349	4330	*	Tcf7l2	68.9388	100	0	615	0
chr19	56230968	56233002	2035	*	Tcf7l2	35.8012	13.1112	1.26122e-58	57.8992	1.09095e-57
chr19	58930467	58934368	3902	*	Vax1	65.3082	46.7104	3.99626e-29	28.3983	3.24141e-28
chr19	59132034	59136911	4878	*	Vax1	58.4978	38.5898	3.70969e-71	70.4307	6.01794e-70
chr19	59162187	59170038	7852	*	Vax1	100	100	4.35026e-93	92.3615	1.05856e-91
chr19	59171807	59174672	2866	*	Vax1	100	100	4.0226e-104	103.395	1.1746e-102
chr19	59193071	59197190	4120	*	Vax1	66.0635	47.6109	1.35742e-47	46.8673	1.52449e-46
chr19	59264174	59268413	4240	*	Vax1	50.7626	100	0	615	0
chr19	59042913	59045290	2378	*	Slc18a2	54.917	100	0	615	0
chr19	59051849	59055407	3559	*	Slc18a2	36.0394	16.338	3.07429e-100	99.5123	7.99316e-99
chr19	59264174	59268413	4240	*	Slc18a2	57.9856	100	0	615	0
chr19	59132034	59136911	4878	*	Emx2	44.9577	22.132	4.01466e-129	128.396	4.21539e-128
chr19	59421792	59423310	1519	*	Emx2	58.1466	100	0	615	0
chr19	59450466	59452673	2208	*	Emx2	35.2507	10.5109	1.57441e-20	19.8029	6.80699e-20
chr19	59460386	59472160	11775	*	Emx2	100	100	0	615	0
chr19	59652903	59654544	1642	*	Emx2	29.9251	15.5677	1.35938e-94	93.8667	1.11016e-93
chr19	59697055	59698583	1529	*	Emx2	60.4599	100	0	615	0
chr19	59708591	59709887	1297	*	Emx2	47.7077	35.0646	6.22652e-215	214.206	1.017e-213
chr19	59716863	59718759	1897	*	Emx2	30.7524	17.5458	8.39739e-107	106.076	8.22945e-106
chr19	59887809	59889920	2112	*	E330013P04Rik	66.8644	100	0	615	0
chr19	59939514	59940370	857	*	E330013P04Rik	34.8365	12.7403	3.53924e-77	76.4511	3.28643e-76
chr19	60015235	60017243	2009	*	E330013P04Rik	62.7572	43.6217	1.00442e-235	234.998	2.17625e-234
chr19	60146000	60147687	1688	*	E330013P04Rik	77.484	100	0	615	0
chr19	60147936	60149543	1608	*	E330013P04Rik	100	100	0	615	0
chr19	60159352	60161552	2201	*	E330013P04Rik	58.7199	38.8037	1.8094e-210	209.742	3.36031e-209
chr19	60363068	60365341	2274	*	E330013P04Rik	49.9708	28.3628	1.04225e-94	93.982	1.12911e-93
chr19	6501326	6505085	3760	*	Rasgrp2	27.5625	28.4206	2.84144e-19	18.5465	5.87231e-18
chr19	6517792	6520204	2413	*	Rasgrp2	32.2389	100	1.07917e-58	57.9669	1.33817e-56
chr19	6415115	6416980	1866	*	Nrxn2	100	100	1.2864e-37	36.8906	2.26038e-36
chr19	6453965	6455304	1340	*	Nrxn2	40.014	47.6086	2.12378e-81	80.6729	8.70748e-80
chr19	6463841	6465912	2072	*	Nrxn2	52.2336	29.043	8.87872e-33	32.0516	1.3651e-31
chr19	6491583	6493268	1686	*	Nrxn2	48.2165	24.1086	4.21563e-26	25.3751	4.71384e-25
chr19	6501326	6505085	3760	*	Nrxn2	39.7639	13.7259	1.22507e-15	14.9118	8.3713e-15
chr19	6506453	6507974	1522	*	Nrxn2	56.1238	33.8214	1.05175e-51	50.9781	2.58729e-50
chr19	6517792	6520204	2413	*	Nrxn2	65.1422	100	1.10852e-167	166.955	6.81743e-166
chr19	6517792	6520204	2413	*	Esrra	25.3711	42.8977	4.76467e-64	63.322	2.55704e-62
chr19	7065940	7071549	5610	*	Plcb3	29.6038	12.0929	4.27243e-09	8.36932	6.29213e-08
chr19	6975257	6977236	1980	*	Ppp1r14b	100	100	5.47942e-71	70.2613	2.21917e-69
chr19	7065940	7071549	5610	*	Ppp1r14b	30.8253	100	1.17223e-94	93.931	1.89901e-92
chr19	7087267	7093087	5821	*	Ppp1r14b	27.3167	69.6842	5.14617e-67	66.2885	1.66736e-65
chr19	7154604	7156023	1420	*	Ppp1r14b	37.8488	47.1482	1.82052e-46	45.7398	2.94925e-45
chr19	7170897	7173270	2374	*	Macrod1	35.4784	16.9061	4.63037e-11	10.3344	3.44963e-09
chr19	7065940	7071549	5610	*	Flrt1	38.3569	10.0266	2.39772e-60	59.6202	1.2402e-59
chr19	7103131	7105336	2206	*	Flrt1	100	100	3.31916e-05	4.47897	5.02903e-05
chr19	7065940	7071549	5610	*	Rcor2	35.2815	14.6186	3.09247e-88	87.5097	3.60789e-87
chr19	7154604	7156023	1420	*	Rcor2	29.542	13.7048	1.36734e-82	81.8641	1.36734e-81
chr19	7263592	7266550	2959	*	Rcor2	100	100	1.78188e-42	41.7491	8.60216e-42
chr19	9142671	9144831	2161	*	Ahnak	57.1794	100	1.57799e-245	244.802	1.35707e-243
chr1	118910122	118914753	4632	*	Gli2	70.6308	100	0	615	0
chr1	118935349	118936969	1621	*	Gli2	30.0437	8.42211	1.08519e-50	49.9645	2.02568e-49
chr1	118980098	118985185	5088	*	Gli2	59.1156	36.9961	1.87953e-128	127.726	7.89404e-127
chr1	119033005	119036547	3543	*	Gli2	59.3937	37.5352	2.55566e-230	229.592	1.43117e-228
chr1	119046016	119053551	7536	*	Gli2	100	100	7.94183e-83	82.1001	1.90604e-81
chr1	119033005	119036547	3543	*	Inhbb	29.4838	42.026	8.63539e-259	258.064	4.20256e-257
chr1	119418580	119420876	2297	*	Inhbb	100	100	9.36954e-31	30.0283	8.54971e-30
chr1	120114902	120117095	2194	*	Tmem37	40.8939	100	1.31022e-54	53.8827	1.48055e-52
chr1	120114902	120117095	2194	*	Steap3	36.1346	100	4.62604e-86	85.3348	5.69003e-84
chr1	126469403	126471275	1873	*	Nckap5	44.652	100	0	615	0
chr1	126605647	126607453	1807	*	Nckap5	41.2683	19.1504	3.58609e-116	115.445	3.16024e-115
chr1	126659782	126661451	1670	*	Nckap5	29.401	9.98694	1.49369e-59	58.8257	7.52179e-59
chr1	126683011	126685112	2102	*	Nckap5	65.1538	100	0	615	0
chr1	126686365	126687448	1084	*	Nckap5	30.2333	35.4498	6.97644e-217	216.156	2.4592e-215
chr1	126736504	126738965	2462	*	Nckap5	49.4393	27.2679	2.03292e-97	96.6919	1.24627e-96
chr1	126744560	126746479	1920	*	Nckap5	43.0371	19.579	1.2682e-46	45.8968	5.58799e-46
chr1	126806280	126807933	1654	*	Nckap5	38.32	19.4625	4.23229e-118	117.373	4.26252e-117
chr1	126828852	126830566	1715	*	Nckap5	100	100	9.23703e-20	19.0345	2.28495e-19
chr1	126915854	126917375	1522	*	Nckap5	37.9639	18.053	2.16468e-109	108.665	1.79541e-108
chr1	12688642	12690526	1885	*	Sulf1	100	100	2.19904e-20	19.6578	7.76996e-19
chr1	128404321	128406413	2093	*	Mcm6	39.5358	100	2.5344e-245	244.596	2.96525e-243
chr1	128585076	128587094	2019	*	Mcm6	28.2301	57.4949	5.69599e-142	141.244	2.22144e-140
chr1	128648913	128650515	1603	*	Mcm6	35.6459	70.1159	1.16816e-172	171.932	6.83371e-171
chr1	128678571	128680370	1800	*	Mcm6	26.2875	13.187	3.09532e-34	33.5093	3.62152e-33
chr1	128404321	128406413	2093	*	Cxcr4	43.1686	79.3879	2.91649e-69	68.5351	1.60407e-67
chr1	128585076	128587094	2019	*	Cxcr4	37.803	69.1633	7.25114e-61	60.1396	2.65875e-59
chr1	128621411	128624360	2950	*	Cxcr4	25.5931	18.6399	2.21782e-19	18.6541	3.04951e-18
chr1	128648913	128650515	1603	*	Cxcr4	45.4558	100	3.46737e-86	85.46	3.81411e-84
chr1	128678571	128680370	1800	*	Cxcr4	32.2924	17.1893	3.44388e-18	17.463	4.20919e-17
chr1	131078277	131080478	2202	*	Mapkapk2	38.2395	100	0	615	0
chr1	131095017	131097538	2522	*	Mapkapk2	100	100	1.70637e-152	151.768	1.06648e-150
chr1	131970578	131973974	3397	*	Slc45a3	100	100	1.82625e-16	15.7384	1.49753e-14
chr1	132316223	132320340	4118	*	Nuak2	100	100	4.24999e-81	80.3716	1.6065e-79
chr1	132321424	132323967	2544	*	Nuak2	55.5607	100	0	615	0
chr1	132325531	132328014	2484	*	Nuak2	31.0161	1.90165	3.35349e-11	10.4745	5.28175e-10
chr1	132332853	132336240	3388	*	Nuak2	42.1935	23.5555	1.21661e-144	143.915	7.66466e-143
chr1	132373628	132376043	2416	*	Nuak2	30.5922	1.42223	3.0196e-08	7.52005	4.07646e-07
chr1	132430423	132432388	1966	*	Cntn2	37.8668	35.9837	3.21853e-220	219.492	4.57492e-219
chr1	132509388	132512701	3314	*	Cntn2	40.9597	24.2128	1.70371e-147	146.769	1.41266e-146
chr1	132540501	132542972	2472	*	Cntn2	100	100	1.05647e-74	73.9761	5.68208e-74
chr1	132556788	132560003	3216	*	Cntn2	30.7437	100	0	615	0
chr1	132560754	132563367	2614	*	Cntn2	27.628	5.75966	1.73481e-33	32.7607	5.31119e-33
chr1	132568878	132570310	1433	*	Cntn2	45.1918	100	0	615	0
chr1	132640619	132642161	1543	*	Cntn2	35.519	37.0527	8.00767e-227	226.096	1.22579e-225
chr1	132650127	132651537	1411	*	Cntn2	46.6933	100	0	615	0
chr1	132658971	132661219	2249	*	Cntn2	60.4549	100	0	615	0
chr1	132758170	132760094	1925	*	Cntn2	30.0296	30.9625	3.38847e-189	188.47	3.54898e-188
chr1	132640619	132642161	1543	*	Nfasc	35.5605	45.752	1.7619e-280	279.754	3.91534e-279
chr1	132650127	132651537	1411	*	Nfasc	25.2325	100	0	615	0
chr1	132658971	132661219	2249	*	Nfasc	44.0125	100	0	615	0
chr1	132695609	132697223	1615	*	Nfasc	28.1218	12.81	6.66415e-77	76.1763	3.60224e-76
chr1	132717906	132719112	1207	*	Nfasc	46.4558	25.7867	1.60768e-81	80.7938	9.18673e-81
chr1	132738476	132741920	3445	*	Nfasc	100	100	0	615	0
chr1	132758170	132760094	1925	*	Nfasc	38.1058	35.3079	6.15728e-216	215.211	1.02621e-214
chr1	132780983	132782962	1980	*	Nfasc	39.3601	28.2406	2.91401e-172	171.536	3.42825e-171
chr1	132917084	132918999	1916	*	Nfasc	28.2232	22.5355	5.26761e-137	136.278	4.58053e-136
chr1	132927872	132929334	1463	*	Nfasc	30.1877	16.0072	1.16354e-96	95.9342	7.75694e-96
chr1	133187262	133189086	1825	*	Plekha6	48.3249	27.5224	2.40553e-23	22.6188	2.57091e-22
chr1	133207685	133211291	3607	*	Plekha6	25.7555	7.33974	8.29261e-17	16.0813	6.75256e-16
chr1	133267279	133269252	1974	*	Plekha6	30.4668	6.53645	1.13045e-06	5.94675	5.08701e-06
chr1	133079057	133081440	2384	*	Sox13	29.7963	6.71054	2.02999e-12	11.6925	2.05536e-11
chr1	133187262	133189086	1825	*	Sox13	27.551	35.2541	6.71813e-49	48.1728	1.20926e-47
chr1	133433644	133435589	1946	*	Sox13	25.5039	100	1.19827e-131	130.921	9.70596e-130
chr1	133491465	133494377	2913	*	Sox13	27.3815	51.4092	1.51444e-69	68.8197	4.08898e-68
chr1	134095228	134097598	2371	*	Optc	29.6371	88.3822	1.35224e-34	33.8689	6.94149e-33
chr1	134059475	134065932	6458	*	Prelp	30.8394	25.0446	3.12632e-22	21.505	2.39163e-20
chr1	134095228	134097598	2371	*	Prelp	29.7919	1	8.42733e-06	5.07431	0.000184197
chr1	134059475	134065932	6458	*	Btg2	48.4026	100	0	615	0
chr1	134069747	134072564	2818	*	Btg2	34.1897	29.2092	5.88946e-179	178.23	2.26744e-177
chr1	134076026	134079161	3136	*	Btg2	100	100	9.20512e-13	12.036	8.33876e-12
chr1	134095228	134097598	2371	*	Btg2	34.3752	100	0	615	0
chr1	135158136	135160093	1958	*	Shisa4	26.0042	100	4.13466e-92	91.3836	3.53514e-90
chr1	139078786	139081585	2800	*	Lhx9	28.72	100	0	615	0
chr1	139090199	139092779	2581	*	Lhx9	28.4802	6.34863	3.17149e-37	36.4987	1.66186e-36
chr1	150991506	150993033	1528	*	Hmcn1	100	100	4.54119e-05	4.34283	0.000178404
chr1	151165685	151169036	3352	*	Hmcn1	50.7131	32.187	3.0956e-25	24.5093	6.81032e-24
chr1	151176897	151179109	2213	*	Hmcn1	26.4908	39.1529	6.9457e-30	29.1583	1.91007e-28
chr1	152555473	152557385	1913	*	Rgl1	28.2018	100	0	615	0
chr1	152623431	152625233	1803	*	Rgl1	100	100	2.56248e-28	27.5913	4.30497e-27
chr1	153034796	153036591	1796	*	Smg7	36.795	9.67043	8.09738e-07	6.09166	3.01011e-06
chr1	153034796	153036591	1796	*	Nmnat2	36.1519	100	6.31011e-113	112.2	5.36359e-111
chr1	153658679	153662865	4187	*	Rgs8	100	100	3.50134e-08	7.45577	5.44653e-07
chr1	153640925	153643980	3056	*	Rgs16	31.4296	79.9408	2.11676e-161	160.674	1.49232e-159
chr1	153702166	153705768	3603	*	Rgs16	32.1648	100	3.33547e-201	200.477	4.70302e-199
chr1	153740263	153743276	3014	*	Rgs16	100	100	2.3043e-38	37.6375	4.06133e-37
chr1	153745283	153747469	2187	*	Rgs16	40.4109	29.6704	1.18799e-61	60.9252	4.18767e-60
chr1	156778600	156782871	4272	*	Angptl1	35.5926	9.52414	1.96319e-06	5.70704	9.42331e-05
chr1	157446031	157449086	3056	*	Sec16b	28.6638	100	4.4098e-57	56.3556	6.52651e-55
chr1	159147625	159149479	1855	*	Pappa2	28.465	70.9195	3.81683e-35	34.4183	9.41485e-34
chr1	164576097	164578126	2030	*	Slc19a2	30.6371	100	5.134e-84	83.2895	3.64514e-82
chr1	165813237	165815761	2525	*	Mpzl1	35.802	30.665	1.65426e-16	15.7814	3.02494e-15
chr1	165965249	165967866	2618	*	Mpzl1	38.8584	100	4.25558e-43	42.371	5.44714e-41
chr1	165813237	165815761	2525	*	Pou2f1	53.6182	89.0197	1.47004e-191	190.833	7.59523e-190
chr1	165965249	165967866	2618	*	Pou2f1	64.3319	89.1577	7.51602e-192	191.124	5.82491e-190
chr1	165992308	165994574	2267	*	Pou2f1	35.486	11.0103	7.61963e-06	5.11807	7.24471e-05
chr1	166044795	166046340	1546	*	Pou2f1	31.5443	6.30288	5.06623e-09	8.29531	7.85266e-08
chr1	166254217	166257603	3387	*	Ildr2	100	100	6.47975e-41	40.1884	1.04486e-39
chr1	166278110	166285570	7461	*	Ildr2	54.6779	100	0	615	0
chr1	17095509	17097475	1967	*	Jph1	100	100	3.52879e-157	156.452	3.76404e-156
chr1	172060329	172062022	1694	*	Nhlh1	62.2235	100	0	615	0
chr1	172064148	172065602	1455	*	Nhlh1	53.7573	48.4466	3.53312e-297	296.452	8.0084e-296
chr1	172071029	172072479	1451	*	Nhlh1	53.9487	100	0	615	0
chr1	172317000	172320907	3908	*	Nhlh1	42.1237	100	0	615	0
chr1	172348760	172352242	3483	*	Dcaf8	34.6793	100	0	615	0
chr1	171979097	171981193	2097	*	Pea15a	48.6288	100	0	615	0
chr1	172011679	172020907	9229	*	Pea15a	69.0271	100	0	615	0
chr1	172046266	172050253	3988	*	Pea15a	37.5301	10.6083	2.31466e-56	55.6355	2.16035e-55
chr1	172194228	172197354	3127	*	Pea15a	37.9177	11.0865	5.21608e-31	30.2827	2.92101e-30
chr1	172200020	172206846	6827	*	Pea15a	100	100	0	615	0
chr1	172216527	172218079	1553	*	Pea15a	40.2529	13.9669	1.93393e-47	46.7136	1.59265e-46
chr1	172241801	172245144	3344	*	Pea15a	64.5762	100	0	615	0
chr1	172270834	172272616	1783	*	Pea15a	47.6712	23.1173	6.92387e-123	122.16	9.69341e-122
chr1	172294559	172296873	2315	*	Pea15a	57.0635	48.4351	3.13098e-297	296.504	7.30562e-296
chr1	172307519	172308924	1406	*	Pea15a	29.7406	6.53934	1.85592e-38	37.7314	1.29914e-37
chr1	172348760	172352242	3483	*	Pea15a	75.861	100	0	615	0
chr1	171979097	171981193	2097	*	Casq1	69.7731	53.0245	1.21362e-149	148.916	3.39814e-148
chr1	172011679	172020907	9229	*	Casq1	53.5357	37.9777	1.23703e-232	231.908	4.32961e-231
chr1	172046266	172050253	3988	*	Casq1	37.6368	15.4969	7.78944e-16	15.1085	4.36208e-15
chr1	172241801	172245144	3344	*	Casq1	47.4117	100	0	615	0
chr1	172270834	172272616	1783	*	Casq1	32.4803	11.2784	1.01244e-67	66.9946	1.57491e-66
chr1	172294559	172296873	2315	*	Casq1	54.9935	35.7654	9.15808e-76	75.0382	1.60266e-74
chr1	172348760	172352242	3483	*	Casq1	46.3405	100	0	615	0
chr1	172011679	172020907	9229	*	Igsf8	28.7883	3.54188	9.54699e-20	19.0201	4.20664e-19
chr1	172241801	172245144	3344	*	Igsf8	37.6806	12.6469	1.53756e-12	11.8132	4.42441e-12
chr1	172312344	172315892	3549	*	Igsf8	100	100	0	615	0
chr1	172317000	172320907	3908	*	Igsf8	28.0382	100	0	615	0
chr1	172348760	172352242	3483	*	Igsf8	38.8186	14.0215	2.39228e-51	50.6212	1.98419e-50
chr1	172011679	172020907	9229	*	Atp1a2	43.4711	100	0	615	0
chr1	172046266	172050253	3988	*	Atp1a2	29.2027	10.2932	5.34234e-62	61.2723	6.27725e-61
chr1	172241801	172245144	3344	*	Atp1a2	41.0399	100	0	615	0
chr1	172270834	172272616	1783	*	Atp1a2	27.2755	12.704	7.02658e-77	76.1533	9.90748e-76
chr1	172294559	172296873	2315	*	Atp1a2	42.2992	100	0	615	0
chr1	172348760	172352242	3483	*	Atp1a2	45.505	100	0	615	0
chr1	172011679	172020907	9229	*	Kcnj10	32.3027	44.7993	4.49339e-275	274.347	1.04097e-273
chr1	172241801	172245144	3344	*	Kcnj10	34.1109	100	0	615	0
chr1	172294559	172296873	2315	*	Kcnj10	29.9089	46.7486	4.20153e-287	286.377	1.16802e-285
chr1	172348760	172352242	3483	*	Kcnj10	47.1111	100	0	615	0
chr1	172391426	172393034	1609	*	Igsf9	30.4871	42.5692	9.04249e-18	17.0437	4.06912e-16
chr1	172482181	172487480	5300	*	Igsf9	100	100	3.47416e-13	12.4591	7.81687e-12
chr1	172011679	172020907	9229	*	Tagln2	41.0645	100	4.01957e-298	297.396	5.42641e-296
chr1	172241801	172245144	3344	*	Tagln2	32.3179	12.5159	1.95104e-38	37.7097	1.64619e-37
chr1	172294559	172296873	2315	*	Tagln2	31.1542	34.9886	3.82506e-105	104.417	7.3769e-104
chr1	172348760	172352242	3483	*	Tagln2	36.5933	85.1604	4.50457e-254	253.346	2.02706e-252
chr1	172501065	172505136	4072	*	Tagln2	100	100	4.91696e-17	16.3083	3.01723e-16
chr1	172348760	172352242	3483	*	Dusp23	44.7971	100	0	615	0
chr1	173388725	173390895	2171	*	Cadm3	28.0921	100	0	615	0
chr1	177149769	177151822	2054	*	Zbtb18	29.3184	15.7796	1.68339e-95	94.7738	7.59929e-95
chr1	182644547	182646097	1551	*	Susd4	41.208	100	1.57875e-163	162.802	1.27089e-161
chr1	182823345	182824811	1467	*	Susd4	34.4106	38.8671	2.73863e-65	64.5625	6.29885e-64
chr1	183074627	183076088	1462	*	Susd4	28.5902	55.7148	2.31005e-92	91.6364	9.29794e-91
chr1	183074627	183076088	1462	*	Mia3	26.0841	33.9522	1.77119e-58	57.7517	2.42063e-57
chr1	188084750	188087170	2421	*	Esrrg	52.6709	66.5232	1.16128e-107	106.935	4.12254e-106
chr1	189644454	189646069	1616	*	Ptpn14	26.0096	100	1.08523e-18	17.9645	7.21678e-17
chr1	189927249	189928529	1281	*	Ptpn14	31.1365	39.7746	1.99083e-10	9.70097	8.82602e-09
chr1	190154794	190156767	1974	*	Prox1	35.6596	10.3615	1.43971e-62	61.8417	3.71924e-61
chr1	193188588	193190552	1965	*	G0s2	38.1484	100	4.40302e-170	169.356	6.95677e-168
chr1	194620148	194625640	5493	*	Plxna2	100	100	6.70845e-72	71.1734	7.54701e-71
chr1	194636807	194638708	1902	*	Plxna2	41.8437	100	0	615	0
chr1	20907211	20909386	2176	*	Mcm3	27.2971	79.866	2.15934e-91	90.6657	4.21071e-90
chr1	23762979	23766569	3591	*	B3gat2	100	100	1.85689e-107	106.731	1.98688e-105
chr1	25891642	25893706	2065	*	Adgrb3	26.8624	22.8312	8.69195e-37	36.0609	4.78057e-36
chr1	39006792	39008148	1357	*	Lonrf2	26.9686	43.4011	8.94545e-32	31.0484	1.63006e-30
chr1	42682646	42693174	10529	*	Pantr1	100	100	5.749e-111	110.24	2.37625e-109
chr1	42702927	42713604	10678	*	Pantr1	100	100	3.00998e-120	119.521	1.86619e-118
chr1	5022198	5025182	2985	*	Rgs20	49.1051	100	0	615	0
chr1	51649579	51651367	1789	*	Myo1b	32.005	76.2945	5.4738e-188	187.262	4.10535e-186
chr1	52330908	52333164	2257	*	Mfsd6	35.6544	100	9.80913e-138	137.008	8.04349e-136
chr1	61264891	61266834	1944	*	Pard3b	33.713	100	7.36708e-149	148.133	4.23607e-147
chr1	61529698	61532401	2704	*	Pard3b	46.0295	69.3166	8.54308e-105	104.068	3.27485e-103
chr1	62563815	62566615	2801	*	Nrp2	39.3379	100	2.80604e-218	217.552	3.78816e-216
chr1	62704028	62708518	4491	*	Nrp2	100	100	7.01698e-19	18.1538	4.98575e-18
chr1	64087292	64089322	2031	*	Klf7	27.3691	99.7049	1.54305e-88	87.8116	6.53226e-87
chr1	64118084	64121149	3066	*	Klf7	100	100	4.29615e-37	36.3669	3.89722e-36
chr1	64731286	64737382	6097	*	Fzd5	100	100	9.46065e-10	9.02408	9.776e-09
chr1	64778313	64780919	2607	*	Fzd5	70.3698	100	1.57272e-156	155.803	1.95018e-154
chr1	64847745	64850597	2853	*	Fzd5	29.0764	3.72555	1.0688e-08	7.9711	1.01947e-07
chr1	64852887	64855345	2459	*	Fzd5	62.2677	77.8105	1.85885e-122	121.731	5.76244e-121
chr1	64896509	64898317	1809	*	Fzd5	34.7102	14.2662	6.97193e-25	24.1566	1.44086e-23
chr1	66322954	66324603	1650	*	Map2	46.5657	100	2.26078e-182	181.646	1.08517e-180
chr1	66654265	66656413	2149	*	Acadl	47.2064	100	7.73957e-290	289.111	7.81697e-288
chr1	66861421	66863422	2002	*	Acadl	100	100	1.20091e-38	37.9205	2.42584e-37
chr1	6733249	6735824	2576	*	St18	100	100	1.05761e-125	124.976	8.46087e-125
chr1	6750420	6753047	2628	*	St18	38.902	60.2611	1.5536e-142	141.809	1.5536e-141
chr1	6756739	6758375	1637	*	St18	27.7753	95.0333	1.29712e-223	222.887	1.7295e-222
chr1	6766590	6768409	1820	*	St18	28.7192	29.7393	2.28643e-71	70.6408	1.52429e-70
chr1	6799169	6801821	2653	*	St18	59.5079	100	3.40417e-235	234.468	6.80834e-234
chr1	72738606	72740458	1853	*	Igfbp5	30.0049	100	5.88482e-137	136.23	3.58974e-135
chr1	72804731	72807189	2459	*	Igfbp5	35.312	15.6263	3.03529e-24	23.5178	3.08588e-23
chr1	72812915	72815942	3028	*	Igfbp5	31.0129	13.0763	7.73978e-21	20.1113	7.26349e-20
chr1	72865383	72866898	1516	*	Igfbp5	25.7048	4.51896	2.09051e-09	8.67975	1.10888e-08
chr1	72869801	72874367	4567	*	Igfbp5	100	100	2.76361e-113	112.559	1.12387e-111
chr1	73168769	73171073	2305	*	Igfbp5	29.1665	43.2773	3.49981e-61	60.456	6.09967e-60
chr1	74102456	74105251	2796	*	Rufy4	35.4051	100	1.27533e-86	85.8944	1.55591e-84
chr1	74110476	74113097	2622	*	Rufy4	43.6488	47.3532	6.06697e-43	42.217	2.46723e-41
chr1	74396675	74398877	2203	*	Rufy4	33.0122	30.0777	1.3037e-28	27.8848	3.97629e-27
chr1	74102456	74105251	2796	*	Ctdsp1	43.474	100	0	615	0
chr1	74108721	74110227	1507	*	Ctdsp1	25.0008	8.5181	6.07778e-51	50.2163	1.65316e-49
chr1	74110476	74113097	2622	*	Ctdsp1	41.8591	23.7958	2.90655e-145	144.537	1.31764e-143
chr1	74396675	74398877	2203	*	Ctdsp1	44.5874	39.5632	1.3172e-242	241.88	8.95693e-241
chr1	75288789	75291329	2541	*	Ptprn	29.1533	100	9.08315e-44	43.0418	4.2388e-42
chr1	75288789	75291329	2541	*	Dnpep	28.92	20.8961	1.91489e-11	10.7179	1.53191e-10
chr1	75288789	75291329	2541	*	Tmem198	35.1592	1	0.000336805	3.47262	0.000658966
chr1	84085554	84088361	2808	*	Pid1	33.9676	8.66621	4.49716e-52	51.3471	9.89376e-51
chr1	84154710	84156567	1858	*	Pid1	46.7461	100	0	615	0
chr1	84172436	84173975	1540	*	Pid1	33.9148	16.7909	3.2565e-102	101.487	1.19405e-100
chr1	84176466	84177903	1438	*	Pid1	39.9475	22.9303	4.21129e-140	139.376	2.31621e-138
chr1	86439551	86444509	4959	*	Ptma	30.1843	18.3203	2.35949e-29	28.6272	4.76617e-28
chr1	86486488	86489244	2757	*	Ptma	29.2971	4.48113	7.71359e-10	9.11274	5.99287e-09
chr1	86526701	86530286	3586	*	Ptma	100	100	1.9894e-07	6.70128	1.25581e-06
chr1	87163652	87165717	2066	*	Ecel1	42.9746	17.798	1.03543e-32	31.9849	1.62218e-31
chr1	87167805	87172008	4204	*	Ecel1	73.2467	87.092	1.62061e-179	178.79	7.61688e-178
chr1	87167805	87172008	4204	*	Gigyf2	26.8487	100	2.89388e-41	40.5385	2.26021e-39
chr1	88838204	88841165	2962	*	Sh3bp4	31.7272	27.4064	3.38835e-25	24.47	5.69242e-24
chr1	89070348	89073835	3488	*	Sh3bp4	100	100	4.14473e-30	29.3825	8.70393e-29
chr1	89674253	89675650	1398	*	Agap1	32.1784	26.35	5.81392e-25	24.2355	1.1757e-23
chr1	89941212	89943930	2719	*	Agap1	26.9218	40.7399	1.4548e-36	35.8372	4.41291e-35
chr1	89674253	89675650	1398	*	Gbx2	29.9031	12.3703	3.65469e-19	18.4371	3.99985e-18
chr1	89749502	89752056	2555	*	Gbx2	29.1782	7.69408	3.85526e-13	12.4139	3.30212e-12
chr1	90006201	90008037	1837	*	Gbx2	34.3397	77.7611	2.1732e-103	102.663	8.56239e-102
chr1	90008614	90010104	1491	*	Gbx2	38.7266	50.4667	3.11412e-68	67.5067	8.76402e-67
chr1	89749502	89752056	2555	*	Ackr3	44.0148	19.818	4.33944e-19	18.3626	4.73114e-18
chr1	90006201	90008037	1837	*	Ackr3	28.5286	20.0891	3.95095e-122	121.403	1.01596e-120
chr1	90008614	90010104	1491	*	Ackr3	38.0095	29.3162	4.00702e-179	178.397	1.80316e-177
chr1	90203838	90209889	6052	*	Ackr3	100	100	0	615	0
chr1	90373978	90375144	1167	*	Ackr3	42.0207	41.6599	2.27932e-255	254.642	2.05139e-253
chr1	90474141	90476271	2131	*	Ackr3	33.639	11.4978	4.61226e-69	68.3361	9.22452e-68
chr1	91312688	91314287	1600	*	Hes6	29.0313	1	1.83431e-17	16.7365	2.2827e-16
chr1	92736075	92739341	3267	*	Gpc1	27.5161	100	0	615	0
chr1	92858463	92864351	5889	*	Gpc1	27.7573	4.10383	1.73111e-25	24.7617	4.25854e-24
chr1	93078942	93081644	2703	*	Hdlbp	55.1004	100	0	615	0
chr1	93084599	93086055	1457	*	Hdlbp	29.3859	14.2524	3.22825e-86	85.491	6.05297e-85
chr1	97848195	97850061	1867	*	Pam	35.7343	24.9849	3.9994e-152	151.398	4.88816e-151
chr1	97974513	97977106	2594	*	Pam	100	100	1.22472e-82	81.912	1.0363e-81
chr2	101591088	101593811	2724	*	Prr5l	34.8119	20.9496	1.47002e-128	127.833	6.10059e-127
chr2	101722027	101724472	2446	*	Prr5l	47.1467	25.4712	1.82262e-107	106.739	6.0511e-106
chr2	101950412	101951824	1413	*	Prr5l	26.5092	8.34257	7.2639e-51	50.1388	1.00484e-49
chr2	101964573	101968747	4175	*	Prr5l	45.1324	39.5048	6.55328e-243	242.184	5.43922e-241
chr2	101977507	101982211	4705	*	Prr5l	67.8288	100	0	615	0
chr2	101982596	101984227	1632	*	Prr5l	27.0608	4.77838	6.70442e-29	28.1736	6.54667e-28
chr2	102001323	102004485	3163	*	Prr5l	38.1782	17.2987	4.6418e-106	105.333	1.28423e-104
chr2	102127716	102129842	2127	*	Prr5l	29.5504	12.0771	7.01929e-74	73.1537	1.4565e-72
chr2	101977507	101982211	4705	*	Ldlrad3	40.4447	100	9.9199e-227	226.003	1.73598e-224
chr2	103871186	103872853	1668	*	Lmo2	41.5091	38.8308	2.06448e-30	29.6852	3.8709e-29
chr2	103976907	103978660	1754	*	Lmo2	31.5211	74.7001	8.49666e-55	54.0708	3.18625e-53
chr2	105610856	105614130	3275	*	Rcn1	57.7545	37.152	2.74983e-103	102.561	3.94142e-102
chr2	105615422	105617290	1869	*	Rcn1	38.5824	14.0893	1.94942e-40	39.7101	1.57172e-39
chr2	105685575	105692028	6454	*	Rcn1	45.9725	35.5815	4.31087e-218	217.365	9.26838e-217
chr2	105718433	105721585	3153	*	Rcn1	54.6333	100	0	615	0
chr2	105685575	105692028	6454	*	Paupar	34.4456	29.2407	4.65471e-35	34.3321	9.17644e-34
chr2	105718433	105721585	3153	*	Paupar	35.1043	97.9155	1.14362e-109	108.942	7.89095e-108
chr2	105514400	105517666	3267	*	Pax6	34.9171	9.37505	1.41868e-30	29.8481	6.36118e-30
chr2	105610856	105614130	3275	*	Pax6	32.5398	17.5567	1.60887e-106	105.793	1.72025e-105
chr2	105615422	105617290	1869	*	Pax6	41.453	17.2639	1.23466e-35	34.9085	6.35622e-35
chr2	105668800	105670109	1310	*	Pax6	100	100	1.14212e-05	4.94229	2.8901e-05
chr2	105676589	105684538	7950	*	Pax6	100	100	0	615	0
chr2	105685575	105692028	6454	*	Pax6	62.3526	100	0	615	0
chr2	105718433	105721585	3153	*	Pax6	57.0984	100	0	615	0
chr2	109941471	109944371	2901	*	Lin7c	28.4328	100	1.70217e-13	12.769	7.48955e-12
chr2	109941471	109944371	2901	*	Lgr4	52.8854	100	1.20195e-263	262.92	1.08176e-261
chr2	110191133	110193290	2158	*	Lgr4	37.5897	58.9824	1.90721e-156	155.72	8.58243e-155
chr2	115851801	115861731	9931	*	Meis2	53.0154	31.9932	2.68477e-62	61.5711	4.05699e-61
chr2	115922589	115924587	1999	*	Meis2	27.0454	23.0971	2.81946e-63	62.5498	4.79308e-62
chr2	115995975	115999467	3493	*	Meis2	28.1216	15.4922	4.46947e-43	42.3497	4.34177e-42
chr2	116018420	116022183	3764	*	Meis2	28.9236	3.24152	2.42663e-07	6.615	6.60044e-07
chr2	116034333	116036854	2522	*	Meis2	30.7165	15.6737	1.47307e-43	42.8318	1.54105e-42
chr2	116055305	116064341	9037	*	Meis2	100	100	1.21062e-25	24.917	9.685e-25
chr2	116069195	116076910	7716	*	Meis2	100	100	3.64122e-42	41.4388	3.09504e-41
chr2	116321201	116325224	4024	*	Meis2	42.0367	100	1.51723e-267	266.819	2.06344e-265
chr2	118519153	118521090	1938	*	Knstrn	26.3898	100	4.98628e-81	80.3022	3.16629e-79
chr2	128708816	128710084	1269	*	Mertk	43.6849	22.6421	2.82084e-08	7.54962	3.38501e-07
chr2	129908289	129910127	1839	*	Sirpa	30.0483	100	1.60548e-25	24.7944	1.57337e-23
chr2	130490497	130492670	2174	*	Cpxm1	31.5429	100	1.02481e-79	78.9894	1.15804e-77
chr2	131861859	131863895	2037	*	Slc23a2	25.8472	100	1.60628e-35	34.7942	2.03997e-33
chr2	13371260	13373468	2209	*	Trdmt1	25.2976	15.4622	4.32616e-23	22.3639	7.21026e-22
chr2	13384320	13387290	2971	*	Trdmt1	57.7192	58.5864	1.65102e-78	77.7822	5.50339e-77
chr2	13398012	13400341	2330	*	Trdmt1	56.4815	100	9.94422e-132	131.002	9.94422e-130
chr2	13371260	13373468	2209	*	Vim	28.4773	10.7009	4.52774e-64	63.3441	6.59757e-63
chr2	13384320	13387290	2971	*	Vim	55.6129	41.3415	2.34333e-253	252.63	4.78039e-252
chr2	13398012	13400341	2330	*	Vim	64.6715	100	0	615	0
chr2	136669882	136671376	1495	*	Snap25	25.6125	100	1.07301e-133	132.969	9.65708e-132
chr2	136854182	136855797	1616	*	Jag1	30.9335	9.12478	4.68474e-26	25.3293	3.43548e-25
chr2	137091816	137093992	2177	*	Jag1	50.3176	25.271	1.47191e-33	32.8321	1.29528e-32
chr2	137098082	137100268	2187	*	Jag1	51.9826	27.3557	4.37219e-36	35.3593	4.27503e-35
chr2	137109242	137111699	2458	*	Jag1	71.4628	100	4.78761e-263	262.32	4.2131e-261
chr2	137113000	137116426	3427	*	Jag1	100	100	2.53489e-29	28.596	2.02791e-28
chr2	137229006	137230725	1720	*	Jag1	54.5625	32.8301	7.08313e-88	87.1498	1.55829e-86
chr2	140666626	140671495	4870	*	Flrt3	100	100	1.45275e-160	159.838	2.11686e-159
chr2	140702964	140706207	3244	*	Flrt3	38.2999	27.7966	1.25992e-169	168.9	2.14187e-168
chr2	140839026	140841154	2129	*	Flrt3	32.9501	100	0	615	0
chr2	140912705	140914913	2209	*	Flrt3	26.7098	34.4187	1.53483e-210	209.814	3.13106e-209
chr2	146082798	146084235	1438	*	Insm1	31.969	5.39057	1.95664e-21	20.7085	1.90446e-20
chr2	146215597	146220170	4574	*	Insm1	100	100	0	615	0
chr2	146224984	146227418	2435	*	Insm1	50.6951	28.0952	5.55449e-21	20.2554	5.06848e-20
chr2	146299568	146303283	3716	*	Insm1	34.6	8.5805	5.8011e-36	35.2365	7.058e-35
chr2	146323496	146326011	2516	*	Insm1	42.307	17.9249	2.289e-99	98.6404	8.35486e-98
chr2	146957607	146960180	2574	*	Xrn2	29.7509	96.5317	1.35394e-76	75.8684	6.36353e-75
chr2	150642967	150645141	2175	*	Pygb	29.7085	100	8.59794e-253	252.066	4.64289e-251
chr2	150786861	150789717	2857	*	Pygb	100	100	5.54144e-93	92.2564	4.98729e-92
chr2	150642967	150645141	2175	*	Gins1	27.18	100	0	615	0
chr2	152028578	152030736	2159	*	Fam110a	36.9621	13.6184	4.18251e-82	81.3786	6.16921e-81
chr2	152046672	152052605	5934	*	Fam110a	30.6868	38.0706	3.69997e-233	232.432	2.18298e-231
chr2	152068225	152070601	2377	*	Fam110a	31.36	5.68876	4.0436e-33	32.3932	2.80673e-32
chr2	151969758	151971950	2193	*	Scrt2	36.3823	13.9282	4.86739e-50	49.3127	2.52219e-49
chr2	152028578	152030736	2159	*	Scrt2	35.0269	12.3436	1.2759e-29	28.8942	5.01559e-29
chr2	152046672	152052605	5934	*	Scrt2	40.9598	22.5405	1.3947e-137	136.856	3.17991e-136
chr2	152090484	152099086	8603	*	Scrt2	70.6806	54.0288	1.17963e-125	124.928	1.68097e-124
chr2	152196471	152198118	1648	*	Scrt2	28.1739	10.2993	5.1009e-62	61.2924	3.4206e-61
chr2	152669515	152672321	2807	*	H13	100	100	2.14097e-127	126.669	3.97608e-126
chr2	153495758	153498800	3043	*	Nol4l	42.8706	20.9218	2.40466e-06	5.61895	9.28698e-06
chr2	154583455	154585225	1771	*	Necab3	34.071	100	0	615	0
chr2	154425591	154428762	3172	*	E2f1	49.6224	100	6.23274e-221	220.205	7.60394e-219
chr2	154924540	154926511	1972	*	E2f1	41.6609	40.6982	2.70042e-91	90.5686	8.23629e-90
chr2	155049782	155052412	2631	*	Trp53inp2	34.3111	63.4056	2.37687e-52	51.624	2.24482e-51
chr2	156421050	156423162	2113	*	Epb41l1	100	100	3.82768e-07	6.41706	3.39023e-06
chr2	156716818	156718374	1557	*	Epb41l1	31.1652	3.70137	5.89961e-07	6.22918	4.87701e-06
chr2	157048306	157050900	2595	*	Ndrg3	32.2922	30.2052	3.07593e-85	84.512	2.24543e-83
chr2	157461721	157467665	5945	*	Dsn1	26.1742	45.7631	1.71714e-95	94.7652	6.3105e-94
chr2	157486368	157488806	2439	*	Rbl1	26.3974	4.01711	7.32325e-25	24.1353	9.63289e-24
chr2	157339177	157343865	4689	*	Ghrh	100	100	6.67286e-05	4.17569	0.000452272
chr2	157471177	157477123	5947	*	Src	44.7235	23.1104	3.36833e-06	5.47259	2.47443e-05
chr2	157294524	157297319	2796	*	Nnat	28.8913	49.4146	2.42727e-101	100.615	5.25909e-100
chr2	157348725	157350384	1660	*	Nnat	34.078	97.5953	1.21019e-197	196.917	7.86621e-196
chr2	157471177	157477123	5947	*	Nnat	57.525	35.9498	8.78542e-54	53.0562	7.78707e-53
chr2	157478377	157483786	5410	*	Nnat	41.9698	16.9634	1.89358e-29	28.7227	9.71706e-29
chr2	157496270	157499583	3314	*	Nnat	39.2625	17.9424	1.95381e-38	37.7091	1.22901e-37
chr2	157517281	157519176	1896	*	Nnat	39.5509	50.3081	3.97404e-103	102.401	9.68673e-102
chr2	157536428	157538057	1630	*	Nnat	48.7871	100	1.88959e-202	201.724	3.6847e-200
chr2	157974120	157976310	2191	*	Nnat	36.3678	99.3158	4.40444e-201	200.356	4.29433e-199
chr2	157471177	157477123	5947	*	Blcap	40.599	20.0477	6.30765e-36	35.2001	6.7632e-35
chr2	157478377	157483786	5410	*	Blcap	32.4287	7.09748	2.09221e-07	6.67939	6.21226e-07
chr2	157496995	157499583	2589	*	Blcap	28.0817	2.7811	1.29122e-07	6.889	3.89383e-07
chr2	157536428	157538057	1630	*	Blcap	30.534	100	5.08687e-167	166.294	9.81765e-165
chr2	157536428	157538057	1630	*	Vstm2l	25.6603	65.162	1.05772e-97	96.9756	1.08416e-95
chr2	157914682	157916366	1685	*	Vstm2l	100	100	6.5619e-51	50.183	1.12099e-49
chr2	157974120	157976310	2191	*	Vstm2l	27.8664	100	1.88242e-148	147.725	3.85897e-146
chr2	158554940	158557961	3022	*	Snhg11	35.5702	12.3756	1.09893e-13	12.959	7.64857e-13
chr2	158598786	158601723	2938	*	Snhg11	38.6253	39.0451	3.16585e-47	46.4995	6.88573e-46
chr2	158602210	158603961	1752	*	Snhg11	30.249	7.27787	1.76163e-11	10.7541	9.88788e-11
chr2	158273111	158274416	1306	*	Slc32a1	39.4846	14.087	2.65565e-19	18.5758	1.26534e-18
chr2	158554940	158557961	3022	*	Slc32a1	81.0986	100	0	615	0
chr2	158559317	158562421	3105	*	Slc32a1	47.8763	24.3111	1.97858e-119	118.704	3.2053e-118
chr2	158563076	158565756	2681	*	Slc32a1	51.8933	29.2052	1.2116e-37	36.9166	9.81398e-37
chr2	158567574	158568481	908	*	Slc32a1	30.3623	8.23798	5.10437e-49	48.2921	5.90649e-48
chr2	158569741	158571506	1766	*	Slc32a1	38.1497	12.4606	1.41795e-70	69.8483	2.08826e-69
chr2	158579517	158580638	1122	*	Slc32a1	33.0117	6.20071	2.42637e-20	19.615	1.22835e-19
chr2	158598786	158601723	2938	*	Slc32a1	87.3712	100	0	615	0
chr2	158602210	158603961	1752	*	Slc32a1	68.6229	49.5879	1.79016e-247	246.747	4.14295e-246
chr2	158605289	158609016	3728	*	Slc32a1	100	100	0	615	0
chr2	158613571	158617473	3903	*	Slc32a1	100	100	0	615	0
chr2	158844857	158847222	2366	*	Slc32a1	63.7315	100	0	615	0
chr2	158559317	158562421	3105	*	Ppp1r16b	27.6786	4.9683	2.17495e-10	9.66255	8.81426e-10
chr2	158598786	158601723	2938	*	Ppp1r16b	48.278	27.3903	1.07842e-34	33.9672	1.18626e-33
chr2	158844857	158847222	2366	*	Ppp1r16b	33.5612	18.366	6.60905e-31	30.1799	5.98703e-30
chr2	160507062	160508851	1790	*	Mafb	42.47	18.1878	1.68609e-110	109.773	6.96919e-109
chr2	160589415	160591547	2133	*	Mafb	31.9954	1.7777	3.68424e-09	8.43365	2.53803e-08
chr2	160726302	160728266	1965	*	Mafb	34.8286	6.30473	4.07356e-37	36.39	7.21603e-36
chr2	165132728	165134979	2252	*	Snx21	28.2584	50.5	5.15922e-12	11.2874	7.68724e-10
chr2	165210278	165213631	3354	*	Zswim1	25.8072	1.02811	0.00015435	3.81149	0.000791865
chr2	165076024	165079837	3814	*	Pltp	34.1766	35.2648	3.59842e-98	97.4439	1.1443e-96
chr2	165132728	165134979	2252	*	Pltp	51.6929	100	1.23566e-274	273.908	1.9647e-272
chr2	165135137	165137983	2847	*	Pltp	49.1375	73.6331	9.25866e-203	202.033	7.36063e-201
chr2	165182418	165185115	2698	*	Pltp	31.3865	20.8169	8.71093e-59	58.0599	1.97863e-57
chr2	165214614	165216720	2107	*	Pltp	43.6649	54.0827	1.81836e-149	148.74	9.63731e-148
chr2	165238067	165239304	1238	*	Pltp	26.5677	10.3603	2.78033e-30	29.5559	4.01884e-29
chr2	164938016	164940329	2314	*	Slc12a5	39.1461	16.2202	1.60015e-05	4.79584	0.000157015
chr2	164963916	164965461	1546	*	Slc12a5	60.4283	100	4.99954e-87	86.3011	7.84928e-85
chr2	164970150	164971786	1637	*	Slc12a5	26.2755	11.7408	3.05576e-14	13.5149	4.79754e-13
chr2	165042525	165044257	1733	*	Slc12a5	33.2387	25.2119	2.37523e-25	24.6243	9.32276e-24
chr2	165135137	165137983	2847	*	Cdh22	47.672	27.0412	2.27972e-07	6.64212	3.26175e-06
chr2	165138224	165141822	3599	*	Cdh22	30.55	12.4017	3.91427e-07	6.40735	5.20038e-06
chr2	165194862	165196929	2068	*	Cdh22	26.2777	14.9384	1.78293e-07	6.74887	2.76353e-06
chr2	165210278	165213631	3354	*	Cdh22	46.5641	40.8098	5.86052e-11	10.2321	1.36257e-09
chr2	165238067	165239304	1238	*	Cdh22	31.4278	9.81496	8.72814e-07	6.05908	1.08229e-05
chr2	165414597	165416433	1837	*	Cdh22	32.9415	100	6.29323e-19	18.2011	1.17054e-16
chr2	165419169	165421232	2064	*	Cdh22	50.474	71.9772	3.73004e-15	14.4283	2.31262e-13
chr2	165300092	165301398	1307	*	Slc35c2	36.76	30.6736	3.20845e-09	8.4937	5.24047e-08
chr2	165626349	165627479	1131	*	Slc35c2	48.9257	37.6476	2.79756e-10	9.55322	6.09247e-09
chr2	165076024	165079837	3814	*	Trp53rka	36.4875	37.3557	3.47123e-20	19.4595	2.32032e-18
chr2	165132728	165134979	2252	*	Trp53rka	45.7932	100	1.45002e-46	45.8386	2.94354e-44
chr2	165135137	165137983	2847	*	Trp53rka	51.4273	54.8291	1.52237e-27	26.8175	1.5452e-25
chr2	165182418	165185115	2698	*	Trp53rka	34.3339	21.8216	1.20712e-13	12.9182	2.45045e-12
chr2	165214614	165216720	2107	*	Trp53rka	41.9042	37.0716	4.57205e-20	19.3399	2.32032e-18
chr2	165414597	165416433	1837	*	Trp53rka	43.8741	31.2708	1.26703e-17	16.8972	3.67438e-16
chr2	165416668	165418062	1395	*	Trp53rka	29.4098	9.9425	1.21333e-08	7.91602	1.75933e-07
chr2	165419169	165421232	2064	*	Trp53rka	56.5197	37.27	1.34316e-19	18.8719	5.45321e-18
chr2	165419169	165421232	2064	*	Slc2a10	47.9513	45.7483	8.64513e-18	17.0632	5.84987e-16
chr2	165886625	165889721	3097	*	Zmynd8	100	100	9.42411e-06	5.02576	2.33304e-05
chr2	166174691	166177112	2422	*	Zmynd8	29.6291	4.33199	3.21692e-09	8.49256	1.14567e-08
chr2	166258045	166259615	1571	*	Sulf2	32.5451	96.8703	8.67076e-177	176.062	9.45113e-175
chr2	166516504	166518789	2286	*	Trp53rkb	49.0809	36.5979	4.32508e-14	13.364	1.96791e-12
chr2	166551237	166554529	3293	*	Trp53rkb	55.5174	66.6889	2.38897e-21	20.6218	1.44931e-19
chr2	166678269	166680200	1932	*	Trp53rkb	37.1926	17.5093	1.73798e-09	8.75995	6.32626e-08
chr2	168252284	168254710	2427	*	Nfatc2	31.7862	96.9162	1.54542e-119	118.811	1.43724e-117
chr2	168676768	168680283	3516	*	Nfatc2	38.4262	100	3.05e-123	122.516	5.67301e-121
chr2	168625693	168627456	1764	*	Atp9a	47.9757	66.6342	6.13998e-194	193.212	3.68399e-192
chr2	172337549	172339184	1636	*	Cbln4	27.4318	3.68957	1.11539e-05	4.95257	9.41114e-05
chr2	172726411	172730258	3848	*	Fam210b	41.4455	100	0	615	0
chr2	172467638	172469319	1682	*	Tfap2c	48.2261	100	0	615	0
chr2	172550972	172555207	4236	*	Tfap2c	100	100	1.09987e-199	198.959	6.15928e-198
chr2	172698325	172699738	1414	*	Tfap2c	29.2658	25.8422	1.08612e-157	156.964	4.56171e-156
chr2	172726411	172730258	3848	*	Tfap2c	31.1517	36.1627	1.95636e-221	220.709	1.64334e-219
chr2	172755575	172757634	2060	*	Tfap2c	30.8957	23.1597	4.02255e-141	140.395	1.12631e-139
chr2	172788421	172790294	1874	*	Tfap2c	36.3759	20.0543	6.09715e-122	121.215	1.46332e-120
chr2	172698325	172699738	1414	*	Bmp7	25.1461	24.5846	3.31749e-72	71.4792	6.85616e-71
chr2	172755575	172757634	2060	*	Bmp7	30.1993	7.74266	3.80515e-24	23.4196	3.72504e-23
chr2	172788421	172790294	1874	*	Bmp7	53.5415	51.0136	1.27056e-147	146.896	5.90811e-146
chr2	172933194	172936829	3636	*	Bmp7	31.8398	20.521	1.30764e-60	59.8835	2.43221e-59
chr2	172937029	172939904	2876	*	Bmp7	100	100	1.69452e-140	139.771	6.30361e-139
chr2	178153740	178155494	1755	*	Phactr3	32.372	100	1.45809e-126	125.836	6.70723e-125
chr2	180095100	180096629	1530	*	Lsm14b	35.5496	59.9004	5.1059e-71	70.2919	1.18712e-69
chr2	180878310	180880589	2280	*	Col9a3	26.1701	17.3321	1.56396e-10	9.80577	2.42414e-09
chr2	181041605	181044963	3359	*	Chrna4	30.3522	100	5.61922e-31	30.2503	7.47356e-29
chr2	180854094	180856221	2128	*	Kcnq2	58.6149	62.1253	2.11185e-182	181.675	3.86167e-181
chr2	180860756	180862525	1770	*	Kcnq2	34.3978	62.8256	1.92033e-184	183.717	4.09671e-183
chr2	180878310	180880589	2280	*	Kcnq2	60.9699	56.487	5.75298e-166	165.24	9.20476e-165
chr2	181101186	181102980	1795	*	Kcnq2	43.3684	18.0837	5.04409e-54	53.2972	4.30429e-53
chr2	181113477	181115713	2237	*	Kcnq2	33.7207	14.5187	1.24274e-43	42.9056	8.37218e-43
chr2	181118349	181122122	3774	*	Kcnq2	42.859	17.2463	9.38945e-47	46.0274	7.0697e-46
chr2	181158833	181160708	1876	*	Kcnq2	51.4906	81.1375	8.04355e-238	237.095	2.05915e-236
chr2	180854094	180856221	2128	*	Eef1a2	38.0939	51.4265	1.0086e-50	49.9963	1.84429e-49
chr2	180860756	180862525	1770	*	Eef1a2	32.7091	48.3936	6.10388e-48	47.2144	9.76621e-47
chr2	180878310	180880589	2280	*	Eef1a2	37.5478	17.9669	4.94482e-20	19.3058	4.52097e-19
chr2	181101186	181102980	1795	*	Eef1a2	26.895	3.17727	1.81902e-06	5.74016	1.01232e-05
chr2	181113477	181115713	2237	*	Eef1a2	31.1111	24.1585	1.03524e-25	24.985	1.20464e-24
chr2	181158833	181160708	1876	*	Eef1a2	58.5006	100	2.81926e-95	94.5499	1.80433e-93
chr2	181101186	181102980	1795	*	Stmn3	29.8883	31.5588	4.90153e-88	87.3097	4.56219e-87
chr2	181118349	181122122	3774	*	Stmn3	37.1129	29.719	4.75317e-83	82.323	4.1081e-82
chr2	181158833	181160708	1876	*	Stmn3	38.2117	77.5321	1.20968e-212	211.917	2.43953e-211
chr2	181727151	181728560	1410	*	Myt1	31.0993	43.5045	2.96126e-45	44.5285	3.20803e-44
chr2	181758626	181760039	1414	*	Myt1	40.0348	100	1.19756e-99	98.9217	3.89208e-98
chr2	181772829	181774331	1503	*	Myt1	45.5729	67.2702	3.89148e-68	67.4099	8.43154e-67
chr2	181786868	181788689	1822	*	Myt1	34.0598	48.6406	3.36103e-50	49.4735	4.36934e-49
chr2	22249306	22251794	2489	*	Gad2	54.3658	33.8524	2.9108e-94	93.536	2.21948e-93
chr2	22292910	22295058	2149	*	Gad2	76.7865	100	0	615	0
chr2	22622489	22626273	3785	*	Gad2	100	100	3.7443e-37	36.4266	1.63145e-36
chr2	22626712	22629743	3032	*	Gad2	76.1809	59.79	1.84755e-155	154.733	2.81751e-154
chr2	22642729	22644646	1918	*	Gad2	55.7181	35.4603	4.54237e-48	47.3427	2.30904e-47
chr2	22644796	22646952	2157	*	Gad2	46.8984	33.4685	2.1807e-205	204.661	4.43408e-204
chr2	24520529	24522631	2103	*	Cacna1b	27.2386	27.0301	3.38278e-19	18.4707	2.84717e-18
chr2	24663679	24665616	1938	*	Cacna1b	36.7255	67.5094	6.9554e-42	41.1577	1.17083e-40
chr2	24904897	24906522	1626	*	Cacna1b	45.8176	60.283	7.80576e-38	37.1076	9.85477e-37
chr2	25098513	25100483	1971	*	Nrarp	43.0107	9.12183	1.01298e-54	53.9944	1.2831e-53
chr2	25124661	25129744	5084	*	Nrarp	78.1473	100	0	615	0
chr2	25162815	25164354	1540	*	Nrarp	44.6571	5.27275	5.84186e-31	30.2334	5.12286e-30
chr2	25167058	25169460	2403	*	Nrarp	72.0096	100	0	615	0
chr2	25176547	25179007	2461	*	Nrarp	100	100	6.0191e-272	271.22	2.28726e-270
chr2	25124661	25129744	5084	*	Sapcd2	33.0415	100	0	615	0
chr2	25167058	25169460	2403	*	Sapcd2	30.8366	36.5363	4.749e-224	223.323	2.6357e-222
chr2	25372749	25374256	1508	*	Sapcd2	100	100	2.15837e-09	8.66587	1.26094e-08
chr2	26309060	26310574	1515	*	Nacc2	37.0789	14.5752	1.06999e-45	44.9706	1.40168e-44
chr2	26474519	26477055	2537	*	Nacc2	50.4794	60.0277	1.52248e-181	180.817	3.98891e-180
chr2	26478266	26480553	2288	*	Nacc2	55.9554	54.1462	5.76542e-164	163.239	1.25878e-162
chr2	26483096	26495495	12400	*	Nacc2	52.4272	76.1675	8.79766e-230	229.056	5.76247e-228
chr2	26474519	26477055	2537	*	Qsox2	28.7118	29.0096	1.85149e-21	20.7325	3.46493e-20
chr2	26483096	26495495	12400	*	Qsox2	27.9051	65.6415	9.39212e-43	42.0272	4.10123e-41
chr2	26309060	26310574	1515	*	Notch1	33.3243	13.8868	2.32803e-84	83.633	2.58199e-83
chr2	26474519	26477055	2537	*	Notch1	59.6206	100	0	615	0
chr2	26478266	26480553	2288	*	Notch1	59.0347	100	0	615	0
chr2	26483096	26495495	12400	*	Notch1	83.1104	100	0	615	0
chr2	26499009	26503747	4739	*	Notch1	100	100	0	615	0
chr2	26506959	26508498	1540	*	Notch1	50.0742	27.7855	7.36455e-115	114.133	8.98474e-114
chr2	26534954	26536636	1683	*	Notch1	50.6392	28.4663	2.95579e-154	153.529	4.50758e-153
chr2	27095877	27098693	2817	*	Adamtsl2	29.3297	27.9978	1.3158e-15	14.8808	2.50002e-14
chr2	27300559	27302660	2102	*	Adamtsl2	48.6987	100	6.91928e-46	45.1599	7.88798e-44
chr2	27314262	27315667	1406	*	Adamtsl2	26.5372	37.0359	2.08145e-19	18.6816	7.9095e-18
chr2	27413254	27416340	3087	*	Adamtsl2	27.4873	27.8303	1.54745e-15	14.8104	2.52014e-14
chr2	27300559	27302660	2102	*	Vav2	26.548	100	3.21183e-198	197.493	4.84986e-196
chr2	27413254	27416340	3087	*	Vav2	33.8817	40.9737	2.08202e-82	81.6815	1.04795e-80
chr2	27413254	27416340	3087	*	Rxra	34.2493	75.82	8.70021e-68	67.0605	4.61111e-66
chr2	27739310	27741269	1960	*	Rxra	27.9298	4.28721	1.39372e-07	6.85582	1.58287e-06
chr2	27956289	27958218	1930	*	Rxra	34.5922	100	8.24704e-88	87.0837	6.5564e-86
chr2	28524766	28526925	2160	*	Ralgds	29.0127	46.7807	7.43699e-79	78.1286	1.40477e-77
chr2	29819227	29821498	2272	*	Set	29.4219	63.4906	5.96846e-120	119.224	3.76013e-118
chr2	29834893	29836480	1588	*	Set	33.7577	100	3.33899e-187	186.476	4.20712e-185
chr2	30657186	30661977	4792	*	Dolpp1	33.6296	100	1.35923e-14	13.8667	1.87574e-12
chr2	30646381	30649400	3020	*	Cstad	39.5063	38.9696	1.05422e-07	6.97707	3.45256e-06
chr2	30652010	30653574	1565	*	Cstad	31.9479	100	4.00294e-12	11.3976	5.24385e-10
chr2	30657186	30661977	4792	*	Cstad	28.2004	85.937	4.1782e-11	10.379	1.82448e-09
chr2	31498727	31501253	2527	*	Prdm12	54.8288	7.53372	6.3374e-11	10.1981	1.19618e-09
chr2	31634867	31638286	3420	*	Prdm12	100	100	4.11917e-08	7.38519	5.18328e-07
chr2	31498727	31501253	2527	*	Abl1	45.2564	100	1.1346e-270	269.945	1.78132e-268
chr2	31498727	31501253	2527	*	Aif1l	25.8831	100	1.05318e-281	280.977	4.98506e-280
chr2	32137113	32138708	1596	*	Prrc2b	26.7025	4.6432	1.10256e-08	7.9576	1.56563e-07
chr2	32322269	32324044	1776	*	Prrc2b	27.2872	100	6.77096e-112	111.169	9.61476e-110
chr2	32137113	32138708	1596	*	Slc25a25	29.0618	4.57755	3.94425e-05	4.40404	0.000142218
chr2	32322269	32324044	1776	*	Slc25a25	46.9631	79.9738	1.06013e-50	49.9746	7.57993e-49
chr2	32322269	32324044	1776	*	Ak1	34.4005	100	2.73488e-296	295.563	4.21172e-294
chr2	33170289	33171914	1626	*	Angptl2	33.8292	13.6425	1.07734e-09	8.96765	1.96316e-08
chr2	33615245	33618430	3186	*	Ralgps1	33.986	100	6.32517e-118	117.199	1.1069e-115
chr2	33615245	33618430	3186	*	Mvb12b	26.0026	100	2.46287e-193	192.609	4.75335e-191
chr2	33787277	33791297	4021	*	Mvb12b	26.3463	43.0357	1.32352e-84	83.8783	4.25733e-83
chr2	34077656	34079436	1781	*	Pbx3	26.1482	23.8103	1.03499e-29	28.9851	1.36273e-28
chr2	34248771	34250904	2134	*	Pbx3	44.517	28.8045	4.08593e-35	34.3887	5.86888e-34
chr2	35214169	35216200	2032	*	Phf19	52.52	100	1.97664e-72	71.7041	1.15633e-70
chr2	35214169	35216200	2032	*	Cntrl	30.4783	100	8.17602e-101	100.087	9.40243e-99
chr2	36201645	36204527	2883	*	Ttll11	26.2509	12.6313	1.56216e-09	8.80627	5.62378e-08
chr2	36001479	36003123	1645	*	Lhx6	67.8466	49.8466	2.04316e-268	267.69	4.86273e-267
chr2	36009040	36010265	1226	*	Lhx6	48.0067	26.2414	1.71116e-40	39.7667	1.35752e-39
chr2	36010368	36013426	3059	*	Lhx6	87.6443	100	0	615	0
chr2	36076486	36080304	3819	*	Lhx6	84.6359	100	0	615	0
chr2	36080673	36083413	2741	*	Lhx6	78.9186	63.0198	1.72846e-99	98.7623	2.93838e-98
chr2	36099545	36104143	4599	*	Lhx6	100	100	2.81516e-34	33.5505	1.76318e-33
chr2	36171337	36173066	1730	*	Lhx6	39.7236	16.3863	2.54879e-46	45.5937	2.33312e-45
chr2	36197759	36199403	1645	*	Lhx6	32.606	7.91784	1.72937e-29	28.7621	9.35433e-29
chr2	36201645	36204527	2883	*	Lhx6	87.3493	100	0	615	0
chr2	37776197	37782757	6561	*	Crb2	100	100	0	615	0
chr2	37798278	37801443	3166	*	Crb2	60.5009	39.9173	1.05579e-92	91.9764	1.09979e-91
chr2	37817030	37820483	3454	*	Crb2	46.2027	22.5621	2.14333e-52	51.6689	1.91369e-51
chr2	37828473	37831508	3036	*	Crb2	28.6278	2.05373	6.54857e-11	10.1839	2.72857e-10
chr2	37840849	37843850	3002	*	Crb2	63.9447	44.0975	6.06672e-196	195.217	2.5278e-194
chr2	37907895	37909888	1994	*	Crb2	49.1721	26.1663	1.8416e-63	62.7348	1.77077e-62
chr2	37930175	37932094	1920	*	Crb2	54.673	32.8434	5.35437e-171	170.271	1.33859e-169
chr2	38012910	38015247	2338	*	Crb2	28.4388	15.7336	2.20332e-95	94.6569	2.75415e-94
chr2	38095933	38101077	5145	*	Crb2	34.975	29.6865	1.52951e-181	180.815	4.77971e-180
chr2	38111089	38112777	1689	*	Crb2	36.3141	27.5724	1.73426e-168	167.761	3.61305e-167
chr2	38142560	38145504	2945	*	Crb2	52.6833	30.4282	9.48944e-161	160.023	1.69454e-159
chr2	38220101	38222441	2341	*	Crb2	66.4762	100	0	615	0
chr2	38142560	38145504	2945	*	Dennd1a	28.2479	68.0791	3.21525e-192	191.493	1.15749e-190
chr2	38583614	38587370	3757	*	Dennd1a	27.0383	37.4812	1.70265e-106	105.769	2.35751e-105
chr2	38012910	38015247	2338	*	Lhx2	49.9361	49.1943	6.21946e-302	301.206	1.5371e-300
chr2	38094098	38095584	1487	*	Lhx2	42.964	19.4477	2.78859e-74	73.5546	2.01011e-73
chr2	38095827	38101077	5251	*	Lhx2	79.2394	100	0	615	0
[truncated: 1,856 more rows]

## Sheet: E14.5
Chrom	Start	End	Width	Strand	Gene_Symbol	Cicero_Coaccess	Ranked_Score	SnapATAC_Pval	SnapATAC_logPval	SnapATAC_Pval_adj
chr10	106631719	106634378	2660	*	Ppfia2	28.8487	100	1.44512e-299	298.84	7.65913e-298
chr10	108132605	108134595	1991	*	Pawr	37.7136	12.8863	1.4746e-24	23.8313	1.83096e-23
chr10	108363614	108367065	3452	*	Pawr	49.2778	100	5.81258e-303	302.236	4.33037e-301
chr10	108580140	108582810	2671	*	Pawr	34.2752	18.7192	6.61358e-58	57.1796	1.40775e-56
chr10	120271067	120273254	2188	*	Hmga2	26.6861	5.8078	5.23329e-34	33.2812	4.386e-33
chr10	120416071	120419712	3642	*	Hmga2	63.2048	100	0	615	0
chr10	120472342	120476202	3861	*	Hmga2	100	100	4.80755e-110	109.318	8.46129e-109
chr10	120743800	120746327	2528	*	Hmga2	53.0153	32.2864	9.67496e-144	143.014	1.89199e-142
chr10	120825082	120827985	2904	*	Wif1	26.482	100	3.08512e-118	117.511	4.78193e-116
chr10	121289624	121292218	2595	*	Tbc1d30	38.5193	17.4637	1.72104e-11	10.7642	6.19573e-10
chr10	121205428	121207276	1849	*	Rassf3	35.9376	70.463	4.90038e-82	81.3098	2.38485e-80
chr10	126926449	126932070	5622	*	Ctdsp2	26.5393	93.8969	9.17557e-206	205.037	4.37369e-204
chr10	126979052	126981831	2780	*	Ctdsp2	100	100	5.21e-219	218.283	7.45031e-217
chr10	127984462	127986805	2344	*	Nab2	27.7442	50.5	6.85149e-16	15.1642	9.18099e-14
chr10	13106992	13110419	3428	*	Utrn	71.1811	100	0	615	0
chr10	13114165	13119770	5606	*	Utrn	67.3008	49.2838	4.51101e-186	185.346	2.77427e-184
chr10	13106992	13110419	3428	*	Plagl1	35.8482	100	0	615	0
chr10	13114165	13119770	5606	*	Plagl1	32.1042	100	0	615	0
chr10	13311094	13312699	1606	*	Plagl1	25.1034	21.3717	4.30527e-130	129.366	5.97954e-129
chr10	13414785	13417466	2682	*	Plagl1	32.7176	100	0	615	0
chr10	13106992	13110419	3428	*	Phactr2	52.3323	100	0	615	0
chr10	13114165	13119770	5606	*	Phactr2	48.3398	100	0	615	0
chr10	13311094	13312699	1606	*	Phactr2	32.7425	24.5601	9.15673e-150	149.038	2.1793e-148
chr10	13414785	13417466	2682	*	Phactr2	31.2997	100	0	615	0
chr10	18019473	18023063	3591	*	Abracl	100	100	0	615	0
chr10	18469916	18471588	1673	*	Nhsl1	100	100	4.68322e-51	50.3295	2.11612e-50
chr10	21754543	21756161	1619	*	Sgk1	25.6808	23.8657	6.20829e-17	16.207	1.29132e-15
chr10	23674036	23676628	2593	*	Eya4	46.7165	100	0	615	0
chr10	25022748	25025636	2889	*	Epb41l2	46.2857	100	2.87772e-285	284.541	3.30938e-283
chr10	25359732	25362246	2515	*	Epb41l2	100	100	1.93519e-30	29.7133	2.78184e-29
chr10	29145866	29149122	3257	*	Soga3	33.9451	12.9772	3.72617e-16	15.4287	1.05902e-15
chr10	30844552	30846103	1552	*	Hey2	100	100	3.69941e-70	69.4319	5.54912e-69
chr10	30979323	30981507	2185	*	Hey2	42.5546	100	0	615	0
chr10	3818278	3820221	1944	*	Plekhg1	37.9157	21.992	3.58052e-23	22.4461	6.56429e-22
chr10	3818278	3820221	1944	*	Mthfd1l	43.3746	100	2.2936e-227	226.639	2.79819e-225
chr10	3891209	3892850	1642	*	Mthfd1l	28.0844	35.4484	3.05653e-82	81.5148	9.32243e-81
chr10	4086915	4088344	1430	*	Mthfd1l	28.3095	17.4315	9.79386e-42	41.009	1.70693e-40
chr10	4105228	4109157	3930	*	Mthfd1l	34.8347	44.2127	6.04569e-102	101.219	2.45858e-100
chr10	41934091	41937740	3650	*	Ccdc162	32.4445	1	2.33086e-06	5.63248	9.63421e-05
chr10	42629275	42637994	8720	*	Ostm1	73.8747	55.0577	2.51871e-08	7.59882	3.07642e-07
chr10	52273576	52275990	2415	*	Dcbld1	27.0436	100	2.46621e-186	185.608	1.67703e-184
chr10	56545781	56547881	2101	*	Gja1	32.9258	62.0189	2.26954e-126	125.644	4.23647e-125
chr10	57743164	57745106	1943	*	Fabp7	69.7419	40.8559	6.87078e-251	250.163	1.00772e-249
chr10	57821497	57823258	1762	*	Fabp7	52.0383	32.361	1.73291e-198	197.761	1.90621e-197
chr10	58672014	58674376	2363	*	Lims1	54.594	100	0	615	0
chr10	58672014	58674376	2363	*	Ccdc138	28.6248	51.6249	5.90099e-145	144.229	2.53743e-143
chr10	58981372	58983979	2608	*	Sh3rf3	26.8254	100	1.29433e-143	142.888	1.63085e-141
chr10	59896494	59903204	6711	*	Chst3	37.4869	15.888	2.22105e-97	96.6534	6.84822e-96
chr10	60202051	60204082	2032	*	Chst3	63.2405	100	0	615	0
chr10	60202051	60204082	2032	*	Psap	57.2007	100	1.91e-190	189.719	3.51441e-188
chr10	61661615	61663453	1839	*	H2afy2	31.5157	100	4.16906e-258	257.38	6.54542e-256
chr10	69464308	69467812	3505	*	Ank3	40.7019	19.0516	1.03173e-115	114.986	1.20369e-114
chr10	69499601	69501083	1483	*	Ank3	30.3679	14.7843	2.35836e-89	88.6274	2.35836e-88
chr10	69570708	69575608	4901	*	Ank3	38.6954	21.0749	3.27821e-128	127.484	4.17226e-127
chr10	69634692	69637028	2337	*	Ank3	44.6755	47.5796	6.27432e-292	291.202	2.92802e-290
chr10	69689831	69691834	2004	*	Ank3	32.3747	35.1963	1.94501e-215	214.711	6.80753e-214
chr10	69705242	69708855	3614	*	Ank3	37.8499	28.078	1.81255e-171	170.742	3.17196e-170
chr10	69743707	69745364	1658	*	Ank3	49.4329	100	0	615	0
chr10	69763810	69765274	1465	*	Ank3	30.1619	31.0883	4.61166e-190	189.336	1.07605e-188
chr10	69802750	69804043	1294	*	Ank3	37.705	28.5334	2.78726e-174	173.555	5.57453e-173
chr10	6915777	6918323	2547	*	Ipcef1	25.3677	10.1398	3.84447e-11	10.4152	3.55613e-10
chr10	70799511	70801618	2108	*	Phyhipl	35.9275	67.218	1.0294e-118	117.987	6.58818e-117
chr10	70948901	70950798	1898	*	Phyhipl	31.5446	53.1253	1.62384e-94	93.7895	6.92839e-93
chr10	70951801	70953389	1589	*	Phyhipl	26.1898	21.3713	5.42213e-40	39.2658	6.30938e-39
chr10	77149875	77153106	3232	*	Col18a1	70.5094	100	0	615	0
chr10	8036916	8039606	2691	*	Tab2	25.6715	100	1.09186e-70	69.9618	9.82674e-69
chr10	79801603	79805141	3539	*	Plppr3	39.1837	29.9353	5.17562e-21	20.286	4.34177e-20
chr10	79871584	79874269	2686	*	Plppr3	100	100	2.14634e-36	35.6683	2.94635e-35
chr10	80208327	80209835	1509	*	Plppr3	32.8658	100	3.36557e-61	60.4729	7.26003e-60
chr10	79927151	79929603	2453	*	Arid3a	100	100	2.02034e-08	7.69457	1.81831e-07
chr10	79801603	79805141	3539	*	Tmem259	28.5714	5.47462	2.47842e-08	7.60583	5.92067e-08
chr10	79801603	79805141	3539	*	Abca7	28.0665	8.01507	2.12876e-17	16.6719	8.71306e-17
chr10	79801603	79805141	3539	*	Midn	34.5754	9.39282	2.42705e-20	19.6149	2.66976e-19
chr10	80148100	80162248	14149	*	Midn	100	100	4.22634e-23	22.374	5.26884e-22
chr10	80421496	80424476	2981	*	Midn	27.5889	49.7206	3.47124e-129	128.46	1.62281e-127
chr10	79801603	79805141	3539	*	Cirbp	35.4399	14.9728	7.86019e-23	22.1046	8.1222e-22
chr10	80259278	80260970	1693	*	Gamt	100	100	1.20188e-27	26.9201	7.29143e-26
chr10	80208327	80209835	1509	*	Apc2	37.7361	45.3054	7.53562e-52	51.1229	1.9162e-50
chr10	80297851	80300069	2219	*	Apc2	100	100	5.70005e-07	6.24412	2.35955e-06
chr10	80421496	80424476	2981	*	Apc2	34.9358	65.9198	5.73687e-74	73.2413	2.55291e-72
chr10	80565758	80567633	1876	*	Apc2	52.9001	100	1.55565e-110	109.808	1.38453e-108
chr10	80383101	80387454	4354	*	Mex3d	100	100	6.94985e-50	49.158	2.05021e-48
chr10	80565758	80567633	1876	*	Mex3d	41.7612	100	9.82649e-176	175.008	8.69645e-174
chr10	80565758	80567633	1876	*	Rexo1	29.1981	100	8.11882e-35	34.0905	1.46951e-32
chr10	81596196	81598333	2138	*	Celf5	28.8825	41.9463	4.41194e-41	40.3554	5.6914e-40
chr10	83098608	83103861	5254	*	Chst11	32.3192	100	1.38155e-36	35.8596	1.92035e-34
chr10	83104012	83109576	5565	*	Chst11	33.1414	22.8397	4.37718e-13	12.3588	3.04214e-11
chr10	84371186	84373367	2182	*	Ckap4	35.338	13.9882	4.68376e-19	18.3294	1.03823e-17
chr10	84530861	84533696	2836	*	Ckap4	100	100	4.95041e-109	108.305	6.58404e-107
chr10	84709807	84712603	2797	*	Ckap4	28.4955	98.6839	1.17868e-107	106.929	7.83825e-106
chr10	84656315	84659408	3094	*	Rfx4	28.1231	8.66775	1.69962e-24	23.7696	1.46167e-23
chr10	84756264	84761272	5009	*	Rfx4	100	100	1.79642e-57	56.7456	2.57487e-56
chr10	84851680	84853584	1905	*	Rfx4	47.2281	37.1011	7.51799e-97	96.1239	1.38546e-95
chr10	84858193	84860917	2725	*	Rfx4	42.8661	47.3516	6.19186e-123	122.208	1.5975e-121
chr10	86300725	86304100	3376	*	Timp3	100	100	4.76858e-46	45.3216	4.14866e-45
chr10	86456644	86458591	1948	*	Timp3	41.2392	100	1.77141e-183	182.752	1.54113e-181
chr10	87100377	87103803	3427	*	Ascl1	46.4279	24.117	8.81802e-148	147.055	9.30791e-147
chr10	87350663	87352789	2127	*	Ascl1	30.407	17.1594	7.08942e-105	104.149	6.12268e-104
chr10	87388220	87390114	1895	*	Ascl1	50.1149	39.7113	6.0352e-244	243.219	1.43336e-242
chr10	87418909	87421883	2975	*	Ascl1	51.8356	30.4839	4.81822e-187	186.317	7.62884e-186
chr10	87446177	87448911	2735	*	Ascl1	64.9082	100	0	615	0
chr10	87487897	87492602	4706	*	Ascl1	100	100	0	615	0
chr10	87500005	87503174	3170	*	Ascl1	58.5036	100	0	615	0
chr10	93694372	93696222	1851	*	Ntn4	32.9399	100	6.74931e-201	200.171	9.98898e-199
chr10	93694372	93696222	1851	*	Usp44	27.517	14.7493	1.1768e-07	6.9293	1.92701e-06
chr10	94904284	94906905	2622	*	Plxnc1	41.3644	13.103	2.72082e-15	14.5653	3.87717e-14
chr10	94925816	94927680	1865	*	Plxnc1	43.3574	17.101	1.80429e-18	17.7437	3.42815e-17
chr11	101145997	101147140	1144	*	Kcnh4	33.5087	100	1.12398e-16	15.9492	4.49594e-15
chr11	101145997	101147140	1144	*	Tubg2	30.4156	100	5.21291e-48	47.2829	3.62297e-46
chr11	101694974	101697539	2566	*	Becn1	26.1416	6.14782	6.28087e-11	10.202	1.91157e-10
chr11	101689071	101690637	1567	*	Rnd2	27.7923	47.3577	1.26844e-290	289.897	3.65311e-289
chr11	101694974	101697539	2566	*	Rnd2	32.2338	6.34869	4.31091e-27	26.3654	1.14958e-26
chr11	101483247	101484600	1354	*	Arl4d	40.5484	32.0185	7.38678e-196	195.132	2.12739e-194
chr11	101485094	101486264	1171	*	Arl4d	30.54	8.70229	7.49014e-52	51.1255	1.54083e-50
chr11	101667850	101669549	1700	*	Arl4d	48.0109	36.073	6.71477e-221	220.173	2.41732e-219
chr11	101680093	101681935	1843	*	Arl4d	32.9728	100	0	615	0
chr11	101689071	101690637	1567	*	Arl4d	47.6033	100	0	615	0
chr11	101694974	101697539	2566	*	Arl4d	39.666	100	0	615	0
chr11	102436588	102439576	2989	*	Mpp3	25.5177	26.4142	1.64925e-49	48.7827	4.88179e-48
chr11	102207399	102209251	1853	*	Hdac5	26.329	55.6366	1.06713e-110	109.972	2.25622e-109
chr11	102226835	102230254	3420	*	Hdac5	100	100	4.44532e-135	134.352	1.64477e-133
chr11	102436588	102439576	2989	*	Ubtf	33.8519	44.3264	9.12538e-26	25.0397	8.78318e-25
chr11	102207399	102209251	1853	*	Rundc3a	28.8376	60.5508	8.77677e-68	67.0567	3.31323e-66
chr11	102244189	102246227	2039	*	Rundc3a	33.1106	41.0891	5.61454e-47	46.2507	9.41995e-46
chr11	102256929	102258373	1445	*	Rundc3a	31.8125	35.0703	1.52735e-40	39.8161	2.09663e-39
chr11	102393533	102396050	2518	*	Rundc3a	100	100	1.54654e-106	105.811	7.78424e-105
chr11	102738726	102740390	1665	*	Rundc3a	25.0002	100	5.87773e-110	109.231	4.43769e-108
chr11	102607809	102612082	4274	*	Fzd2	100	100	2.38344e-42	41.6228	7.53168e-41
chr11	102772021	102775668	3648	*	Adam11	26.3114	32.4595	5.75993e-41	40.2396	9.53588e-40
chr11	103960594	103962285	1692	*	Mapt	37.1866	100	3.03892e-93	92.5173	4.16332e-91
chr11	104105435	104107672	2238	*	Mapt	28.1659	13.2423	1.07927e-15	14.9669	1.34418e-14
chr11	104157092	104159462	2371	*	Kansl1	26.1456	18.8723	1.07036e-09	8.97047	2.43507e-08
chr11	108933593	108937459	3867	*	Axin2	47.6287	100	1.31867e-150	149.88	1.63515e-148
chr11	109319718	109321281	1564	*	Wipi1	27.885	91.5004	1.26497e-167	166.898	8.28552e-166
chr11	109357952	109360445	2494	*	Wipi1	36.7637	100	5.88482e-183	182.23	7.70911e-181
chr11	109475578	109477207	1630	*	Wipi1	38.319	51.2993	4.16783e-95	94.3801	1.36496e-93
chr11	109496473	109498372	1900	*	Wipi1	31.8193	46.3346	3.76436e-86	85.4243	8.21884e-85
chr11	112501041	112502939	1899	*	Sox9	46.0277	100	0	615	0
chr11	112782766	112789613	6848	*	Sox9	100	100	8.5503e-19	18.068	3.86059e-18
chr11	112810066	112813294	3229	*	Sox9	57.738	100	0	615	0
chr11	112839184	112841287	2104	*	Sox9	41.4233	35.2628	4.50227e-216	215.347	1.11806e-214
chr11	112860087	112861978	1892	*	Sox9	41.0077	18.8924	5.19146e-115	114.285	5.95021e-114
chr11	112869393	112871489	2097	*	Sox9	44.4021	18.5088	1.21143e-112	111.917	1.28931e-111
chr11	112871805	112873791	1987	*	Sox9	36.9019	12.2769	3.59978e-74	73.4437	3.57578e-73
chr11	112976241	112979671	3431	*	Sox9	44.4535	100	0	615	0
chr11	112981625	112984162	2538	*	Sox9	36.9598	100	0	615	0
chr11	113163520	113167871	4352	*	Sox9	31.0674	6.10378	4.62994e-36	35.3344	3.44931e-35
chr11	113186676	113189579	2904	*	Sox9	44.5239	100	0	615	0
chr11	113220826	113222391	1566	*	Sox9	34.3218	28.2653	7.11509e-173	172.148	1.06015e-171
chr11	113784248	113788076	3829	*	Cdc42ep4	34.0204	100	8.40349e-113	112.076	1.9328e-110
chr11	114334934	114337849	2916	*	Ttyh2	26.0921	72.9521	1.55996e-130	129.807	1.27917e-128
chr11	114467141	114469245	2105	*	Ttyh2	32.1188	11.3739	7.17483e-23	22.1442	1.30741e-21
chr11	114703259	114705323	2065	*	Ttyh2	49.0261	100	7.99449e-178	177.097	1.3111e-175
chr11	114829092	114831289	2198	*	Ttyh2	25.7336	12.0464	4.78552e-24	23.3201	9.81032e-23
chr11	114536252	114538272	2021	*	Btbd17	51.9792	86.2311	6.34974e-151	150.197	2.63514e-149
chr11	114829092	114831289	2198	*	Slc9a3r1	31.8801	8.18485	2.76151e-22	21.5589	3.66528e-21
chr11	115411654	115414672	3019	*	Mif4gd	26.4529	3.701	4.2525e-11	10.3714	5.16843e-10
chr11	115806833	115810966	4134	*	Mif4gd	25.2082	100	1.95947e-120	119.708	1.54798e-118
chr11	115806833	115810966	4134	*	Galk1	28.3508	29.2907	3.55517e-179	178.449	2.55972e-177
chr11	116004255	116006123	1869	*	Galk1	27.3617	8.58937	2.28166e-51	50.6417	3.65065e-50
chr11	116011271	116012763	1493	*	Galk1	100	100	1.18189e-10	9.92742	1.13461e-09
chr11	116328580	116333497	4918	*	Galk1	41.2121	100	0	615	0
chr11	116824851	116827978	3128	*	Mxra7	100	100	1.07763e-51	50.9675	6.64536e-50
chr11	117046618	117048737	2120	*	Mxra7	42.9143	39.7204	2.17565e-32	31.6624	6.70826e-31
chr11	116642663	116645040	2378	*	Mfsd11	31.9001	56.3984	1.0614e-90	89.9741	4.90899e-89
chr11	116810023	116815585	5563	*	Mfsd11	32.0045	100	6.53948e-159	158.184	1.2098e-156
chr11	116642663	116645040	2378	*	Mgat5b	35.9959	12.7815	3.96148e-70	69.4021	3.96148e-69
chr11	117046618	117048737	2120	*	Mgat5b	25.9993	4.60383	1.72295e-26	25.7637	6.41884e-26
chr11	117046618	117048737	2120	*	2021-09-09	26.9812	9.70941	8.42212e-18	17.0746	1.30867e-16
chr11	117266346	117270790	4445	*	2021-09-09	100	100	6.4061e-18	17.1934	1.07836e-16
chr11	117284261	117286148	1888	*	2021-09-09	25.9817	11.7254	8.00293e-21	20.0968	1.61659e-19
chr11	117316411	117320806	4396	*	2021-09-09	25.8766	5.45634	2.00052e-11	10.6989	2.12687e-10
chr11	117339697	117342316	2620	*	2021-09-09	55.8693	62.0946	2.48558e-96	95.6046	1.67362e-94
chr11	117344242	117346423	2182	*	2021-09-09	57.838	100	3.73102e-153	152.428	7.53665e-151
chr11	117477973	117480717	2745	*	2021-09-09	34.2413	10.9017	1.87267e-09	8.72754	1.64469e-08
chr11	117496163	117499189	3027	*	2021-09-09	37.2434	14.4324	5.78499e-10	9.2377	5.56461e-09
chr11	117393695	117396022	2328	*	Tnrc6c	41.2915	18.4352	1.02598e-99	98.9889	2.72617e-98
chr11	117461678	117463401	1724	*	Tnrc6c	36.4806	28.4215	1.66222e-173	172.779	1.03058e-171
chr11	117468768	117470532	1765	*	Tnrc6c	26.868	100	0	615	0
chr11	117477973	117480717	2745	*	Tnrc6c	37.1727	13.5457	1.75306e-22	21.7562	8.58077e-22
chr11	117525432	117527157	1726	*	Tnrc6c	26.6044	24.1197	6.27873e-147	146.202	2.91961e-145
chr11	117585959	117587733	1775	*	Tnrc6c	34.8225	29.4794	4.84182e-180	179.315	4.50289e-178
chr11	117597420	117600378	2959	*	Tnrc6c	32.4101	15.0544	6.37908e-91	90.1952	1.18651e-89
chr11	117938848	117940992	2145	*	Syngr2	51.0332	99.7151	6.12302e-283	282.213	5.54134e-281
chr11	117961965	117964883	2919	*	Syngr2	27.3066	17.2755	1.30949e-50	49.8829	1.97514e-49
chr11	117974474	117976851	2378	*	Syngr2	29.6055	18.2894	1.81944e-53	52.7401	2.99381e-52
chr11	117938848	117940992	2145	*	Tha1	41.5647	57.282	3.27715e-18	17.4845	2.88389e-16
chr11	117961965	117964883	2919	*	Tha1	27.1093	4.00138	5.58676e-06	5.25284	5.78394e-05
chr11	117888056	117891414	3359	*	Socs3	33.6746	41.5351	8.62107e-51	50.0644	1.87508e-49
chr11	117938848	117940992	2145	*	Socs3	49.1759	100	5.82868e-118	117.234	1.01419e-115
chr11	117961965	117964883	2919	*	Socs3	39.2107	33.6959	8.74972e-42	41.058	1.26871e-40
chr11	117965033	117969124	4092	*	Socs3	100	100	2.2818e-16	15.6417	1.13438e-15
chr11	117974474	117976851	2378	*	Socs3	38.3447	48.627	6.13434e-59	58.2122	1.77896e-57
chr11	11819851	11825964	6114	*	Fignl1	38.7867	47.0349	1.43188e-93	92.8441	2.93536e-92
chr11	118550212	118552425	2214	*	Rbfox3	36.9682	23.3914	2.65639e-142	141.576	3.3869e-141
chr11	118906495	118909553	3059	*	Rbfox3	100	100	1.42002e-141	140.848	1.70403e-140
chr11	118915576	118917590	2015	*	Rbfox3	25.0839	3.92869	5.0087e-22	21.3003	1.41913e-21
chr11	119051549	119059617	8069	*	Rbfox3	46.9837	26.532	5.84412e-69	68.2333	3.50647e-68
chr11	119176053	119178688	2636	*	Rbfox3	26.1016	12.7788	1.01906e-76	75.9918	6.70605e-76
chr11	119214582	119216919	2338	*	Rbfox3	37.5353	15.5166	8.36771e-37	36.0774	3.55628e-36
chr11	119051549	119059617	8069	*	Cbx4	38.6926	17.9005	1.02462e-17	16.9894	1.41251e-16
chr11	119051549	119059617	8069	*	Gaa	30.2274	35.415	1.27118e-64	63.8958	4.06778e-63
chr11	119557312	119560233	2922	*	Gaa	25.9804	37.6487	1.47056e-68	67.8325	5.64694e-67
chr11	119787957	119790329	2373	*	Aatk	25.9158	1.3289	2.02051e-05	4.69454	0.000323281
chr11	119787867	119790329	2463	*	Bahcc1	34.234	23.5398	2.97717e-33	32.5262	1.7863e-31
chr11	120167164	120170361	3198	*	Bahcc1	30.9418	100	3.40898e-126	125.467	6.13617e-124
chr11	120223211	120231196	7986	*	Bahcc1	100	100	4.77225e-34	33.3213	4.29503e-32
chr11	120279047	120281924	2878	*	Bahcc1	33.3658	12.425	9.6474e-20	19.0156	4.34133e-18
chr11	11819851	11825964	6114	*	Grb10	39.42	53.6808	1.26837e-109	108.897	2.01128e-108
chr11	12034065	12037441	3377	*	Grb10	100	100	7.26103e-24	23.139	3.66352e-23
chr11	120314552	120317614	3063	*	Actg1	39.1655	15.9629	7.13239e-06	5.14676	2.126e-05
chr11	120303358	120308790	5433	*	Arhgdia	34.0534	11.4527	2.12905e-09	8.67181	5.74845e-09
chr11	120310119	120312143	2025	*	Arhgdia	27.3494	3.69127	5.36834e-07	6.27016	1.18807e-06
chr11	120314552	120317614	3063	*	Arhgdia	25.0881	6.13833	1.01386e-09	8.99402	2.97546e-09
chr11	120303358	120308790	5433	*	Aspscr1	39.4565	100	1.30865e-09	8.88318	4.22041e-08
chr11	120310119	120312143	2025	*	Aspscr1	30.2258	20.0897	3.39348e-06	5.46936	5.47198e-05
chr11	120314552	120317614	3063	*	Aspscr1	30.7723	7.94375	1.1208e-05	4.95047	0.000120486
chr11	120833065	120835125	2061	*	Dcxr	25.7072	100	1.56016e-60	59.8068	1.90339e-58
chr11	120833065	120835125	2061	*	Slc16a3	27.7456	100	1.24144e-139	138.906	1.22903e-137
chr11	120948901	120952387	3487	*	Slc16a3	100	100	2.38896e-28	27.6218	4.73015e-27
chr11	18916101	18920304	4204	*	Meis1	39.4134	44.4927	2.17015e-46	45.6635	1.30209e-44
chr11	20654390	20657792	3403	*	Cep68	27.0578	2.25469	1.53972e-05	4.81256	0.000372612
chr11	20638549	20641246	2698	*	Sertad2	29.3892	53.0477	7.87927e-16	15.1035	1.87527e-14
chr11	20654390	20657792	3403	*	Sertad2	36.7995	10.1008	9.71151e-07	6.01271	1.15567e-05
chr11	21992306	22001797	9492	*	Otx1	100	100	0	615	0
chr11	22003366	22006152	2787	*	Otx1	100	100	4.40274e-180	179.356	4.51281e-179
chr11	22006210	22009385	3176	*	Otx1	71.545	100	0	615	0
chr11	22016016	22019406	3391	*	Otx1	49.1877	28.5365	2.49168e-98	97.6035	1.57167e-97
chr11	22346998	22349541	2544	*	Otx1	30.5751	8.64736	3.16557e-51	50.4995	1.3662e-50
chr11	22458445	22459912	1468	*	Otx1	28.139	11.5921	2.01171e-69	68.6964	1.031e-68
chr11	32026312	32028618	2307	*	Cpeb4	39.4419	24.7434	4.59838e-51	50.3374	9.13107e-50
chr11	32063054	32065277	2224	*	Cpeb4	39.7883	86.8474	2.53003e-173	172.597	1.75837e-171
chr11	32160169	32163239	3071	*	Cpeb4	25.4717	26.8712	2.97798e-55	54.5261	8.27879e-54
chr11	32000347	32003624	3278	*	Nsg2	100	100	2.94757e-145	144.531	7.71281e-144
chr11	32016793	32021299	4507	*	Nsg2	29.9921	7.89128	1.10336e-46	45.9573	9.62372e-46
chr11	32026312	32028618	2307	*	Nsg2	62.2727	43.7444	3.66709e-175	174.436	1.91911e-173
chr11	32039285	32041167	1883	*	Nsg2	26.0083	6.7929	6.73625e-40	39.1716	4.80723e-39
chr11	32063054	32065277	2224	*	Nsg2	57.0006	100	0	615	0
chr11	32086237	32088505	2269	*	Nsg2	39.096	16.4262	3.80524e-74	73.4196	4.59556e-73
chr11	32105713	32107237	1525	*	Nsg2	37.0089	16.6681	6.60793e-101	100.18	1.29681e-99
chr11	32137452	32140198	2747	*	Nsg2	33.6068	9.95623	3.46467e-29	28.4603	2.09213e-28
chr11	32156514	32159322	2809	*	Nsg2	45.3178	23.7599	1.0929e-84	83.9614	1.42988e-83
chr11	32160169	32163239	3071	*	Nsg2	55.0181	35.1935	3.82441e-166	165.417	1.20086e-164
chr11	32382547	32384909	2363	*	Rhbdf1	30.3068	100	2.3345e-31	30.6318	4.22544e-29
chr11	3122587	3125508	2922	*	Limk2	36.6673	1.34197	2.0244e-05	4.6937	0.000124163
chr11	34314696	34317510	2815	*	Fam196b	100	100	1.11926e-08	7.95107	2.38776e-07
chr11	35854742	35858287	3546	*	Wwc1	35.1535	100	0	615	0
chr11	44831880	44834306	2427	*	Ebf1	30.6671	6.03191	1.32644e-35	34.8773	1.06115e-34
chr11	46218018	46219524	1507	*	Adam19	25.8578	100	5.01067e-92	91.3001	2.73082e-90
chr11	46218018	46219524	1507	*	Fndc9	44.8312	87.6192	1.03531e-29	28.9849	5.33185e-28
chr11	4761411	4763330	1920	*	Cabp7	26.0692	41.3753	1.83723e-94	93.7358	4.56244e-93
chr11	53475033	53476652	1620	*	Aff4	36.6893	100	7.91174e-144	143.102	9.41497e-142
chr11	5128411	5130365	1955	*	Znrf3	43.1146	19.8902	4.32179e-25	24.3643	6.57872e-24
chr11	5166569	5168455	1887	*	Znrf3	37.6804	86.2733	3.75503e-106	105.425	2.5722e-104
chr11	5313776	5315499	1724	*	Znrf3	65.2505	46.4027	3.0298e-38	37.5186	8.30165e-37
chr11	5317397	5319181	1785	*	Znrf3	40.8587	55.6103	1.37901e-69	68.8604	6.29749e-68
chr11	5390454	5392045	1592	*	Znrf3	39.6423	17.6613	2.47144e-24	23.607	3.38588e-23
chr11	54753728	54756975	3248	*	Gm2a	27.8228	44.196	3.06212e-45	44.514	1.24526e-43
chr11	54811594	54813841	2248	*	Gm2a	26.2809	26.9164	8.0391e-29	28.0948	1.08974e-27
chr11	55022237	55024242	2006	*	Sparc	37.8262	34.8515	6.71139e-79	78.1732	1.1812e-77
chr11	55417410	55420037	2628	*	Sparc	100	100	2.0034e-222	221.698	8.81497e-221
chr11	55427733	55429066	1334	*	Sparc	47.594	56.3735	2.58713e-126	125.587	7.58891e-125
chr11	55450052	55451282	1231	*	Sparc	30.1277	31.0638	1.48307e-70	69.8288	2.17517e-69
chr11	5900916	5903412	2497	*	Camk2b	49.3415	26.1049	1.18166e-09	8.92751	1.38254e-08
chr11	6063534	6065723	2190	*	Camk2b	100	100	6.43129e-62	61.1917	3.76231e-60
chr11	6183810	6184948	1139	*	Camk2b	28.7336	19.0174	4.00469e-15	14.3974	7.80915e-14
chr11	61487068	61488268	1201	*	Mfap4	36.5801	50.6452	1.91363e-113	112.718	3.98035e-112
chr11	6405337	6407512	2176	*	Nacad	25.6661	6.6653	5.91343e-10	9.22816	2.25165e-09
chr11	6595945	6605727	9783	*	Nacad	100	100	3.81614e-53	52.4184	4.72248e-52
chr11	68113104	68114889	1786	*	Ntn1	40.5405	17.4325	4.07702e-56	55.3897	5.30012e-55
chr11	68143771	68147691	3921	*	Ntn1	77.7538	100	0	615	0
chr11	68214234	68216968	2735	*	Ntn1	63.7977	100	0	615	0
chr11	68273290	68275619	2330	*	Ntn1	74.8091	100	0	615	0
chr11	68382592	68386859	4268	*	Ntn1	100	100	1.83287e-146	145.737	4.36834e-145
chr11	68143771	68147691	3921	*	Pik3r5	35.8176	50.0566	7.2318e-69	68.1408	5.24305e-67
chr11	68214234	68216968	2735	*	Pik3r5	25.2299	15.1058	6.76754e-24	23.1696	1.63549e-22
chr11	68273290	68275619	2330	*	Pik3r5	33.0912	31.7128	2.8983e-45	44.5379	1.40084e-43
chr11	69039064	69042369	3306	*	Tmem107	26.7581	85.7837	1.52043e-72	71.818	7.39943e-71
chr11	69265563	69268098	2536	*	Per1	25.8338	100	2.10226e-109	108.677	3.00624e-107
chr11	69407991	69412618	4628	*	Per1	27.8654	28.6787	2.17829e-33	32.6619	1.15369e-32
chr11	69364415	69369385	4971	*	Chd3	100	100	8.24039e-48	47.0841	1.12369e-46
chr11	69407991	69412618	4628	*	Chd3	34.2983	2.43837	4.35653e-13	12.3609	1.59385e-12
chr11	69555686	69558420	2735	*	Cyb5d1	27.0479	11.0664	1.23327e-06	5.90894	6.24857e-05
chr11	69265563	69268098	2536	*	Kdm6b	25.7247	100	3.21242e-274	273.493	4.81863e-272
chr11	69407991	69412618	4628	*	Kdm6b	46.9897	25.9805	1.5247e-13	12.8168	8.47055e-13
chr11	69415426	69421214	5789	*	Kdm6b	100	100	3.11924e-15	14.506	2.03428e-14
chr11	69552178	69554188	2011	*	Kdm6b	26.5278	24.0594	1.37493e-67	66.8617	6.87465e-66
chr11	69555686	69558420	2735	*	Kdm6b	35.4167	14.3535	3.5297e-41	40.4523	6.61818e-40
chr11	69265563	69268098	2536	*	Efnb3	39.9757	100	2.10059e-246	245.678	3.1929e-244
chr11	69407991	69412618	4628	*	Efnb3	25.3231	1	0.000196627	3.70636	0.000786509
chr11	69552178	69554188	2011	*	Efnb3	48.9824	48.8099	2.74747e-121	120.561	1.39205e-119
chr11	69555686	69558420	2735	*	Efnb3	35.7253	23.3245	5.35996e-59	58.2708	2.03678e-57
chr11	69407991	69412618	4628	*	Fxr2	31.2274	3.78462	3.7623e-09	8.42455	1.14505e-08
chr11	69552178	69554188	2011	*	Fgf11	34.6058	30.3953	1.45381e-26	25.8375	4.12882e-25
chr11	69555686	69558420	2735	*	Fgf11	31.7063	31.1941	3.62437e-27	26.4408	1.71554e-25
chr11	69798791	69801682	2892	*	Fgf11	100	100	1.02466e-26	25.9894	3.63754e-25
chr11	70028292	70030947	2656	*	Fgf11	34.9189	15.5701	2.28704e-15	14.6407	2.49815e-14
chr11	70028292	70030947	2656	*	Nlgn2	28.1326	27.225	5.58925e-18	17.2526	1.56499e-16
chr11	69552178	69554188	2011	*	Neurl4	27.101	100	1.55316e-54	53.8088	2.05017e-52
chr11	70019627	70022561	2935	*	Neurl4	42.1486	20.6901	3.88232e-14	13.4109	1.60146e-13
chr11	71439193	71441214	2022	*	Wscd1	29.868	3.67996	3.21242e-21	20.4932	5.36474e-20
chr11	72085735	72087596	1862	*	Spns2	33.2731	13.5139	1.62642e-18	17.7888	1.82972e-17
chr11	75164539	75169252	4714	*	Hic1	100	100	5.50069e-05	4.25958	0.000281381
chr11	76439246	76440409	1164	*	Abr	27.2714	19.0014	1.60878e-27	26.7935	1.83153e-26
chr11	76472083	76473539	1457	*	Abr	25.9741	12.1982	9.59291e-19	18.018	6.17283e-18
chr11	76506338	76509137	2800	*	Abr	100	100	5.33146e-132	131.273	3.94528e-130
chr11	76638478	76640216	1739	*	Abr	27.2548	20.332	3.09191e-29	28.5098	4.16002e-28
chr11	77790030	77794104	4075	*	Pipox	32.2296	54.3402	4.46842e-45	44.3498	8.04316e-44
chr11	77890272	77891636	1365	*	Pipox	33.2548	10.5194	7.46622e-08	7.1269	5.37568e-07
chr11	77925344	77927384	2041	*	Pipox	34.4128	100	8.10023e-80	79.0915	3.88811e-78
chr11	77946676	77949024	2349	*	Pipox	40.3335	61.9103	7.76653e-51	50.1098	1.86397e-49
chr11	77964147	77967826	3680	*	Pipox	51.0796	83.981	1.25035e-67	66.903	4.50127e-66
chr11	78204968	78206659	1692	*	Pipox	25.0902	45.4802	2.46354e-38	37.6084	3.94166e-37
chr11	77864506	77866055	1550	*	Traf4	25.617	27.5885	7.68938e-53	52.1141	1.64772e-51
chr11	78161888	78165547	3660	*	Traf4	100	100	7.22304e-16	15.1413	3.61152e-15
chr11	77946676	77949024	2349	*	Tlcd1	27.856	13.1983	2.42039e-18	17.6161	3.32254e-17
chr11	77964147	77967826	3680	*	Tlcd1	28.4686	100	4.76908e-106	105.322	3.60066e-104
chr11	78204968	78206659	1692	*	Rab34	29.7433	3.40813	5.52348e-06	5.25779	1.92212e-05
chr11	78815475	78818675	3201	*	Lyrm9	43.7309	100	1.24288e-35	34.9056	9.19731e-34
chr11	78815475	78818675	3201	*	Ksr1	35.9258	100	6.48119e-33	32.1883	4.63405e-31
chr11	80314660	80317213	2554	*	Rhbdl3	27.5868	100	2.53901e-200	199.595	2.53901e-198
chr11	80335046	80337256	2211	*	Rhbdl3	28.9624	50.0343	1.14631e-101	100.941	3.82103e-100
chr11	8455983	8459345	3363	*	Tns3	35.5842	27.8319	4.34513e-170	169.362	1.62218e-168
chr11	8466444	8469574	3131	*	Tns3	35.2121	17.7099	1.386e-107	106.858	3.10464e-106
chr11	8691645	8694087	2443	*	Tns3	44.6672	33.2579	1.35654e-203	202.868	7.59665e-202
chr11	8863226	8865234	2009	*	Tns3	47.3708	100	0	615	0
chr11	88160500	88162816	2317	*	Vezf1	26.8023	65.2334	2.41684e-92	91.6168	1.06341e-90
chr11	89381476	89383368	1893	*	Ankfn1	60.0406	100	2.00425e-139	138.698	2.58549e-137
chr11	90108714	90110773	2060	*	Pctp	31.6699	26.9712	1.56375e-30	29.8058	4.03446e-29
chr11	90154695	90156380	1686	*	Pctp	39.5087	69.1131	1.07335e-72	71.9693	6.9231e-71
chr11	8863226	8865234	2009	*	Hus1	37.1488	100	4.30556e-240	239.366	4.30556e-238
chr11	95000378	95001873	1496	*	Ppp1r9b	29.2798	4.905	0.000197312	3.70485	0.00089448
chr11	95391440	95393059	1620	*	Nxph3	39.6921	98.5549	3.31795e-155	154.479	2.48846e-153
chr11	96455987	96457592	1606	*	Skap1	26.796	10.1458	4.38269e-09	8.35826	8.87496e-08
chr11	97399723	97401942	2220	*	Arhgap23	36.9441	12.4527	8.79772e-06	5.05563	0.000102866
chr11	97509235	97512391	3157	*	Arhgap23	27.3871	45.475	1.24082e-19	18.9063	6.2868e-18
chr11	97563341	97564775	1435	*	Arhgap23	32.8967	14.045	7.61745e-10	9.11819	1.15785e-08
chr11	97399723	97401942	2220	*	Srcin1	31.3546	15.843	3.8455e-20	19.415	6.36644e-19
chr11	97563341	97564775	1435	*	Srcin1	27.6206	10.0943	1.21724e-14	13.9146	1.81369e-13
chr11	97566284	97574045	7762	*	Srcin1	100	100	5.02731e-35	34.2987	1.24845e-33
chr11	97697230	97699518	2289	*	Pcgf2	100	100	8.46968e-13	12.0721	2.24772e-12
chr11	97810723	97813907	3185	*	Pcgf2	32.8056	42.217	4.18804e-38	37.378	8.25643e-37
chr11	97810723	97813907	3185	*	Lasp1	28.3761	78.8088	1.19895e-66	65.9212	8.57249e-65
chr11	98264631	98267744	3114	*	Neurod2	59.9528	100	0	615	0
chr11	98287211	98288602	1392	*	Neurod2	73.528	100	0	615	0
chr11	98289502	98290833	1332	*	Neurod2	34.9989	34.0426	1.53106e-208	207.815	1.25355e-207
chr11	98293893	98297126	3234	*	Neurod2	38.0962	19.8238	9.19673e-121	120.036	5.23814e-120
chr11	98313301	98314723	1423	*	Neurod2	56.7818	39.9476	5.37681e-245	244.269	5.86968e-244
chr11	98316764	98317862	1099	*	Neurod2	59.3288	47.4058	4.87348e-291	290.312	7.09362e-290
chr11	98318121	98319879	1759	*	Neurod2	75.5463	100	0	615	0
chr11	98320063	98322147	2085	*	Neurod2	62.2084	41.1784	1.13296e-244	243.946	1.14168e-243
chr11	98326525	98329683	3159	*	Neurod2	100	100	7.04743e-189	188.152	5.12896e-188
chr11	98332971	98335901	2931	*	Neurod2	62.6131	100	0	615	0
chr11	98338033	98340591	2559	*	Neurod2	35.135	34.5574	1.01542e-211	210.993	8.86802e-211
chr11	98368913	98370007	1095	*	Neurod2	66.2038	46.9144	5.26641e-288	287.278	6.89899e-287
chr11	98738021	98739398	1378	*	Neurod2	61.7429	100	0	615	0
chr11	98746557	98752192	5636	*	Neurod2	49.9869	41.2039	9.43687e-253	252.025	1.12385e-251
chr11	98264694	98267744	3051	*	Med24	55.3356	68.074	8.38255e-48	47.0766	4.35893e-46
chr11	98287211	98288602	1392	*	Med24	63.1633	45.2062	4.84889e-24	23.3144	9.83522e-23
chr11	98316764	98317862	1099	*	Med24	45.1504	25.152	6.95809e-21	20.1575	9.86784e-20
chr11	98318121	98319879	1759	*	Med24	63.8688	46.0316	1.35188e-13	12.8691	1.50638e-12
chr11	98320063	98322147	2085	*	Med24	50.7462	30.6795	3.13675e-17	16.5035	4.07777e-16
chr11	98332971	98335901	2931	*	Med24	53.3609	45.6121	1.0249e-33	32.9893	3.19769e-32
chr11	98746557	98752192	5636	*	Med24	36.0536	13.4908	2.44143e-11	10.6124	2.00454e-10
chr11	98765186	98769368	4183	*	Med24	42.077	60.7106	3.47915e-43	42.4585	1.35687e-41
chr11	98960884	98972929	12046	*	Rara	100	100	1.34447e-139	138.871	1.98981e-137
chr11	99122226	99123454	1229	*	Rara	32.7754	46.623	7.55624e-67	66.1217	3.72774e-65
chr11	99131111	99133112	2002	*	Rara	37.6794	7.28683	4.10869e-11	10.3863	5.06738e-10
chr12	103512442	103515024	2583	*	Fam181a	43.9431	41.3748	1.49154e-116	115.826	4.87235e-115
chr12	105102448	105104767	2320	*	Tunar	46.5225	100	1.71388e-71	70.766	2.67366e-69
chr12	105238421	105239830	1410	*	Tunar	36.0467	25.61	2.2798e-21	20.6421	8.89122e-20
chr12	105721037	105723539	2503	*	Tunar	42.3271	66.6857	4.79917e-49	48.3188	2.49557e-47
chr12	107858293	107860975	2683	*	Bcl11b	51.6948	90.9396	1.1635e-197	196.934	1.07624e-195
chr12	107926984	107929992	3009	*	Bcl11b	26.2201	100	3.9787e-217	216.4	7.36059e-215
chr12	107969069	107979038	9970	*	Bcl11b	43.6514	32.2294	1.59312e-71	70.7978	2.94728e-70
chr12	107996178	108003335	7158	*	Bcl11b	100	100	3.17856e-25	24.4978	1.54746e-24
chr12	108306434	108308269	1836	*	Hhipl1	100	100	5.52229e-16	15.2579	1.21921e-15
chr12	108319688	108322034	2347	*	Hhipl1	33.3973	100	0	615	0
chr12	108238941	108243172	4232	*	Cyp46a1	26.4472	9.60604	4.96734e-58	57.3039	1.3743e-56
chr12	108319688	108322034	2347	*	Cyp46a1	45.573	100	0	615	0
chr12	108394967	108397981	3015	*	Cyp46a1	41.4228	18.7442	1.18677e-36	35.9256	1.79094e-35
chr12	108238941	108243172	4232	*	Eml1	28.374	10.2149	2.21813e-61	60.654	1.24215e-59
chr12	108262905	108267109	4205	*	Eml1	35.4874	9.62742	5.59181e-15	14.2524	4.26798e-14
chr12	108319688	108322034	2347	*	Eml1	34.3143	100	0	615	0
chr12	108394967	108397981	3015	*	Eml1	32.4219	5.9095	2.53811e-29	28.5955	4.26403e-28
chr12	109456000	109460468	4469	*	Dlk1	37.9075	36.4015	1.40652e-61	60.8519	4.18439e-60
chr12	109946635	109952644	6010	*	Meg3	52.8769	30.7407	2.65594e-08	7.57578	1.45445e-07
chr12	110836386	110838491	2106	*	Traf3	27.742	100	1.41437e-88	87.8494	1.95183e-86
chr12	111142400	111144424	2025	*	Traf3	29.2902	5.16731	3.62994e-09	8.4401	1.00186e-07
chr12	111666873	111672479	5607	*	Ckb	100	100	4.69884e-16	15.328	7.47116e-15
chr12	111690734	111697220	6487	*	Ckb	30.8241	100	0	615	0
chr12	112162273	112165907	3635	*	Klc1	37.3849	9.04325	1.50681e-05	4.82194	0.000101258
chr12	112168551	112172392	3842	*	Klc1	30.9636	100	8.29408e-217	216.081	1.39341e-214
chr12	112168551	112172392	3842	*	Ppp1r13b	35.3649	100	3.62928e-90	89.4402	6.46012e-88
chr12	112142578	112144457	1880	*	Kif26a	100	100	1.95632e-13	12.7086	1.75137e-12
chr12	112506766	112508272	1507	*	Tmem179	35.5705	100	6.69547e-227	226.174	1.19849e-224
chr12	112331970	112338355	6386	*	Adssl1	26.8583	20.1078	4.63551e-12	11.3339	7.75395e-11
chr12	112331970	112338355	6386	*	Zbtb42	26.6617	29.0716	1.5562e-26	25.8079	9.44092e-25
chr12	112375769	112379815	4047	*	Zbtb42	27.9413	100	6.87237e-81	80.1629	1.25077e-78
chr12	112506766	112508272	1507	*	Jag2	50.8435	100	4.32735e-120	119.364	5.84193e-118
chr12	112746162	112748258	2097	*	Jag2	31.7592	4.90666	1.59044e-09	8.79848	1.78924e-08
chr12	116677048	116678944	1897	*	Ptprn2	26.6007	3.17765	3.64865e-06	5.43787	2.52973e-05
chr12	117304141	117306485	2345	*	Rapgef5	43.5752	94.7944	1.59329e-279	278.798	1.39413e-277
chr12	117736176	117738352	2177	*	Rapgef5	26.6932	26.5102	5.04538e-79	78.2971	8.82942e-78
chr12	117750460	117752672	2213	*	Rapgef5	38.4499	47.653	4.1876e-141	140.378	1.83208e-139
chr12	118719268	118721405	2138	*	Sp4	46.5232	100	4.63392e-270	269.334	4.91196e-268
chr12	118719268	118721405	2138	*	Sp8	35.485	100	4.49993e-202	201.347	4.31993e-200
chr12	118846242	118850892	4651	*	Sp8	100	100	3.80372e-34	33.4198	1.21719e-32
chr12	118853037	118857008	3972	*	Sp8	44.5437	19.4793	2.55239e-07	6.59305	1.88484e-06
chr12	16855394	16857017	1624	*	Lpin1	39.9149	100	0	615	0
chr12	17708257	17711062	2806	*	Hpcal1	42.1465	41.5532	9.27844e-86	85.0325	1.51548e-84
chr12	24708196	24711317	3122	*	Rrm2	100	100	1.05978e-12	11.9748	1.02446e-11
chr12	25098891	25101953	3063	*	Id2	100	100	9.97448e-17	16.0011	3.16212e-16
chr12	27081293	27084729	3437	*	Sox11	36.2203	18.627	7.12748e-113	112.147	1.01369e-111
chr12	27181921	27183885	1965	*	Sox11	30.263	12.5973	1.30201e-75	74.8854	1.11105e-74
chr12	27332417	27334513	2097	*	Sox11	100	100	5.58591e-109	108.253	6.83238e-108
chr12	27563585	27567977	4393	*	Sox11	37.2216	12.9843	5.28065e-78	77.2773	4.82802e-77
chr12	29279201	29281704	2504	*	Myt1l	50.822	30.9848	1.214e-141	140.916	1.38396e-140
chr12	29353236	29355382	2147	*	Myt1l	25.1362	6.96381	8.85851e-41	40.0526	2.85812e-40
chr12	29356152	29358157	2006	*	Myt1l	30.9513	7.81092	2.46843e-19	18.6076	5.21112e-19
chr12	29537588	29539092	1505	*	Myt1l	37.8405	15.8453	1.67582e-86	85.7758	1.06136e-85
chr12	29547197	29548767	1571	*	Myt1l	47.9303	31.516	1.657e-192	191.781	2.57588e-191
chr12	29552714	29553885	1172	*	Myt1l	29.0001	12.3791	3.03361e-74	73.518	1.72916e-73
chr12	29629204	29630899	1696	*	Myt1l	69.3532	100	0	615	0
chr12	29639327	29640862	1536	*	Myt1l	32.4642	40.163	6.05992e-246	245.218	1.29531e-244
chr12	29642333	29643717	1385	*	Myt1l	26.5079	28.7883	1.19008e-175	174.924	1.56541e-174
chr12	29649155	29650518	1364	*	Myt1l	44.707	23.8532	3.30879e-105	104.48	2.57183e-104
chr12	29654526	29656758	2233	*	Myt1l	42.8379	100	0	615	0
chr12	29723044	29724702	1659	*	Myt1l	33.3354	100	0	615	0
chr12	29739725	29741683	1959	*	Myt1l	29.2655	38.3393	1.12883e-234	233.947	2.14477e-233
chr12	29749318	29751297	1980	*	Myt1l	25.1112	18.7069	2.38169e-113	112.623	2.03635e-112
chr12	29788586	29790684	2099	*	Myt1l	30.6954	24.432	9.92769e-149	148.003	1.2126e-147
chr12	29792641	29793763	1123	*	Myt1l	36.0879	13.8014	1.59696e-66	65.7967	8.53376e-66
chr12	29821710	29823061	1352	*	Myt1l	49.8144	40.7182	2.24357e-249	248.649	5.48071e-248
chr12	29871517	29873548	2032	*	Myt1l	27.0732	14.8682	1.25765e-89	88.9004	8.27144e-89
chr12	29882165	29885043	2879	*	Myt1l	53.2648	34.2253	2.99483e-209	208.524	5.12116e-208
chr12	31711729	31712889	1161	*	Gpr22	49.5347	65.993	4.12641e-96	95.3844	8.87178e-95
chr12	53032283	53034471	2189	*	Npas3	32.3254	12.9875	1.31023e-78	77.8827	4.42857e-77
chr12	53060466	53063881	3416	*	Npas3	33.4894	12.0924	4.38684e-73	72.3578	1.23563e-71
chr12	53063968	53066130	2163	*	Npas3	52.4985	26.7116	1.24418e-125	124.905	7.00886e-124
chr12	53291226	53293687	2462	*	Npas3	50.4189	100	0	615	0
chr12	56386203	56389208	3006	*	Mbip	28.7294	100	0	615	0
chr12	56301003	56302871	1869	*	Nkx2-1	58.9791	30.2849	1.38535e-151	150.858	1.56167e-150
chr12	56338675	56339727	1053	*	Nkx2-1	42.8853	8.29433	5.37999e-41	40.2692	3.17675e-40
chr12	56386203	56389208	3006	*	Nkx2-1	70.3437	100	0	615	0
chr12	56531816	56534937	3122	*	Nkx2-1	100	100	3.70157e-116	115.432	2.86872e-115
chr12	70104605	70107247	2643	*	Nin	100	100	6.47695e-06	5.18863	5.82926e-05
chr12	71310058	71312290	2233	*	Dact1	100	100	5.36251e-30	29.2706	2.95931e-29
chr12	71531930	71535203	3274	*	Dact1	33.7487	73.3944	2.51654e-173	172.599	1.24988e-171
chr12	71531930	71535203	3274	*	Daam1	37.217	97.0835	7.11407e-212	211.148	6.1181e-210
chr12	72264684	72266362	1679	*	Rtn1	27.7456	95.1996	1.48453e-182	181.828	9.42678e-181
chr12	79748989	79752873	3885	*	Zfp36l1	41.5635	23.412	1.25855e-142	141.9	1.67806e-141
chr12	79806730	79809051	2322	*	Zfp36l1	32.7658	7.0942	7.91436e-42	41.1016	4.08483e-41
chr12	79837871	79840751	2881	*	Zfp36l1	58.4131	42.6408	2.0881e-261	260.68	3.71218e-260
chr12	79845623	79847693	2071	*	Zfp36l1	49.1661	43.2011	7.22471e-265	264.141	1.44494e-263
chr12	79858919	79860533	1615	*	Zfp36l1	31.4309	7.976	2.82736e-47	46.5486	1.55993e-46
chr12	79878579	79881318	2740	*	Zfp36l1	64.7548	100	0	615	0
chr12	79910245	79912412	2168	*	Zfp36l1	66.9299	100	0	615	0
chr12	79969416	79972396	2981	*	Zfp36l1	43.5108	29.2976	5.53672e-179	178.257	8.05341e-178
chr12	79988754	79991921	3168	*	Zfp36l1	31.078	7.3869	1.23125e-43	42.9097	6.56669e-43
chr12	80020441	80024178	3738	*	Zfp36l1	62.9731	100	0	615	0
chr12	80060052	80065359	5308	*	Zfp36l1	80.1932	100	0	615	0
chr12	80108663	80113068	4406	*	Zfp36l1	100	100	2.11e-30	29.6757	9.64572e-30
chr12	80343870	80345554	1685	*	Zfp36l1	32.514	15.3488	8.08807e-93	92.0922	8.08807e-92
chr12	80020441	80024178	3738	*	Actn1	27.3652	100	0	615	0
chr12	80060052	80065359	5308	*	Actn1	35.5765	100	0	615	0
chr12	84010893	84012404	1512	*	Acot1	33.5805	10.3125	2.3797e-20	19.6235	2.3797e-19
chr12	84179802	84182525	2724	*	Acot1	25.6457	24.327	7.40838e-41	40.1303	1.33351e-39
chr12	84179802	84182525	2724	*	Elmsan1	25.2388	40.2316	3.87167e-107	106.412	2.11006e-105
chr12	84277374	84279746	2373	*	Elmsan1	33.7833	11.55	5.61829e-32	31.2504	5.56722e-31
chr12	86814141	86817850	3710	*	Vash1	27.9973	4.0657	4.06228e-23	22.3912	2.16655e-22
chr12	98561543	98565554	4012	*	Kcnk10	32.3896	100	0	615	0
chr12	98576878	98578546	1669	*	Kcnk10	100	100	4.62405e-18	17.335	8.03428e-17
chr12	98561543	98565554	4012	*	Ptpn21	48.3882	100	9.15205e-221	220.038	1.40942e-218
chr13	104034300	104037201	2902	*	Adamts6	49.0599	100	2.34e-78	77.6308	2.223e-76
chr13	110017376	110020516	3141	*	Rab3c	25.667	43.7314	2.34605e-124	123.63	3.02854e-123
chr13	110017376	110020516	3141	*	Plk2	36.0031	14.4121	3.21518e-43	42.4928	2.44711e-42
chr13	114838085	114839777	1693	*	Itga2	34.0372	100	1.12466e-127	126.949	8.65988e-126
chr13	114922034	114924600	2567	*	Itga2	50.7629	96.6685	1.58125e-123	122.801	6.08781e-122
chr13	114991688	114993797	2110	*	Itga2	32.5108	3.7867	6.98004e-08	7.15614	4.47886e-07
chr13	116295863	116298325	2463	*	Isl1	30.1964	5.91948	1.08118e-14	13.9661	4.15402e-14
chr13	116302631	116307241	4611	*	Isl1	39.7251	17.1529	1.18316e-19	18.927	4.79837e-19
chr13	116311440	116315028	3589	*	Isl1	100	100	6.58202e-23	22.1816	3.43205e-22
chr13	116704879	116710210	5332	*	Isl1	49.6119	28.8085	2.77879e-28	27.5561	1.69043e-27
chr13	116710269	116713013	2745	*	Isl1	38.6333	15.8658	1.45023e-20	19.8386	6.61667e-20
chr13	15464420	15470720	6301	*	Gli3	100	100	4.64232e-221	220.333	5.63711e-220
chr13	15485484	15488742	3259	*	Gli3	43.3494	21.3553	5.23175e-40	39.2814	3.17642e-39
chr13	15540466	15547042	6577	*	Gli3	83.107	100	0	615	0
chr13	15555785	15557528	1744	*	Gli3	49.8295	29.0015	2.04785e-143	142.689	1.74067e-142
chr13	15620103	15622974	2872	*	Gli3	60.2096	41.2495	1.35513e-222	221.868	1.91977e-221
chr13	15623124	15625665	2542	*	Gli3	63.0426	44.5923	4.95721e-238	237.305	8.42726e-237
chr13	15705793	15708786	2994	*	Gli3	72.8877	100	0	615	0
chr13	21939814	21941753	1940	*	Hist1h1b	26.528	36.2549	1.81797e-21	20.7404	4.76433e-21
chr13	22028292	22030467	2176	*	Hist1h1b	32.7462	45.4003	5.34837e-26	25.2718	1.76729e-25
chr13	22028292	22030467	2176	*	Hist1h3i	26.1596	33.1799	6.65658e-11	10.1767	2.19956e-10
chr13	23582473	23587507	5035	*	Hist1h4d	100	100	3.48669e-30	29.4576	1.90938e-29
chr13	24575796	24577509	1714	*	C530050E15Rik	40.9281	38.0712	2.07439e-31	30.6831	3.16344e-30
chr13	24602832	24606499	3668	*	C530050E15Rik	45.2176	48.1697	9.17688e-39	38.0373	1.86596e-37
chr13	24628522	24630373	1852	*	C530050E15Rik	50.9077	62.9517	1.57636e-49	48.8023	4.80789e-48
chr13	24647801	24649518	1718	*	C530050E15Rik	49.4451	100	1.6491e-76	75.7828	1.00595e-74
chr13	24654627	24656128	1502	*	C530050E15Rik	31.4341	56.4727	8.24185e-45	44.084	2.01101e-43
chr13	24685889	24688189	2301	*	C530050E15Rik	25.3354	21.2072	3.96366e-19	18.4019	5.37296e-18
chr13	28945164	28949168	4005	*	Sox4	100	100	3.50317e-43	42.4555	5.22556e-42
chr13	34147600	34151296	3697	*	Nqo2	29.0535	3.65786	4.52741e-09	8.34415	6.88167e-08
chr13	34237706	34240790	3085	*	Nqo2	49.375	69.7603	9.37806e-77	76.0279	3.56366e-75
chr13	34247509	34250380	2872	*	Nqo2	44.8393	100	1.02107e-107	106.991	7.76017e-106
chr13	34076079	34078122	2044	*	Tubb2a	100	100	8.41949e-92	91.0747	2.46972e-90
chr13	34086881	34089794	2914	*	Tubb2a	44.8405	61.5353	2.22099e-103	102.653	9.77234e-102
chr13	36281673	36284937	3265	*	Nrn1	48.8347	45.5415	1.36648e-279	278.864	1.87403e-278
chr13	36293063	36294425	1363	*	Nrn1	44.1867	100	0	615	0
chr13	36295361	36296894	1534	*	Nrn1	29.3492	6.29314	2.45014e-37	36.6108	7.35043e-37
chr13	36468616	36470545	1930	*	Nrn1	35.0952	100	0	615	0
chr13	46005560	46007531	1972	*	Rbm24	42.3045	16.7476	3.36797e-13	12.4726	1.99149e-12
chr13	46632786	46635115	2330	*	Rbm24	40.4542	14.472	2.51405e-07	6.59963	8.33929e-07
chr13	46974549	46976501	1953	*	Kif13a	41.1773	25.849	8.58124e-31	30.0665	3.04634e-29
chr13	49145152	49146801	1650	*	Wnk2	100	100	3.90077e-61	60.4088	5.53909e-60
chr13	49315832	49318476	2645	*	Fgd3	58.6102	100	0	615	0
chr13	49315832	49318476	2645	*	Bicd2	25.4543	100	2.70604e-27	26.5677	3.16607e-25
chr13	51579808	51581830	2023	*	Shc3	34.4956	42.6377	4.65085e-124	123.332	1.36735e-122
chr13	51760649	51762836	2188	*	Shc3	25.7261	100	5.61194e-287	286.251	8.24955e-285
chr13	51846583	51850662	4080	*	Gadd45g	100	100	7.79833e-103	102.108	1.65993e-101
chr13	51916363	51922797	6435	*	Gadd45g	35.6067	100	0	615	0
chr13	52865757	52867855	2099	*	Nfil3	34.4419	100	4.56928e-187	186.34	7.6307e-185
chr13	52975574	52981110	5537	*	Nfil3	100	100	5.9616e-34	33.2246	7.11134e-33
chr13	53152731	53155464	2734	*	Ror2	36.2795	100	9.78423e-306	305.009	1.55569e-303
chr13	54321967	54324960	2994	*	Cplx2	28.1877	72.6604	1.75891e-180	179.755	3.86961e-179
chr13	54873550	54875710	2161	*	Rnf44	37.0969	53.0862	3.69908e-16	15.4319	3.01475e-14
chr13	54873550	54875710	2161	*	Gprin1	31.7982	13.8343	5.31904e-17	16.2742	2.18512e-16
chr13	54955017	54957183	2167	*	Tspan17	25.4815	86.875	3.45534e-41	40.4615	9.95139e-40
chr13	54754934	54756235	1302	*	Unc5a	32.1479	42.0467	6.36932e-34	33.1959	1.17377e-32
chr13	54817160	54819514	2355	*	Unc5a	25.6572	30.9417	3.65073e-26	25.4376	4.28131e-25
chr13	54967024	54968802	1779	*	Unc5a	25.5595	13.4749	5.82292e-14	13.2349	4.41857e-13
chr13	54873550	54875710	2161	*	Nsd1	27.9485	13.0203	8.68926e-21	20.061	2.09473e-20
chr13	54955017	54957183	2167	*	Nsd1	25.5462	13.9952	3.67919e-22	21.4342	9.93381e-22
chr13	55468705	55475981	7277	*	Dbn1	34.1646	31.0978	1.47759e-42	41.8304	2.40636e-41
chr13	55482386	55488112	5727	*	Dbn1	100	100	9.88076e-131	130.005	1.12641e-128
chr13	55468705	55475981	7277	*	Ddx41	26.2217	21.3956	1.04314e-20	19.9817	8.34515e-20
chr13	56207583	56209903	2321	*	Neurog1	51.8575	59.1421	4.92018e-111	110.308	2.7553e-109
chr13	56220603	56224521	3919	*	Neurog1	45.5292	37.1207	1.05842e-70	69.9753	2.22268e-69
chr13	59909920	59911536	1617	*	Gas1	38.7073	100	0	615	0
chr13	59925146	59928814	3669	*	Gas1	45.5458	18.2711	2.73576e-97	96.5629	1.91503e-96
chr13	59968395	59972901	4507	*	Gas1	51.2584	100	0	615	0
chr13	59991905	59993668	1764	*	Gas1	31.9252	100	0	615	0
chr13	60044485	60046524	2040	*	Gas1	34.4324	41.4069	7.45896e-254	253.127	9.96788e-253
chr13	60046869	60048974	2106	*	Gas1	33.0873	45.3823	2.09331e-278	277.679	3.07717e-277
chr13	60050266	60051872	1607	*	Gas1	59.0221	100	0	615	0
chr13	60084041	60085936	1896	*	Gas1	49.2797	23.0058	1.65521e-121	120.781	1.28061e-120
chr13	60109689	60111322	1634	*	Gas1	49.0029	23.3486	2.51915e-142	141.599	2.31447e-141
chr13	60122017	60123883	1867	*	Gas1	36.8586	100	0	615	0
chr13	60124841	60126915	2075	*	Gas1	37.8488	21.4612	1.14306e-130	129.942	9.88408e-130
chr13	60132202	60134747	2546	*	Gas1	53.1635	27.9305	4.52113e-145	144.345	4.74718e-144
chr13	60170509	60174654	4146	*	Gas1	100	100	2.627e-224	223.581	3.21807e-223
chr13	63512872	63516308	3437	*	Ptch1	44.4021	100	2.69023e-281	280.57	3.12066e-279
chr13	63542427	63546171	3745	*	Ptch1	25.3039	1.83972	4.46079e-07	6.35059	1.91649e-06
chr13	63550889	63557585	6697	*	Ptch1	40.1716	38.6751	5.57879e-110	109.253	1.29428e-108
chr13	63561635	63564707	3073	*	Ptch1	100	100	4.37473e-82	81.359	8.4578e-81
chr13	63567486	63570030	2545	*	Ptch1	100	100	6.25216e-118	117.204	1.81313e-116
chr13	69770299	69771849	1551	*	Ube2ql1	27.9104	16.1871	3.84957e-50	49.4146	1.34735e-48
chr13	78161643	78166735	5093	*	Nr2f1	40.6271	38.9347	3.39407e-54	53.4693	2.27141e-53
chr13	78167099	78169262	2164	*	Nr2f1	28.6398	46.5641	2.82302e-64	63.5493	2.45603e-63
chr13	78177174	78183223	6050	*	Nr2f1	100	100	2.16442e-106	105.665	4.70761e-105
chr13	78184910	78196090	11181	*	Nr2f1	100	100	7.02619e-14	13.1533	1.74651e-13
chr13	78202609	78206101	3493	*	Nr2f1	100	100	7.08729e-135	134.15	3.08297e-133
chr13	78206541	78212745	6205	*	Nr2f1	37.7565	26.1225	2.87343e-37	36.5416	1.31573e-36
chr13	81627580	81631274	3695	*	Adgrv1	74.3312	100	0	615	0
chr13	81640423	81642436	2014	*	Adgrv1	29.9429	14.8868	4.15155e-90	89.3818	1.14168e-88
chr13	94036885	94038570	1686	*	Lhfpl2	33.422	31.5599	6.75221e-18	17.1706	1.8366e-16
chr13	95867615	95870828	3214	*	F2r	31.6941	100	4.21164e-113	112.376	5.64359e-111
chr13	95806553	95808055	1503	*	Iqgap2	25.5846	26.6165	8.71912e-163	162.06	5.49304e-161
chr13	95867615	95870828	3214	*	Iqgap2	44.4034	100	0	615	0
chr13	98888907	98891164	2258	*	Tnpo1	100	100	5.66002e-12	11.2472	2.96585e-11
chr13	99473749	99476643	2895	*	Map1b	47.684	27.1958	1.10764e-08	7.9556	2.47693e-08
chr14	101493385	101495417	2033	*	Tbc1d4	28.6903	100	0	615	0
chr14	103762710	103765293	2584	*	Ednrb	72.0581	100	0	615	0
chr14	103776867	103779926	3060	*	Ednrb	53.8381	30.7699	1.3192e-176	175.88	3.13969e-175
chr14	103898232	103900725	2494	*	Ednrb	57.1378	43.2499	1.84773e-265	264.733	7.32932e-264
chr14	105894395	105896837	2443	*	Spry2	100	100	6.81904e-15	14.1663	1.24447e-13
chr14	118050723	118051733	1011	*	Dct	100	100	8.37477e-54	53.077	2.02191e-52
chr14	120803005	120806461	3457	*	Ipo5	26.5732	100	5.80589e-191	190.236	8.30242e-189
chr14	120911094	120913725	2632	*	Ipo5	100	100	1.38661e-30	29.858	2.47856e-29
chr14	121198002	121200516	2515	*	Stk24	26.5205	42.559	5.47576e-56	55.2616	2.82914e-54
chr14	11874411	11876182	1772	*	Ptprg	53.293	76.841	1.94193e-218	217.712	7.31459e-217
chr14	122224992	122228373	3382	*	Clybl	28.967	2.19151	0.000196065	3.7076	0.000931307
chr14	122372890	122376162	3273	*	Clybl	45.2558	100	5.14034e-89	88.289	3.41833e-87
chr14	122224992	122228373	3382	*	Gm5089	59.0678	38.6977	8.25617e-07	6.08322	5.54343e-06
chr14	122255199	122257798	2600	*	Gm5089	50.3733	28.233	1.28121e-08	7.89238	9.03251e-08
chr14	122372890	122376162	3273	*	Gm5089	72.5526	100	4.38216e-38	37.3583	1.54471e-36
chr14	122452866	122456179	3314	*	Gm5089	100	100	2.92782e-06	5.53346	1.72009e-05
chr14	122581653	122583371	1719	*	Gm5089	44.8744	21.6144	4.2179e-06	5.3749	2.3789e-05
chr14	122224992	122228373	3382	*	Zic5	57.5181	38.5727	1.18326e-86	85.9269	9.26885e-86
chr14	122228630	122231545	2916	*	Zic5	34.7134	11.881	4.88206e-52	51.3114	2.75348e-51
chr14	122255199	122257798	2600	*	Zic5	40.0161	23.0917	3.30361e-141	140.481	4.23463e-140
chr14	122372890	122376162	3273	*	Zic5	70.7924	100	0	615	0
chr14	122581653	122583371	1719	*	Zic5	40.8326	25.4983	4.67861e-156	155.33	6.59685e-155
chr14	122224992	122228373	3382	*	Zic2	48.2819	26.1822	3.30907e-70	69.4803	3.0664e-69
chr14	122228630	122231317	2688	*	Zic2	34.6301	9.85388	9.62615e-43	42.0165	6.3716e-42
chr14	122255199	122257798	2600	*	Zic2	37.1562	16.1146	1.58814e-97	96.7991	1.8396e-96
chr14	122372890	122376162	3273	*	Zic2	57.9493	49.2455	3.42836e-302	301.465	1.58847e-300
chr14	122476950	122486484	9535	*	Zic2	100	100	0	615	0
chr14	122581653	122583371	1719	*	Zic2	40.3988	22.507	5.15164e-137	136.288	8.95098e-136
chr14	12176997	12178387	1391	*	Fezf2	40.0152	15.3446	8.91655e-80	79.0498	3.32344e-79
chr14	12201595	12202914	1320	*	Fezf2	28.1564	7.46599	6.69378e-44	43.1743	1.86064e-43
chr14	12217855	12219413	1559	*	Fezf2	34.6082	16.4409	2.31263e-99	98.6359	9.72491e-99
chr14	12299038	12301290	2253	*	Fezf2	40.8269	16.3265	1.04485e-79	78.9809	3.80791e-79
chr14	12336378	12344598	8221	*	Fezf2	100	100	0	615	0
chr14	12386531	12392152	5622	*	Fezf2	48.4883	25.5939	1.05769e-81	80.9756	4.03398e-81
chr14	12392397	12395829	3433	*	Fezf2	46.8168	23.572	1.74269e-31	30.7588	4.39693e-31
chr14	12529294	12531837	2544	*	Fezf2	38.0755	35.9005	1.29197e-219	218.889	1.41255e-218
chr14	12876057	12877738	1682	*	Cadps	34.0238	57.2854	2.25218e-92	91.6474	1.18239e-90
chr14	19718140	19720950	2811	*	Nid2	30.882	40.391	5.91474e-24	23.2281	2.14902e-22
chr14	19919398	19922570	3173	*	Nid2	53.3609	33.3496	2.23434e-16	15.6508	6.08859e-15
chr14	20223772	20227188	3417	*	Nid2	57.1209	37.7743	2.96023e-12	11.5287	5.37775e-11
chr14	19919398	19922570	3173	*	Kcnk5	50.2099	94.8411	5.74868e-241	240.24	4.05282e-239
chr14	19941824	19943393	1570	*	Kcnk5	26.2454	8.47243	5.67454e-24	23.2461	6.1547e-23
chr14	20223772	20227188	3417	*	Kcnk5	56.8726	100	6.28548e-254	253.202	8.86252e-252
chr14	21251025	21254918	3894	*	Kat6b	27.9636	22.932	1.48662e-139	138.828	4.34093e-138
chr14	21966753	21969707	2955	*	Zfp503	33.1018	45.9333	5.73334e-282	281.242	2.90489e-280
chr14	21981057	21984180	3124	*	Zfp503	35.2836	6.401	1.71791e-16	15.765	1.37433e-15
chr14	21984357	21989274	4918	*	Zfp503	100	100	3.62552e-53	52.4406	4.23906e-52
chr14	21993257	21996203	2947	*	Zfp503	45.9305	19.7387	9.55592e-56	55.0197	1.21042e-54
chr14	22045632	22047027	1396	*	Zfp503	30.9722	100	0	615	0
chr14	25316406	25320898	4493	*	Zmiz1	32.3174	100	1.51003e-303	302.821	2.80865e-301
chr14	25396279	25398743	2465	*	Zmiz1	40.6051	29.3847	4.77743e-92	91.3208	4.44301e-90
chr14	25549319	25551285	1967	*	Zcchc24	37.9032	16.0914	1.23531e-97	96.9082	2.47063e-96
chr14	25602743	25605476	2734	*	Zcchc24	39.0048	31.4827	1.14404e-192	191.942	4.57618e-191
chr14	25734308	25736033	1726	*	Zcchc24	28.1848	14.5121	6.97416e-88	87.1565	1.04612e-86
chr14	25764754	25767176	2423	*	Zcchc24	56.4122	40.9401	4.61506e-251	250.336	2.76904e-249
chr14	27093570	27095249	1680	*	Fam208a	30.3871	100	1.1229e-26	25.9497	1.17905e-24
chr14	34453085	34454980	1896	*	Fam35a	31.1632	13.3881	4.3701e-11	10.3595	1.51497e-09
chr14	46989293	46990701	1409	*	Cdkn3	30.005	100	1.23377e-255	254.909	1.46819e-253
chr14	48661130	48662801	1672	*	Otx2os1	100	100	3.20396e-16	15.4943	2.11462e-15
chr14	48708980	48711437	2458	*	Otx2os1	38.1203	13.1642	5.74391e-53	52.2408	9.47745e-52
chr14	48750607	48755137	4531	*	Otx2os1	38.3381	13.4274	2.59042e-73	72.5866	8.5484e-72
chr14	48989258	48992952	3695	*	Otx2os1	28.911	6.98371	2.40133e-41	40.6195	3.04784e-40
chr14	52106437	52107494	1058	*	Ndrg2	25.6508	51.8652	6.59585e-59	58.1807	7.25544e-58
chr14	54331575	54333562	1988	*	Abhd4	50.0807	100	2.42599e-259	258.615	2.93544e-257
chr14	54227395	54229997	2603	*	Rem2	38.2046	47.9086	1.30263e-81	80.8852	4.29868e-80
chr14	54602383	54604247	1865	*	Rem2	28.6386	4.19216	1.24795e-10	9.9038	9.68997e-10
chr14	54331575	54333562	1988	*	Haus4	39.0062	100	0	615	0
chr14	54331575	54333562	1988	*	Ajuba	74.6115	100	0	615	0
chr14	54571486	54576481	4996	*	Ajuba	100	100	0	615	0
chr14	55026937	55030118	3182	*	Pabpn1	40.4607	100	5.66574e-143	142.247	7.13884e-141
chr14	55026937	55030118	3182	*	Slc22a17	37.8587	100	9.28529e-140	139.032	2.85523e-138
chr14	55026937	55030118	3182	*	Zfhx2	37.4932	100	1.16922e-191	190.932	1.39138e-189
chr14	55026937	55030118	3182	*	Ap1g2	41.7064	15.7834	2.18762e-07	6.66003	4.45337e-07
chr14	55059530	55063581	4052	*	Ap1g2	29.7182	34.9822	1.62824e-14	13.7883	5.9877e-14
chr14	54771870	54773201	1332	*	Jph4	25.9717	100	1.32307e-142	141.878	3.7046e-141
chr14	55026937	55030118	3182	*	Jph4	43.5564	58.0305	1.22607e-84	83.9115	1.24836e-83
chr14	55071268	55073142	1875	*	Jph4	28.4639	8.75935	1.38135e-16	15.8597	5.15705e-16
chr14	55076822	55080513	3692	*	Jph4	26.1267	16.7649	1.21138e-27	26.9167	5.427e-27
chr14	55088862	55090222	1361	*	Jph4	26.2775	15.2261	1.61683e-25	24.7913	6.70684e-25
chr14	55096508	55098795	2288	*	Jph4	30.3107	6.35944	2.85089e-13	12.545	9.67575e-13
chr14	55026937	55030118	3182	*	Carmil3	26.9095	13.5006	1.76772e-81	80.7526	9.6804e-81
chr14	55962538	55964385	1848	*	Nfatc4	32.7991	24.706	3.56787e-60	59.4476	7.49253e-59
chr14	59626151	59628807	2657	*	Shisa2	100	100	1.66572e-137	136.778	4.45581e-136
chr14	59736095	59738809	2715	*	Shisa2	56.4574	100	0	615	0
chr14	59968962	59971947	2986	*	Shisa2	39.2274	100	0	615	0
chr14	60299844	60302054	2211	*	Spata13	34.3912	13.4797	5.70111e-41	40.244	8.03339e-40
chr14	60361052	60362745	1694	*	Spata13	34.9697	14.9274	3.82718e-45	44.4171	6.59125e-44
chr14	60398193	60399777	1585	*	Spata13	30.5519	10.1186	2.7832e-31	30.5555	3.59496e-30
chr14	60528708	60531133	2426	*	Spata13	28.2669	40.4716	8.93166e-119	118.049	2.30735e-117
chr14	60553283	60555561	2279	*	Spata13	46.5988	73.4173	9.63159e-214	213.016	7.46448e-212
chr14	60641011	60644430	3420	*	Spata13	52.9715	100	2.28159e-290	289.642	3.53646e-288
chr14	60752537	60754495	1959	*	Spata13	29.6545	14.6127	3.0923e-44	43.5097	4.79306e-43
chr14	60752537	60754495	1959	*	Tnfrsf19	51.0478	100	0	615	0
chr14	61004515	61006207	1693	*	Tnfrsf19	60.1339	100	0	615	0
chr14	61011371	61014004	2634	*	Tnfrsf19	69.4217	100	0	615	0
chr14	61017798	61018871	1074	*	Tnfrsf19	38.8099	27.7997	6.57577e-170	169.182	1.86752e-168
chr14	61042990	61046364	3375	*	Tnfrsf19	100	100	0	615	0
chr14	61235494	61237945	2452	*	Tnfrsf19	25.974	18.617	3.29847e-113	112.482	5.85479e-112
chr14	61330035	61332029	1995	*	Tnfrsf19	27.7677	9.5988	1.59753e-57	56.7966	2.06227e-56
chr14	62322215	62323640	1426	*	Dleu7	35.208	49.8888	1.28308e-114	113.892	3.10506e-113
chr14	62388361	62390835	2475	*	Dleu7	37.3401	67.1732	2.20787e-153	152.656	8.90508e-152
chr14	62415041	62417676	2636	*	Dleu7	25.8017	100	5.27745e-227	226.278	6.38571e-225
chr14	62322215	62323640	1426	*	Gucy1b2	26.3019	53.2291	3.95403e-106	105.403	1.62115e-104
chr14	62583422	62586381	2960	*	Fam124a	29.9123	90.5112	1.40359e-86	85.8528	8.21101e-85
chr14	64323129	64324504	1376	*	Mir124a-1hg	40.0003	17.0489	1.22403e-80	79.9122	1.42e-79
chr14	64372621	64374178	1558	*	Mir124a-1hg	27.3437	4.33209	8.91953e-25	24.0497	5.16718e-24
chr14	64376959	64379938	2980	*	Mir124a-1hg	77.7672	100	0	615	0
chr14	64453242	64454702	1461	*	Mir124a-1hg	39.1213	16.0072	3.93166e-35	34.4054	2.75216e-34
chr14	64532933	64534984	2052	*	Mir124a-1hg	29.8406	10.6972	4.29133e-64	63.3674	4.24084e-63
chr14	64573295	64575127	1833	*	Mir124a-1hg	39.289	23.4835	4.46582e-143	142.35	9.37822e-142
chr14	64580581	64583513	2933	*	Mir124a-1hg	41.2219	18.4965	5.64505e-54	53.2483	4.74184e-53
chr14	64591022	64596753	5732	*	Mir124a-1hg	100	100	0	615	0
chr14	64596765	64598923	2159	*	Mir124a-1hg	60.5551	41.4067	2.07343e-202	201.683	6.96674e-201
chr14	64817162	64818819	1658	*	Mir124a-1hg	35.5221	26.2155	5.94942e-160	159.226	1.66584e-158
chr14	64833494	64835360	1867	*	Mir124a-1hg	28.6478	5.90325	1.75833e-34	33.7549	1.1816e-33
chr14	65244854	65246204	1351	*	Zfp395	25.0075	70.739	3.91291e-85	84.4075	1.63038e-83
chr14	65331144	65332901	1758	*	Zfp395	26.6504	16.9496	1.79228e-24	23.7466	4.48069e-23
chr14	65402090	65405509	3420	*	Zfp395	26.2236	75.5935	1.31179e-90	89.8821	8.19866e-89
chr14	65117461	65118925	1465	*	Pnoc	25.7997	48.2087	1.23025e-44	43.91	3.81379e-43
chr14	65421827	65425387	3561	*	Pnoc	100	100	7.70602e-08	7.11317	6.37031e-07
chr14	66931037	66932921	1885	*	Pnma2	30.8369	25.1818	4.64287e-24	23.3332	9.75002e-23
chr14	66933720	66935651	1932	*	Pnma2	30.9767	100	1.09633e-84	83.9601	1.61161e-82
chr14	69967187	69970682	3496	*	Sorbs3	37.4363	17.3921	9.7143e-11	10.0126	2.08163e-09
chr14	70658108	70660326	2219	*	Dmtn	29.1425	6.57806	3.6538e-08	7.43725	5.61772e-07
chr14	74883702	74885737	2036	*	Esd	39.067	100	1.90305e-159	158.721	2.13142e-157
chr14	75245249	75247166	1918	*	Siah3	30.5134	30.9508	3.03119e-80	79.5184	5.56981e-79
chr14	75430802	75432147	1346	*	Siah3	25.6955	34.0696	3.74434e-88	87.4266	7.86312e-87
chr14	75455941	75461184	5244	*	Siah3	100	100	1.01349e-176	175.994	7.44918e-175
chr14	75481935	75484172	2238	*	Siah3	45.9449	53.92	1.73332e-138	137.761	6.36996e-137
chr14	75502154	75503187	1034	*	Siah3	33.2644	19.4	5.89822e-51	50.2293	5.78026e-50
chr14	75516155	75519497	3343	*	Siah3	35.91	64.4931	2.68372e-165	164.571	1.31502e-163
chr14	75526679	75528507	1829	*	Siah3	46.917	100	2.47835e-255	254.606	3.64318e-253
chr14	75564958	75568118	3161	*	Siah3	35.0634	21.921	2.39002e-57	56.6216	2.50952e-56
chr14	75634842	75636888	2047	*	Siah3	28.1748	25.9263	1.66819e-67	66.7778	2.72471e-66
chr14	77272109	77274532	2424	*	Enox1	29.5194	100	0	615	0
chr14	77377112	77378895	1784	*	Enox1	100	100	6.03368e-07	6.21942	2.4429e-06
chr14	77592531	77594735	2205	*	Enox1	31.6856	100	0	615	0
chr14	79202308	79205315	3008	*	Vwa8	36.9403	100	1.7842e-277	276.749	2.28378e-275
chr14	79202308	79205315	3008	*	Rgcc	53.2804	100	0	615	0
chr14	98071384	98074507	3124	*	Dach1	42.4865	100	0	615	0
chr15	100952458	100955301	2844	*	Fignl2	31.7832	29.7481	2.78252e-20	19.5556	1.53488e-19
chr15	101065936	101069228	3293	*	Fignl2	28.9936	67.3535	9.79982e-42	41.0088	1.39647e-40
chr15	102690918	102695173	4256	*	Map3k12	28.8174	6.651	5.70764e-39	38.2435	3.79682e-38
chr15	102741750	102748614	6865	*	Map3k12	35.2315	16.1825	7.34452e-98	97.134	1.87285e-96
chr15	103517715	103520691	2977	*	Itga5	26.5655	100	3.95536e-231	230.403	5.30018e-229
chr15	103517715	103520691	2977	*	Ppp1r1a	37.6182	100	0	615	0
chr15	10654090	10657047	2958	*	Dnajc21	28.6135	100	1.26784e-130	129.897	1.03963e-128
chr15	10654090	10657047	2958	*	Rai14	47.0092	100	0	615	0
chr15	13392188	13394302	2115	*	Cdh6	63.7352	100	0	615	0
chr15	25277782	25279461	1680	*	Myo10	35.3345	8.15075	1.2593e-48	47.8999	1.9771e-47
chr15	25753071	25756971	3901	*	Myo10	100	100	0	615	0
chr15	25757399	25766309	8911	*	Myo10	74.6406	100	0	615	0
chr15	25772934	25777349	4416	*	Myo10	72.0662	100	0	615	0
chr15	27013489	27015278	1790	*	Fbxl7	48.2363	100	0	615	0
chr15	31898191	31900156	1966	*	Snhg18	36.7303	44.278	7.58205e-272	271.12	3.18446e-270
chr15	32002180	32004920	2741	*	Snhg18	58.1809	100	0	615	0
chr15	32567995	32569928	1934	*	Sdc2	35.9113	100	0	615	0
chr15	39391165	39393234	2070	*	Rims2	26.4025	100	3.50998e-41	40.4547	2.63249e-39
chr15	44702764	44707818	5055	*	Sybu	28.4448	7.64314	9.15434e-25	24.0384	7.32347e-24
chr15	50697214	50699174	1961	*	Trps1	46.2519	37.8833	1.90596e-232	231.72	5.46376e-231
chr15	53310282	53313075	2794	*	Ext1	26.3312	100	8.5249e-289	288.069	8.6954e-287
chr15	53341902	53344651	2750	*	Ext1	100	100	1.00824e-160	159.996	5.14203e-159
chr15	57726488	57729420	2933	*	Zhx2	34.5082	12.908	4.31981e-78	77.3645	1.36074e-76
chr15	57732501	57734780	2280	*	Zhx2	48.5342	100	0	615	0
chr15	57757619	57759599	1981	*	Zhx2	38.2381	19.9235	2.12647e-121	120.672	1.33967e-119
chr15	57974600	57977579	2980	*	Zhx2	28.9512	5.07193	1.02096e-29	28.991	1.42934e-28
chr15	57974600	57977579	2980	*	Atad2	25.5064	6.19069	1.48792e-36	35.8274	1.85314e-35
chr15	64116899	64119620	2722	*	Asap1	29.0459	11.589	7.12839e-14	13.147	1.73933e-12
chr15	64380192	64382966	2775	*	Asap1	100	100	2.64631e-15	14.5774	8.07126e-14
chr15	66514160	66515638	1479	*	Sla	55.0864	44.1639	1.6272e-10	9.78856	3.38458e-09
chr15	66679037	66680815	1779	*	Sla	60.3348	42.0971	1.01986e-07	6.99146	1.06065e-06
chr15	66730232	66732000	1769	*	Sla	60.1653	41.8994	8.56633e-05	4.06721	0.000468894
chr15	66850288	66852166	1879	*	Sla	69.703	100	2.44425e-18	17.6119	2.54202e-16
chr15	66882690	66884190	1501	*	Sla	72.7295	69.8973	4.03543e-14	13.3941	1.04921e-12
chr15	67057763	67059545	1783	*	Sla	57.9335	39.2974	4.05472e-05	4.39204	0.000248053
chr15	67244481	67246812	2332	*	St3gal1	35.3831	16.4657	1.03257e-15	14.9861	6.88379e-15
chr15	74534691	74539076	4386	*	Adgrb1	33.698	74.8766	3.67055e-34	33.4353	1.92092e-32
chr15	75574607	75576120	1514	*	Rhpn1	25.9146	16.8952	1.4457e-37	36.8399	2.14789e-36
chr15	75633069	75635180	2112	*	Rhpn1	38.0891	19.3407	1.86202e-42	41.73	3.2275e-41
chr15	75785913	75788041	2129	*	Rhpn1	31.6165	34.1853	3.85505e-72	71.414	1.33642e-70
chr15	76076449	76077863	1415	*	Plec	30.6599	100	1.33338e-119	118.875	1.69339e-117
chr15	76516153	76521840	5688	*	Scrt1	100	100	0	615	0
chr15	76714611	76716633	2023	*	Scrt1	31.8907	2.63904	4.98307e-15	14.3025	2.60747e-14
chr15	76951905	76953227	1323	*	Scrt1	30.5758	3.99059	4.55311e-24	23.3417	4.43928e-23
chr15	76951905	76953227	1323	*	Rbfox2	25.892	15.7888	1.5618e-22	21.8064	1.51374e-21
chr15	77149796	77153779	3984	*	Rbfox2	100	100	2.67496e-17	16.5727	1.68523e-16
chr15	77353647	77357342	3696	*	Rbfox2	25.6026	50.9423	3.00252e-66	65.5225	6.30529e-65
chr15	78716625	78718236	1612	*	Elfn2	100	100	3.66878e-75	74.4355	1.11898e-73
chr15	78734871	78737648	2778	*	Elfn2	29.3504	98.6935	2.25751e-125	124.646	2.06562e-123
chr15	78631444	78635797	4354	*	Mfng	39.748	17.9481	5.88206e-37	36.2305	1.05877e-35
chr15	78682575	78685343	2769	*	Mfng	52.51	32.8536	2.57373e-112	111.589	7.72119e-111
chr15	78734871	78737648	2778	*	Mfng	42.4626	22.5175	3.46203e-137	136.461	1.55791e-135
chr15	78753988	78755623	1636	*	Mfng	33.888	11.1038	1.91087e-58	57.7188	4.29945e-57
chr15	78762630	78764421	1792	*	Mfng	29.4662	16.6699	4.50933e-101	100.346	1.15954e-99
chr15	78769457	78773267	3811	*	Mfng	100	100	0	615	0
chr15	78777645	78779858	2214	*	Mfng	42.1473	20.7503	1.04684e-35	34.9801	1.57026e-34
chr15	79192125	79194558	2434	*	Mfng	33.0904	10.1721	8.09271e-20	19.0919	5.82675e-19
chr15	79200647	79203546	2900	*	Mfng	63.3712	45.5392	2.99012e-267	266.524	1.79407e-265
chr15	79200647	79203546	2900	*	Cdc42ep1	27.55	17.7147	1.00395e-19	18.9983	2.06367e-18
chr15	78631444	78635797	4354	*	Lgals1	25.1778	10.6082	3.21554e-30	29.4927	6.78836e-29
chr15	78682575	78685343	2769	*	Lgals1	40.9087	19.3603	2.5492e-38	37.5936	6.91925e-37
chr15	78777645	78779858	2214	*	Lgals1	25.3944	3.59693	1.83384e-11	10.7366	2.17769e-10
chr15	78832018	78833614	1597	*	Lgals1	29.978	6.60247	3.24665e-18	17.4886	5.14052e-17
chr15	79192125	79194558	2434	*	Lgals1	45.819	25.1774	3.41209e-69	68.467	1.29659e-67
chr15	79200647	79203546	2900	*	Lgals1	62.4448	100	2.36139e-269	268.627	4.48664e-267
chr15	78832018	78833614	1597	*	Triobp	32.8805	4.79796	1.70175e-10	9.76911	3.55476e-09
chr15	79192125	79194558	2434	*	Triobp	46.2795	100	3.74983e-95	94.426	3.52484e-93
chr15	79200647	79203546	2900	*	Triobp	33.2141	21.0281	6.28816e-25	24.2015	2.95543e-23
chr15	79151028	79153775	2748	*	Sox10	38.4523	16.1706	1.47336e-06	5.83169	1.72874e-05
chr15	79192125	79194558	2434	*	Sox10	25.5043	72.4575	1.51401e-43	42.8199	1.33233e-41
chr15	79200647	79203546	2900	*	Sox10	47.4449	100	2.42253e-58	57.6157	4.26365e-56
chr15	81984718	81986433	1716	*	Polr3h	34.0146	100	1.21123e-159	158.917	1.42925e-157
chr15	81717611	81719264	1654	*	Csdc2	30.3404	100	1.06598e-44	43.9723	1.25785e-42
chr15	83733877	83735769	1893	*	Pacsin2	25.5953	100	0	615	0
chr15	83844687	83849130	4444	*	Ttll1	26.2569	29.2214	6.16628e-63	62.21	7.61976e-62
chr15	83844687	83849130	4444	*	Scube1	35.0602	11.3608	2.64049e-22	21.5783	2.69e-21
chr15	83779858	83783078	3221	*	Mpped1	100	100	5.88917e-80	79.2299	3.70799e-79
chr15	83828565	83830148	1584	*	Mpped1	26.3959	100	0	615	0
chr15	83996509	83999504	2996	*	Mpped1	37.2512	100	0	615	0
chr15	84621268	84623178	1911	*	Phf21b	30.5624	37.048	2.76848e-54	53.5578	6.96074e-53
chr15	84653469	84655616	2148	*	Phf21b	31.4697	4.13811	2.39041e-08	7.62153	6.27929e-08
chr15	84814354	84816323	1970	*	Phf21b	29.2466	58.3818	4.61487e-84	83.3358	2.70739e-82
chr15	84852019	84855240	3222	*	Phf21b	100	100	1.0179e-16	15.9923	4.47876e-16
chr15	84653469	84655616	2148	*	Nup50	26.5064	4.91537	2.90589e-07	6.53672	3.82237e-06
chr15	85455438	85460049	4612	*	Fam118a	46.823	54.7383	3.31817e-42	41.4791	1.10827e-40
chr15	85460192	85465709	5518	*	Fam118a	51.9343	27.9266	1.48423e-20	19.8285	1.03278e-19
chr15	85497231	85500851	3621	*	Fam118a	30.241	38.34	1.46502e-30	29.8342	2.44658e-29
chr15	85205963	85209032	3070	*	Fbln1	100	100	6.45425e-59	58.1902	8.34087e-58
chr15	85455438	85460049	4612	*	Fbln1	28.0309	100	0	615	0
chr15	85460192	85465709	5518	*	Fbln1	27.6158	42.6677	8.65302e-262	261.063	7.26853e-260
chr15	85497231	85500851	3621	*	Fbln1	36.3013	31.5468	3.90285e-193	192.409	2.1856e-191
chr15	85455438	85460049	4612	*	Wnt7b	38.359	15.8119	2.10654e-95	94.6764	1.68523e-94
chr15	85460192	85465709	5518	*	Wnt7b	45.4159	23.9609	5.04514e-55	54.2971	2.13017e-54
chr15	85574959	85577757	2799	*	Wnt7b	100	100	1.21231e-13	12.9164	2.33256e-13
chr15	85624785	85626940	2156	*	Wnt7b	38.6545	16.0003	4.29212e-47	46.3673	1.51721e-46
chr15	85654865	85656540	1676	*	Wnt7b	26.2508	8.22202	1.70872e-48	47.7673	6.49314e-48
chr15	85668729	85672722	3994	*	Wnt7b	34.3644	10.9494	3.477e-26	25.4588	8.9577e-26
chr15	85455438	85460049	4612	*	Ppara	43.1671	17.2588	2.48342e-08	7.60495	1.24947e-07
chr15	85460192	85465709	5518	*	Ppara	35.9304	10.1278	1.23353e-10	9.90885	7.35551e-10
chr15	85668729	85672722	3994	*	Ppara	30.8506	19.5352	5.14518e-17	16.2886	4.35987e-16
chr15	8628677	8630439	1763	*	Slc1a3	33.201	36.7243	8.43822e-225	224.074	1.28984e-223
chr15	8657798	8661054	3257	*	Slc1a3	48.6365	100	0	615	0
chr15	8662829	8664731	1903	*	Slc1a3	32.7769	38.8441	6.76255e-238	237.17	1.20599e-236
chr15	8780095	8784123	4029	*	Slc1a3	49.1354	100	0	615	0
chr15	8814588	8817185	2598	*	Slc1a3	41.2504	100	0	615	0
chr15	8864753	8866524	1772	*	Slc1a3	39.8878	100	0	615	0
chr15	88838793	88840780	1988	*	Mlc1	37.0214	34.782	6.93371e-56	55.159	1.69183e-54
chr15	88854022	88855389	1368	*	Mlc1	39.0613	43.2983	1.07186e-68	67.9699	3.26917e-67
chr15	89151808	89153329	1522	*	Mlc1	58.2522	100	5.43396e-154	153.265	3.31471e-152
chr15	89151808	89153329	1522	*	Mapk12	40.4893	100	3.69683e-136	135.432	2.10719e-134
chr15	89254097	89256359	2263	*	Mapk12	30.4073	58.7861	9.89186e-82	81.0047	3.75891e-80
chr15	89531871	89534189	2319	*	Mapk8ip2	39.3062	100	9.56813e-88	87.0192	8.41996e-86
chr15	89531871	89534189	2319	*	Shank3	31.5774	100	9.9227e-14	13.0034	8.23584e-12
chr15	91015709	91019744	4036	*	Abcd2	43.3077	19.0347	1.56125e-82	81.8065	2.01228e-81
chr15	91054799	91057524	2726	*	Abcd2	28.7605	7.22066	1.78037e-42	41.7495	1.08697e-41
chr15	95421808	95424818	3011	*	Nell2	30.6475	16.4608	9.4882e-33	32.0228	1.0729e-31
chr15	95426923	95429466	2544	*	Nell2	42.1679	100	1.02335e-186	185.99	1.50433e-184
chr15	95525684	95528480	2797	*	Nell2	100	100	9.19181e-13	12.0366	3.55578e-12
chr15	97988991	97994038	5048	*	Tmem106c	25.6484	24.118	4.03519e-10	9.39414	9.55135e-09
chr15	97750035	97751446	1412	*	Col2a1	31.0793	38.244	1.58643e-69	68.7996	3.33151e-68
chr15	97988991	97994038	5048	*	Col2a1	46.0666	53.855	2.43119e-96	95.6142	1.27637e-94
chr15	97999278	98004658	5381	*	Col2a1	100	100	1.33038e-175	174.876	1.39689e-173
chr15	98628098	98629794	1697	*	Cacnb3	37.9357	13.562	2.36097e-26	25.6269	1.59366e-25
chr15	98947708	98950390	2683	*	Cacnb3	46.5582	100	3.94764e-179	178.404	2.66466e-177
chr15	98989589	98994644	5056	*	Cacnb3	42.5641	84.4219	1.34965e-151	150.87	6.07344e-150
chr15	98947708	98950390	2683	*	Arf3	34.9647	28.6469	6.85566e-40	39.164	1.07405e-38
chr15	98989589	98994644	5056	*	Arf3	31.0522	38.2404	3.41816e-52	51.4662	8.03267e-51
chr15	98796629	98800102	3474	*	Tuba1c	40.5124	100	1.37761e-205	204.861	2.23173e-203
chr15	98967959	98970499	2541	*	Tuba1c	32.886	6.19619	6.01594e-14	13.2207	1.21823e-12
chr15	99092663	99095902	3240	*	Tuba1c	28.6144	4.31567	3.81612e-12	11.4184	6.18211e-11
chr15	99419994	99421868	1875	*	Tuba1c	54.1538	32.067	5.06944e-62	61.295	2.7375e-60
chr15	98796629	98800102	3474	*	Spats2	26.5699	98.2277	1.88339e-85	84.7251	1.02959e-83
chr15	99092663	99095902	3240	*	Spats2	31.471	48.4112	1.07394e-43	42.969	2.51609e-42
chr15	99419994	99421868	1875	*	Spats2	32.5909	100	6.15789e-87	86.2106	5.04947e-85
chr15	98947708	98950390	2683	*	Kcnh3	39.7079	12.8457	2.5502e-77	76.5934	4.38635e-76
chr15	98989589	98994644	5056	*	Kcnh3	53.3048	20.15	6.47958e-116	115.188	2.78622e-114
chr15	99224793	99226518	1726	*	Kcnh3	100	100	0	615	0
chr15	99536334	99538041	1708	*	Faim2	25.5139	64.1619	6.5992e-39	38.1805	4.9164e-37
chr15	99501090	99503103	2014	*	Asic1	39.4647	53.2909	8.78666e-151	150.056	1.97072e-149
chr15	99536334	99538041	1708	*	Asic1	32.6601	77.8309	1.16435e-219	218.934	6.09344e-218
chr15	99798340	99799347	1008	*	Asic1	32.608	4.24931	1.0728e-08	7.96948	2.441e-08
chr16	17832730	17835122	2393	*	Slc7a4	44.0258	100	1.53375e-29	28.8142	1.68713e-27
chr16	18159849	18161613	1765	*	Prodh	25.3181	10.5706	1.86121e-18	17.7302	3.18733e-17
chr16	18399226	18401853	2628	*	Prodh	35.8761	77.6657	1.38743e-96	95.8578	6.33594e-95
chr16	17832730	17835122	2393	*	Rtn4r	35.3104	20.1432	5.53187e-123	122.257	3.87231e-121
chr16	18212920	18215399	2480	*	Zdhhc8	27.9489	44.8212	3.15591e-25	24.5009	1.5464e-23
chr16	18399226	18401853	2628	*	Ranbp1	29.401	100	2.32369e-277	276.634	1.70791e-275
chr16	18458943	18461001	2059	*	Tango2	28.2371	18.426	1.06117e-33	32.9742	1.22919e-32
chr16	18159849	18161613	1765	*	Arvcf	44.7039	21.5584	1.60537e-15	14.7944	3.1878e-14
chr16	18392463	18396874	4412	*	Arvcf	100	100	7.82804e-92	91.1063	5.44049e-90
chr16	18399226	18401853	2628	*	Arvcf	53.922	53.1407	5.82033e-51	50.2351	2.69675e-49
chr16	18404750	18407122	2373	*	Arvcf	33.4645	8.05627	1.74918e-05	4.75717	0.000243136
chr16	18458943	18461001	2059	*	Gp1bb	36.1661	100	1.61346e-16	15.7922	1.82321e-14
chr16	18458943	18461001	2059	*	2021-09-05	28.343	64.5296	8.68578e-61	60.0612	3.24269e-59
chr16	22388760	22390751	1992	*	Etv5	37.0606	51.0755	2.30333e-20	19.6376	8.90622e-19
chr16	25015696	25017416	1721	*	A230028O05Rik	43.2656	21.6227	5.31912e-14	13.2742	1.28723e-12
chr16	25448273	25450212	1940	*	A230028O05Rik	51.3989	100	3.10789e-42	41.5075	3.76055e-40
chr16	29881093	29884633	3541	*	Gm26569	40.8329	79.1651	3.90837e-29	28.408	2.93128e-27
chr16	29881093	29884633	3541	*	Hes1	74.842	100	0	615	0
chr16	29893009	29895355	2347	*	Hes1	44.4984	100	0	615	0
chr16	30022106	30024113	2008	*	Hes1	63.0726	44.7387	1.29854e-189	188.887	2.54839e-188
chr16	30065449	30071458	6010	*	Hes1	100	100	7.02235e-152	151.154	1.10251e-150
chr16	32515271	32517362	2092	*	Tnk2	26.6973	18.5252	6.17332e-10	9.20948	8.64265e-09
chr16	33583332	33585958	2627	*	Heg1	26.0548	2.1127	2.21163e-11	10.6553	1.00138e-10
chr16	33605116	33607891	2776	*	Heg1	27.4266	100	0	615	0
chr16	33684606	33688256	3651	*	Heg1	100	100	1.02961e-23	22.9873	9.87219e-23
chr16	33831932	33834862	2931	*	Heg1	40.6817	37.9516	1.20179e-232	231.92	6.52972e-231
chr16	33831932	33834862	2931	*	Itgb5	27.1722	57.8579	6.02248e-113	112.22	2.60472e-111
chr16	34341981	34343172	1192	*	Kalrn	28.1759	23.9198	8.11414e-32	31.0908	9.38922e-31
chr16	35584491	35589705	5215	*	Pdia5	31.7328	100	5.45405e-187	186.263	8.45377e-185
chr16	35563746	35565668	1923	*	Sema5b	41.9956	28.9794	2.24157e-177	176.649	1.66997e-175
chr16	35584491	35589705	5215	*	Sema5b	26.5904	100	0	615	0
chr16	35728324	35730220	1897	*	Sema5b	28.5231	22.7293	8.46107e-139	138.073	4.20233e-137
chr16	36769846	36771741	1896	*	Slc15a2	44.4342	99.2553	1.11991e-281	280.951	1.56787e-280
chr16	37787194	37789654	2461	*	Fstl1	28.6717	38.1758	4.26524e-108	107.37	1.49283e-106
chr16	37808609	37810075	1467	*	Fstl1	25.7739	65.7557	1.1857e-184	183.926	8.29991e-183
chr16	37999453	38001121	1669	*	Fstl1	34.3634	100	1.04478e-279	278.981	1.4627e-277
chr16	38902310	38904937	2628	*	Igsf11	100	100	4.14956e-75	74.382	9.87596e-74
chr16	38940093	38942075	1983	*	Igsf11	51.0602	100	0	615	0
chr16	38943664	38949076	5413	*	Igsf11	52.7146	100	0	615	0
chr16	42254823	42256827	2005	*	Gap43	32.647	75.331	1.86865e-188	187.728	5.23223e-187
chr16	42268593	42270338	1746	*	Gap43	33.9898	62.0138	1.45571e-155	154.837	2.71733e-154
chr16	42337401	42340722	3322	*	Gap43	100	100	4.74104e-191	190.324	1.76999e-189
chr16	42716827	42719082	2256	*	Gap43	25.9719	69.443	6.51465e-174	173.186	1.45928e-172
chr16	43285530	43287601	2072	*	Zbtb20	49.4056	28.0506	2.32598e-77	76.6334	5.9894e-76
chr16	43308200	43311297	3098	*	Zbtb20	57.1319	100	0	615	0
chr16	43340658	43342721	2064	*	Zbtb20	33.2467	8.86374	2.54391e-05	4.5945	0.000218352
chr16	43603093	43605479	2387	*	Drd3	29.5095	100	5.61915e-11	10.2503	7.47347e-09
chr16	43798832	43803029	4198	*	Drd3	29.0346	13.9271	3.8786e-06	5.41133	0.000257927
chr16	43798832	43803029	4198	*	Gramd1c	33.3946	100	4.34751e-267	266.362	5.26048e-265
chr16	44529154	44532245	3092	*	Spice1	29.6095	100	0	615	0
chr16	44660468	44662308	1841	*	Spice1	25.8241	100	0	615	0
chr16	44686577	44689366	2790	*	Spice1	28.3159	100	0	615	0
chr16	52449546	52452642	3097	*	Alcam	100	100	1.7013e-224	223.769	2.66536e-223
chr16	56056278	56058213	1936	*	Nfkbiz	45.3087	38.5518	1.25467e-17	16.9015	5.72444e-17
chr16	63816423	63818386	1964	*	Epha3	25.9775	27.5964	1.07445e-168	167.969	9.05606e-168
chr16	70147093	70148797	1705	*	Gbe1	39.9423	82.1634	2.01515e-29	28.6957	7.15376e-28
chr16	76317848	76323000	5153	*	Nrip1	32.9147	71.7869	1.64773e-37	36.7831	7.33241e-36
chr16	76369508	76373121	3614	*	Nrip1	100	100	7.54187e-05	4.12252	0.000516328
chr16	77291117	77293393	2277	*	Usp25	44.3466	100	0	615	0
chr16	77300217	77302471	2255	*	Usp25	25.699	20.6777	6.88763e-126	125.162	1.27421e-124
chr16	77399401	77404744	5344	*	Usp25	31.7858	28.1732	3.56001e-172	171.449	1.3172e-170
chr16	85800273	85802227	1955	*	Adamts1	100	100	9.22166e-70	69.0352	8.2995e-69
chr16	8538326	8541759	3434	*	Carhsp1	34.4408	100	0	615	0
chr16	8669216	8672362	3147	*	Carhsp1	100	100	5.84891e-38	37.2329	2.26158e-36
chr16	90621421	90625091	3671	*	Eva1c	40.4692	18.3829	1.51249e-107	106.82	2.00115e-106
chr16	90840557	90843605	3049	*	Eva1c	59.8426	49.8003	9.28856e-306	305.032	5.32544e-304
chr16	90844391	90846480	2090	*	Eva1c	43.4611	24.6064	3.41196e-150	149.467	7.33572e-149
chr16	90865196	90866342	1147	*	Eva1c	26.159	14.385	4.43302e-87	86.3533	4.236e-86
chr16	91103173	91106653	3481	*	Eva1c	57.4656	100	0	615	0
chr16	91139079	91142789	3711	*	Eva1c	49.0807	100	0	615	0
chr16	91191007	91193975	2969	*	Eva1c	44.266	22.9164	9.29499e-140	139.032	1.77638e-138
chr16	90840557	90843605	3049	*	Olig2	53.5607	42.4489	3.01461e-260	259.521	6.84748e-259
chr16	90844391	90846480	2090	*	Olig2	37.292	15.1946	5.72256e-79	78.2424	5.35227e-78
chr16	91103173	91106653	3481	*	Olig2	46.3977	100	0	615	0
chr16	91139079	91142789	3711	*	Olig2	39.3054	100	0	615	0
chr16	91191007	91193975	2969	*	Olig2	46.5394	29.2507	1.0028e-178	177.999	1.59446e-177
chr16	91225404	91234269	8866	*	Olig2	100	100	1.69438e-27	26.771	1.12252e-26
chr16	91103173	91106653	3481	*	Il10rb	26.0079	100	1.26469e-153	152.898	2.09938e-151
chr16	96165041	96167163	2123	*	Pcp4	34.9695	100	0	615	0
chr16	96472097	96473497	1401	*	Pcp4	43.5887	100	0	615	0
chr16	96619894	96621375	1482	*	Pcp4	41.3255	100	0	615	0
chr16	96633796	96635539	1744	*	Pcp4	35.2923	100	0	615	0
chr17	14163191	14166677	3487	*	Dact2	43.2573	40.8655	6.86848e-19	18.1631	2.65581e-17
chr17	15992643	15995328	2686	*	Chd1	40.0305	100	0	615	0
chr17	17402777	17405745	2969	*	Lix1	100	100	1.5669e-71	70.805	1.0446e-70
chr17	17408229	17410425	2197	*	Lix1	31.7882	48.13	2.52211e-81	80.5982	2.16181e-80
chr17	25555015	25557752	2738	*	Ube2i	26.3247	3.32777	6.23405e-09	8.20523	3.49649e-08
chr17	25517537	25518942	1406	*	Fam173a	37.8696	11.1914	1.67442e-10	9.77614	3.90697e-09
chr17	25538337	25540444	2108	*	Fam173a	55.4681	32.859	3.2697e-11	10.4855	9.15516e-10
chr17	25559291	25562887	3597	*	Fam173a	62.6975	100	2.90697e-66	65.5366	4.06975e-64
chr17	25564437	25566709	2273	*	Fam173a	38.6266	12.1234	9.47066e-12	11.0236	3.31473e-10
chr17	25678906	25680988	2083	*	Fam173a	29.5922	14.3615	6.14764e-14	13.2113	2.8689e-12
chr17	25802062	25804033	1972	*	Fbxl16	31.116	33.0052	3.23242e-31	30.4905	1.50846e-29
chr17	26891883	26895040	3158	*	Crebrf	30.4209	15.6696	9.16323e-12	11.038	7.6742e-11
chr17	27421105	27424004	2900	*	Hmga1	28.9719	15.3274	4.05091e-30	29.3924	7.5347e-29
chr17	27500077	27503131	3055	*	Hmga1	37.1424	55.5169	8.30129e-99	98.0809	3.8601e-97
chr17	27388722	27390403	1682	*	Pacsin1	34.8576	84.5943	3.05405e-101	100.515	1.89351e-99
chr17	27678166	27680278	2113	*	Pacsin1	40.3412	100	4.39098e-119	118.357	8.16723e-117
chr17	27685176	27686725	1550	*	Pacsin1	100	100	1.83966e-14	13.7353	9.77648e-14
chr17	28039851	28043778	3928	*	Tcp11	36.483	21.0521	1.60798e-08	7.79372	6.27113e-07
chr17	28012599	28014438	1840	*	Zfp523	25.1554	9.05423	3.4695e-06	5.45973	3.27434e-05
chr17	29667657	29669124	1468	*	Ccdc167	29.3965	40.3347	2.3262e-70	69.6334	5.01425e-69
chr17	29679658	29680975	1318	*	Ccdc167	28.1902	81.5649	8.74575e-140	139.058	8.48338e-138
chr17	29702552	29704018	1467	*	Ccdc167	50.1684	80.7743	1.875e-138	137.727	1.2125e-136
chr17	29789695	29790922	1228	*	Ccdc167	29.6844	50.5755	1.32683e-87	86.8772	5.1481e-86
chr17	29992807	29994267	1461	*	Ccdc167	49.0941	100	7.94717e-171	170.1	1.54175e-168
chr17	29729917	29732669	2753	*	Mdga1	28.558	30.3072	3.80471e-185	184.42	1.13054e-183
chr17	29873114	29875055	1942	*	Mdga1	27.603	27.7151	3.93935e-169	168.405	9.10427e-168
chr17	29882374	29887696	5323	*	Mdga1	100	100	4.41825e-157	156.355	8.3545e-156
chr17	30278504	30281208	2705	*	Glo1	27.4289	100	1.47021e-219	218.833	2.79339e-217
chr17	32179211	32180969	1759	*	Notch3	59.4144	100	0	615	0
chr17	43157038	43159512	2475	*	Tnfrsf21	35.067	96.2687	1.28884e-76	75.8898	5.28425e-75
chr17	45871486	45875028	3543	*	Slc35b2	27.0057	11.2917	2.54439e-68	67.5944	1.25523e-66
chr17	45722932	45725156	2225	*	Hsp90ab1	31.669	8.74191	2.01737e-15	14.6952	1.05192e-14
chr17	45529822	45531143	1322	*	Slc29a1	25.5287	1.94122	2.11383e-07	6.67493	1.47968e-06
chr17	45765826	45768045	2220	*	1600014C23Rik	40.5633	100	1.12787e-36	35.9477	1.63541e-34
chr17	45871486	45875028	3543	*	1600014C23Rik	36.3131	29.0903	7.45604e-14	13.1275	3.60375e-12
chr17	48677690	48679112	1423	*	Lrfn2	29.7245	36.5265	4.77533e-42	41.321	2.2444e-40
chr17	48998856	49001158	2303	*	Lrfn2	35.698	100	2.08469e-107	106.681	2.93941e-105
chr17	50005722	50007972	2251	*	Rftn1	29.8986	1	2.4959e-07	6.60277	7.78721e-06
chr17	52458313	52460603	2291	*	Kcnh8	52.056	88.2872	8.60655e-36	35.0652	9.18032e-35
chr17	5138219	5140480	2262	*	Zdhhc14	31.5691	41.472	3.24983e-69	68.4881	1.51117e-67
chr17	5210096	5214120	4025	*	Zdhhc14	40.7121	33.4717	1.77812e-56	55.75	6.61459e-55
chr17	56233187	56234773	1587	*	Shd	36.4968	16.7697	6.45714e-16	15.19	7.66786e-15
chr17	56250271	56252184	1914	*	Mpnd	25.9109	100	6.4666e-39	38.1893	6.40194e-37
chr17	56250271	56252184	1914	*	Sema6b	41.8281	83.1394	2.32535e-33	32.6335	9.14636e-32
chr17	56400922	56410626	9705	*	Sema6b	32.514	100	3.6275e-39	38.4404	4.28045e-37
chr17	56551021	56553848	2828	*	Plin3	36.5882	100	1.72951e-111	110.762	2.30024e-109
chr17	56424439	56427064	2626	*	Uhrf1	37.658	13.2038	4.46093e-22	21.3506	5.97765e-21
chr17	56486778	56488995	2218	*	Uhrf1	27.4864	15.5786	2.40667e-29	28.6186	4.03117e-28
chr17	56506503	56508563	2061	*	Uhrf1	30.5191	12.1857	1.00966e-23	22.9958	1.50327e-22
chr17	56551021	56553848	2828	*	Uhrf1	43.7758	100	2.9951e-169	168.524	1.33781e-167
chr17	56250271	56252184	1914	*	Kdm4b	31.7179	92.3595	9.49554e-43	42.0225	6.64688e-41
chr17	56439171	56441945	2775	*	Kdm4b	25.9639	32.4685	1.18759e-17	16.9253	9.2368e-17
chr17	56514531	56517040	2510	*	Kdm4b	34.5334	11.0954	1.00273e-07	6.99882	3.42396e-07
chr17	56250271	56252184	1914	*	Ptprs	26.6432	17.7868	6.55212e-33	32.1836	4.58648e-32
chr17	56372792	56374682	1891	*	Ptprs	29.3019	44.43	6.76902e-78	77.1695	1.99009e-76
chr17	56400922	56410626	9705	*	Ptprs	28.0888	62.6481	1.17572e-108	107.93	5.76101e-107
chr17	56439171	56441945	2775	*	Ptprs	48.5675	27.0387	6.26415e-41	40.2031	5.75519e-40
chr17	56466444	56476589	10146	*	Ptprs	100	100	1.38005e-62	61.8601	2.53584e-61
chr17	56498558	56499944	1387	*	Ptprs	26.6873	40.2405	8.02303e-71	70.0957	1.96564e-69
chr17	56508669	56512420	3752	*	Ptprs	56.1155	100	1.00778e-171	170.997	1.48143e-169
chr17	56514531	56517040	2510	*	Ptprs	51.3037	88.9214	5.11669e-153	152.291	3.76077e-151
chr17	56551021	56553848	2828	*	Nrtn	25.6588	24.3287	3.77153e-20	19.4235	6.89652e-19
chr17	56761311	56763000	1690	*	Dus3l	100	100	1.58996e-07	6.79861	4.80775e-07
chr17	56895881	56898611	2731	*	Dus3l	26.5287	1.25825	0.000270117	3.56845	0.000536014
chr17	56895881	56898611	2731	*	Tubb4a	38.8439	100	1.0644e-65	64.9729	4.41728e-64
chr17	58931173	58933848	2676	*	Nudt12	45.8798	100	0	615	0
chr17	62879045	62881255	2211	*	Efna5	100	100	4.93512e-12	11.3067	8.34484e-11
chr17	63143485	63147190	3706	*	Efna5	33.9004	38.0073	1.17453e-63	62.9301	7.28209e-62
chr17	64135729	64137003	1275	*	Pja2	28.5102	56.8539	6.01543e-44	43.2207	4.09049e-42
chr17	64537917	64539810	1894	*	Pja2	27.1892	14.5162	8.44484e-14	13.0734	4.78541e-13
chr17	66324863	66326513	1651	*	Ankrd12	28.5879	100	0	615	0
chr17	66445891	66448566	2676	*	Mtcl1	100	100	1.4593e-15	14.8359	8.02615e-15
chr17	66478502	66481748	3247	*	Mtcl1	30.0132	70.5733	1.205e-113	112.919	8.61578e-112
chr17	6745247	6748103	2857	*	Ezr	26.6615	3.4977	4.48071e-12	11.3487	3.67418e-11
chr17	6762881	6764683	1803	*	Ezr	29.162	100	2.8665e-261	260.543	2.35053e-259
chr17	6859685	6863057	3373	*	Ezr	50.3102	29.093	5.54678e-52	51.256	1.51612e-50
chr17	70632832	70634709	1878	*	Tgif1	42.8836	32.9967	8.35909e-67	66.0778	1.58823e-65
chr17	70746205	70749041	2837	*	Tgif1	56.0892	91.6781	2.2275e-181	180.652	1.48129e-179
chr17	70780029	70782219	2191	*	Tgif1	38.821	10.6551	3.49694e-23	22.4563	3.10062e-22
chr17	70846754	70849889	3136	*	Tgif1	100	100	1.25753e-197	196.9	1.67252e-195
chr17	70871734	70874358	2625	*	Tgif1	42.3896	9.90037	1.04069e-21	20.9827	8.14185e-21
chr17	70871734	70874358	2625	*	Myl12a	28.4665	100	1.23481e-254	253.908	1.46942e-252
chr17	70780029	70782219	2191	*	Lpin2	33.3112	100	1.3018e-190	189.885	1.47104e-188
chr17	70871734	70874358	2625	*	Lpin2	35.0899	86.946	4.4997e-166	165.347	2.54233e-164
chr17	73224933	73226911	1979	*	Ypel5	25.088	38.3079	5.96768e-39	38.2242	5.58792e-38
chr17	73539860	73542704	2845	*	Galnt14	31.7596	23.4246	5.91111e-25	24.2283	1.44231e-23
chr17	73712888	73714875	1988	*	Galnt14	46.2896	100	1.74201e-95	94.759	2.12525e-93
chr17	78500432	78502272	1841	*	Fez2	51.0939	100	1.47185e-222	221.832	1.83981e-220
chr17	78500432	78502272	1841	*	Vit	64.1194	100	0	615	0
chr17	78508076	78510242	2167	*	Vit	100	100	8.47921e-15	14.0716	1.22478e-13
chr17	78500432	78502272	1841	*	Eif2ak2	47.3814	100	7.34552e-241	240.134	7.19861e-239
chr17	8366631	8369859	3229	*	Mpc1	32.1506	18.9046	1.04077e-114	113.983	5.41201e-113
chr17	83187360	83189028	1669	*	Pkdcc	42.3924	100	0	615	0
chr17	8366631	8369859	3229	*	Prr18	54.6704	68.0248	4.1766e-158	157.379	1.58711e-156
chr17	8456272	8458053	1782	*	Prr18	26.6841	100	1.37105e-231	230.863	1.563e-229
chr17	83937004	83939867	2864	*	Zfp36l2	32.4038	9.96439	3.4715e-60	59.4595	7.24675e-59
chr17	83953181	83956104	2924	*	Zfp36l2	65.0738	100	0	615	0
chr17	83984865	83987131	2267	*	Zfp36l2	38.1645	14.2935	4.76087e-59	58.3223	8.83406e-58
chr17	84058540	84060266	1727	*	Zfp36l2	46.9426	100	0	615	0
chr17	84094773	84098100	3328	*	Zfp36l2	78.5076	100	0	615	0
chr17	84148238	84150144	1907	*	Zfp36l2	34.5992	10.0398	8.14553e-20	19.0891	8.00179e-19
chr17	84180470	84184242	3773	*	Zfp36l2	53.7152	32.847	1.35124e-68	67.8693	3.22367e-67
chr17	84184693	84187893	3201	*	Zfp36l2	100	100	8.15694e-28	27.0885	1.13517e-26
chr17	85392257	85397377	5121	*	Six2	45.0768	100	1.32047e-31	30.8793	2.04674e-29
chr17	88399745	88401715	1971	*	Gm26612	27.1798	6.92604	5.02186e-09	8.29914	1.60957e-08
chr17	88403279	88405873	2595	*	Gm26612	25.8506	3.50678	3.20821e-06	5.49374	8.37434e-06
chr17	93199353	93205315	5963	*	Adcyap1	100	100	5.42505e-115	114.266	3.1194e-114
chr17	93259229	93262130	2902	*	Adcyap1	25.2488	49.9791	4.33952e-71	70.3626	1.42584e-70
chr18	15312141	15314626	2486	*	Kctd1	28.8158	20.6621	4.0055e-27	26.3973	4.31704e-26
chr18	23036235	23038807	2573	*	Nol4	100	100	1.63504e-10	9.78647	6.90352e-10
chr18	23090129	23091685	1557	*	Nol4	26.0255	53.3038	2.51769e-53	52.599	3.18908e-52
chr18	23393104	23395766	2663	*	Nol4	34.2782	54.4396	2.1753e-54	53.6625	3.30646e-53
chr18	25524846	25526513	1668	*	Celf4	52.521	100	5.89463e-285	284.23	6.3662e-283
chr18	25526914	25528447	1534	*	Celf4	27.351	26.0476	3.52079e-75	74.4534	4.75307e-74
chr18	25552121	25558826	6706	*	Celf4	32.294	8.33955	7.94144e-13	12.1001	2.04208e-12
chr18	25582317	25584902	2586	*	Celf4	28.6457	6.15056	9.7124e-19	18.0127	2.99697e-18
chr18	25638958	25641662	2705	*	Celf4	51.1385	59.7871	6.91849e-171	170.16	3.73598e-169
chr18	25655561	25659844	4284	*	Celf4	45.6891	24.1401	2.26119e-62	61.6457	2.22008e-61
chr18	25659931	25664026	4096	*	Celf4	27.1866	17.3971	1.21609e-50	49.915	8.20863e-50
chr18	25676923	25681941	5019	*	Celf4	38.3551	18.4356	1.37772e-53	52.8608	1.2311e-52
chr18	25723505	25726186	2682	*	Celf4	33.8411	18.4244	1.48188e-53	52.8292	1.2311e-52
chr18	25751441	25753591	2151	*	Celf4	100	100	4.17014e-92	91.3798	7.50625e-91
chr18	33460078	33462412	2335	*	Gm10549	100	100	6.26535e-09	8.20305	3.19533e-07
chr18	34088280	34090021	1742	*	Apc	28.6264	100	3.81229e-206	205.419	5.4897e-204
chr18	34106890	34108800	1911	*	Apc	25.7814	44.7381	1.65366e-93	92.7816	1.19064e-91
chr18	34884020	34889543	5524	*	Ctnna1	27.656	22.6786	1.44269e-70	69.8408	4.83301e-69
chr18	34982056	34984351	2296	*	Ctnna1	25.176	7.02543	6.20603e-23	22.2072	8.31608e-22
chr18	35239368	35241013	1646	*	Ctnna1	29.549	45.5359	4.00814e-140	139.397	2.68545e-138
chr18	35481758	35483781	2024	*	Ctnna1	39.4806	100	7.33656e-306	305.135	9.83099e-304
chr18	35917907	35922078	4172	*	Paip2	27.1776	48.6475	4.10061e-31	30.3872	1.54798e-29
chr18	35917907	35922078	4172	*	Nrg2	27.4907	73.2331	6.88333e-10	9.1622	2.86805e-08
chr18	37216349	37218922	2574	*	Zmat2	25.2854	100	9.8201e-47	46.0079	6.48126e-45
chr18	37839855	37844429	4575	*	Pcdh1	42.1529	20.6836	7.03215e-07	6.15291	1.02925e-05
chr18	37876616	37878378	1763	*	Pcdh1	48.7616	28.4095	2.28181e-08	7.64172	4.08191e-07
chr18	38084298	38086121	1824	*	Pcdh1	51.4935	42.4539	1.75993e-23	22.7545	9.44498e-22
chr18	38143281	38149566	6286	*	Pcdh1	30.3754	100	2.82238e-48	47.5494	4.54402e-46
chr18	38181830	38183963	2134	*	Pcdh1	51.6315	70.0656	2.23076e-35	34.6515	1.79576e-33
chr18	38393014	38394207	1194	*	Pcdh1	42.1281	41.707	3.69244e-23	22.4327	1.48621e-21
chr18	43389901	43393239	3339	*	Dpysl3	100	100	3.81906e-88	87.418	1.14572e-86
chr18	43618923	43621085	2163	*	Dpysl3	35.8211	100	3.96242e-145	144.402	2.37745e-143
chr18	45122295	45124616	2322	*	Kcnn2	28.955	13.8254	3.11744e-35	34.5062	9.69869e-35
chr18	46197153	46198763	1611	*	Trim36	100	100	1.46869e-09	8.83307	1.76243e-08
chr18	47255448	47257204	1757	*	Sema6a	32.661	9.01789	4.52737e-48	47.3442	1.09412e-46
chr18	47329697	47333441	3745	*	Sema6a	100	100	2.11524e-09	8.67464	1.70395e-08
chr18	47335496	47337583	2088	*	Sema6a	38.7127	16.1372	3.92222e-17	16.4065	3.55451e-16
chr18	47347478	47350790	3313	*	Sema6a	72.9799	56.4493	8.0795e-154	153.093	3.90509e-152
chr18	47363852	47368536	4685	*	Sema6a	100	100	8.95836e-47	46.0478	1.85566e-45
chr18	47536392	47538420	2029	*	Sema6a	46.9534	25.8315	1.57633e-07	6.80235	1.03895e-06
chr18	5158990	5164479	5490	*	Svil	41.0794	100	3.9858e-201	200.399	4.02566e-199
chr18	5158990	5164479	5490	*	Gm26682	26.5138	16.9112	1.70766e-10	9.7676	4.73875e-09
chr18	54909051	54913830	4780	*	Gm26742	34.2493	8.27811	0.000158096	3.80108	0.000815182
chr18	56773551	56775701	2151	*	Megf10	28.0414	2.62443	1.95478e-07	6.7089	7.71888e-07
chr18	57199841	57201590	1750	*	Megf10	57.4885	37.6107	8.21032e-189	188.086	2.52878e-187
chr18	57258426	57260323	1898	*	Megf10	35.7585	13.2474	3.45632e-80	79.4614	5.91414e-79
chr18	57261203	57263984	2782	*	Megf10	78.4305	100	0	615	0
chr18	57270049	57272147	2099	*	Megf10	61.5512	42.4377	8.85295e-191	190.053	3.40839e-189
chr18	57261203	57263984	2782	*	Prrc1	33.4757	100	1.17256e-234	233.931	1.72367e-232
chr18	57703271	57705458	2188	*	Prrc1	33.1525	29.1949	7.66778e-70	69.1153	2.81791e-68
chr18	60745012	60749933	4922	*	Camk2a	35.9611	27.4805	1.31763e-09	8.88021	3.87383e-08
chr18	60873056	60875505	2450	*	Camk2a	38.1645	14.8732	5.31376e-07	6.2746	1.11589e-05
chr18	60921233	60923867	2635	*	Camk2a	100	100	4.54924e-05	4.34206	0.000835924
chr18	61899795	61901666	1872	*	Ablim3	27.2461	100	9.55432e-22	21.0198	5.06379e-20
chr18	64264217	64267376	3160	*	Onecut2	39.0989	100	5.67077e-159	158.246	3.30432e-157
chr18	64341361	64346683	5323	*	Onecut2	100	100	2.64005e-31	30.5784	2.09319e-30
chr18	64465928	64468717	2790	*	Onecut2	39.4061	99.9865	5.95374e-159	158.225	3.30432e-157
chr18	64264217	64267376	3160	*	Atp8b1	27.6608	100	4.03959e-43	42.3937	5.21107e-41
chr18	65563194	65566391	3198	*	Sec11c	26.5238	5.42084	2.12608e-31	30.6724	1.06304e-30
chr18	67605550	67607476	1927	*	Impa2	41.9415	100	2.1856e-113	112.66	1.13651e-111
chr18	67496931	67499175	2245	*	Tubb6	44.7431	100	2.98911e-124	123.524	2.98911e-122
chr18	67895968	67899184	3217	*	Ldlrad4	40.1768	37.2169	6.90538e-42	41.1608	1.17391e-40
chr18	69124413	69126265	1853	*	Tcf4	34.4627	80.0778	1.93794e-132	131.713	3.53137e-131
chr18	69351036	69352783	1748	*	Tcf4	30.6649	15.3753	2.50827e-27	26.6006	8.39503e-27
chr18	69500749	69502944	2196	*	Tcf4	100	100	1.02793e-150	149.988	3.3716e-149
chr18	69506038	69508290	2253	*	Tcf4	28.1499	25.5463	7.5197e-44	43.1238	3.62715e-43
chr18	69547324	69548532	1209	*	Tcf4	26.7034	15.2853	3.51191e-27	26.4545	1.12932e-26
chr18	69559010	69564394	5385	*	Tcf4	48.3794	80.3768	6.33374e-133	132.198	1.29842e-131
chr18	69575674	69578492	2819	*	Tcf4	56.9648	65.6128	6.11439e-109	108.214	1.00276e-107
chr18	69579005	69580152	1148	*	Tcf4	47.6289	82.6751	1.16937e-136	135.932	2.73967e-135
chr18	69595288	69597838	2551	*	Tcf4	38.0931	56.2099	1.15296e-93	92.9382	1.45451e-92
chr18	69600031	69603053	3023	*	Tcf4	39.7768	17.8065	7.00391e-05	4.15466	8.8357e-05
chr18	69606007	69610693	4687	*	Tcf4	100	100	4.28483e-149	148.368	1.17119e-147
chr18	69664147	69667346	3200	*	Tcf4	28.8357	14.1748	2.2367e-25	24.6504	7.0542e-25
chr18	69673820	69676059	2240	*	Tcf4	31.4171	8.02183	1.1494e-13	12.9395	2.16668e-13
chr18	69793901	69796752	2852	*	Tcf4	52.5193	39.4305	2.09252e-66	65.6793	1.71587e-65
chr18	69833320	69835354	2035	*	Tcf4	28.4379	7.57778	1.16634e-14	13.9332	2.33267e-14
chr18	73866522	73868777	2256	*	Ska1	31.9041	100	0	615	0
chr18	74955244	74961127	5884	*	Lipg	100	100	0	615	0
chr18	78236877	78239251	2375	*	Slc14a2	41.57	37.5643	2.41743e-99	98.6166	1.04755e-97
chr18	78311017	78313541	2525	*	Slc14a2	31.7181	2.72144	8.02047e-09	8.0958	5.79256e-08
chr18	78488137	78490103	1967	*	Slc14a2	50.7428	25.0598	2.74557e-06	5.56137	1.27473e-05
chr18	82901357	82904085	2729	*	Zfp516	29.7062	22.5875	3.22126e-51	50.492	1.63211e-49
chr18	8869909	8873223	3315	*	Fzd8	67.6391	100	0	615	0
chr18	8895962	8897588	1627	*	Fzd8	44.7369	37.8675	5.19273e-232	231.285	5.19273e-231
chr18	8910802	8912597	1796	*	Fzd8	34.8165	10.1981	3.82496e-48	47.4174	2.54998e-47
chr18	9026230	9028712	2483	*	Fzd8	53.8494	100	0	615	0
chr18	9215721	9217697	1977	*	Fzd8	100	100	0	615	0
chr19	10412788	10415320	2533	*	Rab3il1	28.9402	1	9.40188e-06	5.02679	0.000143715
chr19	10412788	10415320	2533	*	Fads2	25.0181	100	7.36633e-77	76.1327	8.69226e-75
chr19	12007307	12013962	6656	*	Dtx4	26.6797	1.92145	7.57205e-08	7.12079	3.24517e-07
chr19	12487747	12490940	3194	*	Dtx4	41.6732	32.2224	9.0066e-96	95.0454	1.35099e-94
chr19	15667476	15669339	1864	*	Psat1	25.66	2.2754	1.27331e-08	7.89507	8.97378e-08
chr19	15800452	15805262	4811	*	Psat1	47.6678	100	6.34245e-299	298.198	4.69341e-297
chr19	16049498	16051446	1949	*	Psat1	53.0723	69.2908	1.06533e-207	206.973	5.25564e-206
chr19	15835735	15839021	3287	*	Gnaq	27.2843	100	0	615	0
chr19	18887317	18890784	3468	*	Rorb	28.29	39.4535	7.91396e-242	241.102	2.37419e-240
chr19	19057356	19060031	2676	*	Rorb	44.7587	100	0	615	0
chr19	21778537	21782902	4366	*	Tmem2	100	100	9.90153e-77	76.0043	5.04978e-75
chr19	21788611	21791025	2415	*	Tmem2	33.4452	100	0	615	0
chr19	24266220	24269528	3309	*	Pip5k1b	41.971	100	6.08657e-63	62.2156	7.60821e-61
chr19	25285456	25287201	1746	*	Dmrt3	49.8222	100	0	615	0
chr19	25604318	25608786	4469	*	Dmrt3	100	100	0	615	0
chr19	26383276	26384790	1515	*	Smarca2	26.4808	6.59017	2.66982e-14	13.5735	1.81882e-13
chr19	26678093	26680414	2322	*	Smarca2	31.4659	32.1418	3.73964e-59	58.4272	1.01905e-57
chr19	26769003	26771726	2724	*	Smarca2	26.0505	100	2.84333e-178	177.546	3.09923e-176
chr19	26769003	26771726	2724	*	Vldlr	47.0719	100	1.53821e-101	100.813	1.81509e-99
chr19	30159352	30160950	1599	*	Gldc	43.0211	100	0	615	0
chr19	3323125	3326586	3462	*	Cpt1a	100	100	7.0939e-35	34.1491	4.82385e-33
chr19	3641170	3643302	2133	*	Cpt1a	25.0791	1.73169	6.32289e-08	7.19908	4.7773e-07
chr19	36212745	36215390	2646	*	Pcgf5	25.7942	32.8698	3.6379e-201	200.439	1.70981e-199
chr19	36533745	36537681	3937	*	Pcgf5	38.0774	100	0	615	0
chr19	36533745	36537681	3937	*	Ppp1r3c	26.9906	100	1.04165e-87	86.9823	1.0729e-85
chr19	36895861	36898485	2625	*	Ppp1r3c	40.4933	17.1039	1.16293e-11	10.9344	1.08893e-10
chr19	36902982	36905393	2412	*	Ppp1r3c	45.3565	22.9039	6.76416e-14	13.1698	9.95297e-13
chr19	37089656	37091423	1768	*	Cpeb3	29.7254	100	3.43299e-44	43.4643	4.0166e-42
chr19	37173637	37175785	2149	*	Cpeb3	100	100	1.39405e-11	10.8557	2.71841e-10
chr19	38244584	38247171	2588	*	Fra10ac1	37.1879	31.429	4.7645e-08	7.32198	2.47754e-06
chr19	38506566	38508252	1687	*	Plce1	50.7091	100	7.24561e-125	124.14	3.6228e-123
chr19	40433133	40435501	2369	*	Pdlim1	31.708	100	3.54752e-248	247.45	3.26372e-246
chr19	40872394	40874195	1802	*	Ccnj	25.2736	50.8358	1.27712e-14	13.8938	2.59073e-13
chr19	41687458	41690971	3514	*	Slit1	46.0519	15.6386	2.45399e-17	16.6101	3.8773e-16
chr19	41696790	41699715	2926	*	Slit1	45.4172	85.5756	4.4848e-200	199.348	3.543e-198
chr19	41734087	41735789	1703	*	Slit1	51.8255	100	2.53115e-233	232.597	3.99921e-231
chr19	41737299	41739792	2494	*	Slit1	55.3998	51.475	1.79453e-121	120.746	9.4512e-120
chr19	41612823	41614510	1688	*	Frat1	39.7426	22.3613	3.36518e-27	26.473	4.11587e-26
chr19	41669231	41671631	2401	*	Frat1	29.0549	47.2792	2.43777e-53	52.613	7.75211e-52
chr19	41831378	41833623	2246	*	Frat1	100	100	8.80136e-64	63.0555	4.66472e-62
chr19	41835162	41836852	1691	*	Frat1	55.6321	76.1218	1.34812e-83	82.8703	1.07176e-81
chr19	43612600	43617881	5282	*	Nkx2-3	100	100	0	615	0
chr19	43882501	43883863	1363	*	Nkx2-3	36.6796	12.8874	1.8209e-41	40.7397	6.13037e-40
chr19	43882501	43883863	1363	*	Dnmbp	26.1748	5.91677	5.76809e-35	34.239	1.41895e-33
chr19	44512907	44516022	3116	*	Wnt8b	38.6705	100	3.42363e-168	167.466	2.20824e-166
chr19	45292194	45296181	3988	*	Pdzd7	33.1757	14.0659	1.59961e-10	9.79598	4.79884e-10
chr19	45325828	45327229	1402	*	Pdzd7	44.0873	67.0246	9.46251e-37	36.024	3.83232e-35
chr19	45431909	45433170	1262	*	Pdzd7	25.5912	8.62164	7.9491e-08	7.09968	1.81374e-07
chr19	45446063	45448176	2114	*	Pdzd7	47.9544	40.3946	1.46094e-23	22.8354	1.57782e-22
chr19	45475251	45476995	1745	*	Pdzd7	29.0042	59.1687	7.35655e-33	32.1333	1.98627e-31
chr19	46505965	46508182	2218	*	Nfkb2	28.9096	100	2.70764e-10	9.56741	1.6652e-08
chr19	46320872	46322532	1661	*	Psd	39.8142	68.2077	9.4469e-35	34.0247	1.61947e-33
chr19	46347959	46349937	1979	*	Psd	35.6395	49.6733	2.09099e-26	25.6796	2.78798e-25
chr19	46320872	46322532	1661	*	Fbxl15	27.3424	8.75023	7.1074e-13	12.1483	3.41155e-12
chr19	46527249	46533567	6319	*	Fbxl15	28.1408	10.0581	2.58461e-14	13.5876	1.47692e-13
chr19	46516464	46519565	3102	*	Trim8	34.5563	99.4634	1.21798e-51	50.9144	7.61235e-50
chr19	46522263	46527236	4974	*	Trim8	39.3122	100	6.80529e-52	51.1672	7.61235e-50
chr19	46522263	46527236	4974	*	Cnnm2	28.2745	1.99425	3.74666e-05	4.42636	9.18993e-05
chr19	46527249	46533567	6319	*	Cnnm2	33.1362	9.39402	4.41075e-10	9.35549	2.49303e-09
chr19	47018869	47020087	1219	*	Cnnm2	30.0755	4.59089	6.98182e-07	6.15603	2.75041e-06
chr19	47353888	47355564	1677	*	Sh3pxd2a	31.5882	26.0263	7.23928e-159	158.14	5.57425e-157
chr19	47472262	47474514	2253	*	Sh3pxd2a	48.2374	100	0	615	0
chr19	47491620	47494539	2920	*	Sh3pxd2a	32.3309	12.6664	2.34521e-76	75.6298	9.02904e-75
chr19	5001009	5002861	1853	*	Rbm4b	39.6384	100	3.27825e-96	95.4844	1.14739e-94
chr19	5001009	5002861	1853	*	Rbm4	31.3812	100	2.08339e-16	15.6812	2.12506e-14
chr19	48206548	48208641	2094	*	Sorcs3	100	100	2.46544e-15	14.6081	2.01344e-14
chr19	5001009	5002861	1853	*	Npas4	51.595	91.0308	9.76156e-08	7.01048	1.72454e-06
chr19	5001009	5002861	1853	*	Cnih2	48.796	100	1.29047e-101	100.889	6.71045e-100
chr19	5093586	5098432	4847	*	Cnih2	100	100	9.24821e-56	55.0339	1.37402e-54
chr19	5463277	5464770	1494	*	Cnih2	27.366	4.12865	7.81895e-09	8.10685	3.01174e-08
chr19	53283874	53285863	1990	*	Mxi1	27.0134	100	1.46439e-117	116.834	2.25516e-115
chr19	53283874	53285863	1990	*	Dusp5	26.275	25.2696	1.80577e-10	9.74334	1.49879e-08
chr19	55421609	55424933	3325	*	Tcf7l2	30.162	32.6035	8.10022e-200	199.092	1.55704e-198
chr19	55577270	55579451	2182	*	Tcf7l2	32.8592	9.6661	3.99176e-50	49.3988	3.28845e-49
chr19	55742120	55751326	9207	*	Tcf7l2	100	100	1.7606e-183	182.754	3.04584e-182
chr19	55787883	55789524	1642	*	Tcf7l2	56.4528	37.2948	1.66462e-157	156.779	2.39983e-156
chr19	55836997	55839718	2722	*	Tcf7l2	54.4548	34.9551	2.09092e-202	201.68	5.16756e-201
chr19	55895388	55899744	4357	*	Tcf7l2	100	100	0	615	0
chr19	55911284	55913071	1788	*	Tcf7l2	34.0356	11.0437	7.92216e-42	41.1012	5.71055e-41
chr19	55940085	55942184	2100	*	Tcf7l2	49.2643	38.6851	2.38897e-237	236.622	8.26583e-236
chr19	55952712	55954058	1347	*	Tcf7l2	33.6357	12.076	3.84414e-73	72.4152	3.91198e-72
chr19	56005288	56007008	1721	*	Tcf7l2	38.5248	16.3006	5.78551e-40	39.2377	4.00358e-39
chr19	56028726	56031203	2478	*	Tcf7l2	66.9032	100	0	615	0
chr19	56061020	56065349	4330	*	Tcf7l2	68.9388	100	0	615	0
chr19	56230968	56233002	2035	*	Tcf7l2	35.8012	13.1112	1.26122e-58	57.8992	1.09095e-57
chr19	58930467	58934368	3902	*	Vax1	65.3082	46.7104	3.99626e-29	28.3983	3.24141e-28
chr19	59132034	59136911	4878	*	Vax1	58.4978	38.5898	3.70969e-71	70.4307	6.01794e-70
chr19	59162187	59170038	7852	*	Vax1	100	100	4.35026e-93	92.3615	1.05856e-91
chr19	59171807	59174672	2866	*	Vax1	100	100	4.0226e-104	103.395	1.1746e-102
chr19	59193071	59197190	4120	*	Vax1	66.0635	47.6109	1.35742e-47	46.8673	1.52449e-46
chr19	59264174	59268413	4240	*	Vax1	50.7626	100	0	615	0
chr19	59042913	59045290	2378	*	Slc18a2	54.917	100	0	615	0
chr19	59051849	59055407	3559	*	Slc18a2	36.0394	16.338	3.07429e-100	99.5123	7.99316e-99
chr19	59264174	59268413	4240	*	Slc18a2	57.9856	100	0	615	0
chr19	59645436	59647504	2069	*	Slc18a2	25.5477	5.30062	3.12861e-32	31.5046	4.06719e-31
chr19	59132034	59136911	4878	*	Emx2	44.9577	22.132	4.01466e-129	128.396	4.21539e-128
chr19	59450466	59452673	2208	*	Emx2	35.2507	10.5109	1.57441e-20	19.8029	6.80699e-20
chr19	59460386	59472160	11775	*	Emx2	100	100	0	615	0
chr19	60146000	60147687	1688	*	E330013P04Rik	77.484	100	0	615	0
chr19	6501326	6505085	3760	*	Rasgrp2	27.5625	28.4206	2.84144e-19	18.5465	5.87231e-18
chr19	6517792	6520204	2413	*	Rasgrp2	32.2389	100	1.07917e-58	57.9669	1.33817e-56
chr19	6415115	6416980	1866	*	Nrxn2	100	100	1.2864e-37	36.8906	2.26038e-36
chr19	6453965	6455304	1340	*	Nrxn2	40.014	47.6086	2.12378e-81	80.6729	8.70748e-80
chr19	6463841	6465912	2072	*	Nrxn2	52.2336	29.043	8.87872e-33	32.0516	1.3651e-31
chr19	6501326	6505085	3760	*	Nrxn2	39.7639	13.7259	1.22507e-15	14.9118	8.3713e-15
chr19	6517792	6520204	2413	*	Nrxn2	65.1422	100	1.10852e-167	166.955	6.81743e-166
chr19	6517792	6520204	2413	*	Esrra	25.3711	42.8977	4.76467e-64	63.322	2.55704e-62
chr19	7065940	7071549	5610	*	Plcb3	29.6038	12.0929	4.27243e-09	8.36932	6.29213e-08
chr19	6975257	6977236	1980	*	Ppp1r14b	100	100	5.47942e-71	70.2613	2.21917e-69
chr19	7065940	7071549	5610	*	Ppp1r14b	30.8253	100	1.17223e-94	93.931	1.89901e-92
chr19	7087267	7093087	5821	*	Ppp1r14b	27.3167	69.6842	5.14617e-67	66.2885	1.66736e-65
chr19	7154604	7156023	1420	*	Ppp1r14b	37.8488	47.1482	1.82052e-46	45.7398	2.94925e-45
chr19	7170897	7173270	2374	*	Macrod1	35.4784	16.9061	4.63037e-11	10.3344	3.44963e-09
chr19	7065940	7071549	5610	*	Flrt1	38.3569	10.0266	2.39772e-60	59.6202	1.2402e-59
chr19	7103131	7105336	2206	*	Flrt1	100	100	3.31916e-05	4.47897	5.02903e-05
chr19	7065940	7071549	5610	*	Rcor2	35.2815	14.6186	3.09247e-88	87.5097	3.60789e-87
chr19	7154604	7156023	1420	*	Rcor2	29.542	13.7048	1.36734e-82	81.8641	1.36734e-81
chr19	7263592	7266550	2959	*	Rcor2	100	100	1.78188e-42	41.7491	8.60216e-42
chr19	9142671	9144831	2161	*	Ahnak	57.1794	100	1.57799e-245	244.802	1.35707e-243
chr1	118910122	118914753	4632	*	Gli2	70.6308	100	0	615	0
chr1	118935349	118936969	1621	*	Gli2	30.0437	8.42211	1.08519e-50	49.9645	2.02568e-49
chr1	118980098	118985185	5088	*	Gli2	59.1156	36.9961	1.87953e-128	127.726	7.89404e-127
chr1	119033005	119036547	3543	*	Gli2	59.3937	37.5352	2.55566e-230	229.592	1.43117e-228
chr1	119046016	119053551	7536	*	Gli2	100	100	7.94183e-83	82.1001	1.90604e-81
chr1	119033005	119036547	3543	*	Inhbb	29.4838	42.026	8.63539e-259	258.064	4.20256e-257
chr1	119418580	119420876	2297	*	Inhbb	100	100	9.36954e-31	30.0283	8.54971e-30
chr1	120114902	120117095	2194	*	Tmem37	40.8939	100	1.31022e-54	53.8827	1.48055e-52
chr1	120114902	120117095	2194	*	Steap3	36.1346	100	4.62604e-86	85.3348	5.69003e-84
chr1	126454100	126455496	1397	*	Nckap5	38.3965	32.4079	4.36008e-198	197.361	1.22954e-196
chr1	126469403	126471275	1873	*	Nckap5	44.652	100	0	615	0
chr1	126605647	126607453	1807	*	Nckap5	41.2683	19.1504	3.58609e-116	115.445	3.16024e-115
chr1	126659782	126661451	1670	*	Nckap5	29.401	9.98694	1.49369e-59	58.8257	7.52179e-59
chr1	126683011	126685112	2102	*	Nckap5	65.1538	100	0	615	0
chr1	126686365	126687448	1084	*	Nckap5	30.2333	35.4498	6.97644e-217	216.156	2.4592e-215
chr1	126688205	126689350	1146	*	Nckap5	27.5672	21.351	9.07696e-130	129.042	1.1635e-128
chr1	126736504	126738965	2462	*	Nckap5	49.4393	27.2679	2.03292e-97	96.6919	1.24627e-96
chr1	126806280	126807933	1654	*	Nckap5	38.32	19.4625	4.23229e-118	117.373	4.26252e-117
chr1	126828852	126830566	1715	*	Nckap5	100	100	9.23703e-20	19.0345	2.28495e-19
chr1	128404321	128406413	2093	*	Mcm6	39.5358	100	2.5344e-245	244.596	2.96525e-243
chr1	128678571	128680370	1800	*	Mcm6	26.2875	13.187	3.09532e-34	33.5093	3.62152e-33
chr1	128404321	128406413	2093	*	Cxcr4	43.1686	79.3879	2.91649e-69	68.5351	1.60407e-67
chr1	128678571	128680370	1800	*	Cxcr4	32.2924	17.1893	3.44388e-18	17.463	4.20919e-17
chr1	131078277	131080478	2202	*	Mapkapk2	38.2395	100	0	615	0
chr1	131095017	131097538	2522	*	Mapkapk2	100	100	1.70637e-152	151.768	1.06648e-150
chr1	131970578	131973974	3397	*	Slc45a3	100	100	1.82625e-16	15.7384	1.49753e-14
chr1	132316223	132320340	4118	*	Nuak2	100	100	4.24999e-81	80.3716	1.6065e-79
chr1	132321424	132323967	2544	*	Nuak2	55.5607	100	0	615	0
chr1	132325531	132328014	2484	*	Nuak2	31.0161	1.90165	3.35349e-11	10.4745	5.28175e-10
chr1	132332853	132336240	3388	*	Nuak2	42.1935	23.5555	1.21661e-144	143.915	7.66466e-143
chr1	132373628	132376043	2416	*	Nuak2	30.5922	1.42223	3.0196e-08	7.52005	4.07646e-07
chr1	132430423	132432388	1966	*	Cntn2	37.8668	35.9837	3.21853e-220	219.492	4.57492e-219
chr1	132509388	132512701	3314	*	Cntn2	40.9597	24.2128	1.70371e-147	146.769	1.41266e-146
chr1	132540501	132542972	2472	*	Cntn2	100	100	1.05647e-74	73.9761	5.68208e-74
chr1	132556788	132560003	3216	*	Cntn2	30.7437	100	0	615	0
chr1	132560754	132563367	2614	*	Cntn2	27.628	5.75966	1.73481e-33	32.7607	5.31119e-33
chr1	132568878	132570310	1433	*	Cntn2	45.1918	100	0	615	0
chr1	132590903	132592581	1679	*	Cntn2	51.2947	100	0	615	0
chr1	132640619	132642161	1543	*	Cntn2	35.519	37.0527	8.00767e-227	226.096	1.22579e-225
chr1	132650127	132651537	1411	*	Cntn2	46.6933	100	0	615	0
chr1	132658971	132661219	2249	*	Cntn2	60.4549	100	0	615	0
chr1	132915562	132916756	1195	*	Cntn2	32.1307	41.7479	7.86073e-256	255.105	1.30357e-254
chr1	132640619	132642161	1543	*	Nfasc	35.5605	45.752	1.7619e-280	279.754	3.91534e-279
chr1	132650127	132651537	1411	*	Nfasc	25.2325	100	0	615	0
chr1	132658971	132661219	2249	*	Nfasc	44.0125	100	0	615	0
chr1	132695609	132697223	1615	*	Nfasc	28.1218	12.81	6.66415e-77	76.1763	3.60224e-76
chr1	132738476	132741920	3445	*	Nfasc	100	100	0	615	0
chr1	132780983	132782962	1980	*	Nfasc	39.3601	28.2406	2.91401e-172	171.536	3.42825e-171
chr1	132917084	132918999	1916	*	Nfasc	28.2232	22.5355	5.26761e-137	136.278	4.58053e-136
chr1	133187262	133189086	1825	*	Plekha6	48.3249	27.5224	2.40553e-23	22.6188	2.57091e-22
chr1	133207685	133211291	3607	*	Plekha6	25.7555	7.33974	8.29261e-17	16.0813	6.75256e-16
chr1	133267279	133269252	1974	*	Plekha6	30.4668	6.53645	1.13045e-06	5.94675	5.08701e-06
chr1	133079057	133081440	2384	*	Sox13	29.7963	6.71054	2.02999e-12	11.6925	2.05536e-11
chr1	133187262	133189086	1825	*	Sox13	27.551	35.2541	6.71813e-49	48.1728	1.20926e-47
chr1	133433644	133435589	1946	*	Sox13	25.5039	100	1.19827e-131	130.921	9.70596e-130
chr1	133491465	133494377	2913	*	Sox13	27.3815	51.4092	1.51444e-69	68.8197	4.08898e-68
chr1	134095228	134097598	2371	*	Optc	29.6371	88.3822	1.35224e-34	33.8689	6.94149e-33
chr1	134059475	134065932	6458	*	Prelp	30.8394	25.0446	3.12632e-22	21.505	2.39163e-20
chr1	134095228	134097598	2371	*	Prelp	29.7919	1	8.42733e-06	5.07431	0.000184197
chr1	134059475	134065932	6458	*	Btg2	48.4026	100	0	615	0
chr1	134069747	134072564	2818	*	Btg2	34.1897	29.2092	5.88946e-179	178.23	2.26744e-177
chr1	134076026	134079161	3136	*	Btg2	100	100	9.20512e-13	12.036	8.33876e-12
chr1	134095228	134097598	2371	*	Btg2	34.3752	100	0	615	0
chr1	135158136	135160093	1958	*	Shisa4	26.0042	100	4.13466e-92	91.3836	3.53514e-90
chr1	139078786	139081585	2800	*	Lhx9	28.72	100	0	615	0
chr1	139090199	139092779	2581	*	Lhx9	28.4802	6.34863	3.17149e-37	36.4987	1.66186e-36
chr1	152555473	152557385	1913	*	Rgl1	28.2018	100	0	615	0
chr1	152623431	152625233	1803	*	Rgl1	100	100	2.56248e-28	27.5913	4.30497e-27
chr1	153034796	153036591	1796	*	Smg7	36.795	9.67043	8.09738e-07	6.09166	3.01011e-06
chr1	153034796	153036591	1796	*	Nmnat2	36.1519	100	6.31011e-113	112.2	5.36359e-111
chr1	153658679	153662865	4187	*	Rgs8	100	100	3.50134e-08	7.45577	5.44653e-07
chr1	153640925	153643980	3056	*	Rgs16	31.4296	79.9408	2.11676e-161	160.674	1.49232e-159
chr1	153702166	153705768	3603	*	Rgs16	32.1648	100	3.33547e-201	200.477	4.70302e-199
chr1	153740263	153743276	3014	*	Rgs16	100	100	2.3043e-38	37.6375	4.06133e-37
chr1	156778600	156782871	4272	*	Angptl1	35.5926	9.52414	1.96319e-06	5.70704	9.42331e-05
chr1	159147625	159149479	1855	*	Pappa2	28.465	70.9195	3.81683e-35	34.4183	9.41485e-34
chr1	164576097	164578126	2030	*	Slc19a2	30.6371	100	5.134e-84	83.2895	3.64514e-82
chr1	165813237	165815761	2525	*	Mpzl1	35.802	30.665	1.65426e-16	15.7814	3.02494e-15
chr1	165965249	165967866	2618	*	Mpzl1	38.8584	100	4.25558e-43	42.371	5.44714e-41
chr1	165813237	165815761	2525	*	Pou2f1	53.6182	89.0197	1.47004e-191	190.833	7.59523e-190
chr1	165965249	165967866	2618	*	Pou2f1	64.3319	89.1577	7.51602e-192	191.124	5.82491e-190
chr1	166254217	166257603	3387	*	Ildr2	100	100	6.47975e-41	40.1884	1.04486e-39
chr1	166278110	166285570	7461	*	Ildr2	54.6779	100	0	615	0
chr1	17095509	17097475	1967	*	Jph1	100	100	3.52879e-157	156.452	3.76404e-156
chr1	172060329	172062022	1694	*	Nhlh1	62.2235	100	0	615	0
chr1	172064148	172065602	1455	*	Nhlh1	53.7573	48.4466	3.53312e-297	296.452	8.0084e-296
chr1	172071029	172072479	1451	*	Nhlh1	53.9487	100	0	615	0
chr1	172317000	172320907	3908	*	Nhlh1	42.1237	100	0	615	0
chr1	172348760	172352242	3483	*	Dcaf8	34.6793	100	0	615	0
chr1	171979097	171981193	2097	*	Pea15a	48.6288	100	0	615	0
chr1	172011679	172020907	9229	*	Pea15a	69.0271	100	0	615	0
chr1	172046266	172050253	3988	*	Pea15a	37.5301	10.6083	2.31466e-56	55.6355	2.16035e-55
chr1	172200020	172206846	6827	*	Pea15a	100	100	0	615	0
chr1	172216527	172218079	1553	*	Pea15a	40.2529	13.9669	1.93393e-47	46.7136	1.59265e-46
chr1	172241801	172245144	3344	*	Pea15a	64.5762	100	0	615	0
chr1	172270834	172272616	1783	*	Pea15a	47.6712	23.1173	6.92387e-123	122.16	9.69341e-122
chr1	172294559	172296873	2315	*	Pea15a	57.0635	48.4351	3.13098e-297	296.504	7.30562e-296
chr1	172307519	172308924	1406	*	Pea15a	29.7406	6.53934	1.85592e-38	37.7314	1.29914e-37
chr1	172348760	172352242	3483	*	Pea15a	75.861	100	0	615	0
chr1	171979097	171981193	2097	*	Casq1	69.7731	53.0245	1.21362e-149	148.916	3.39814e-148
chr1	172011679	172020907	9229	*	Casq1	53.5357	37.9777	1.23703e-232	231.908	4.32961e-231
chr1	172046266	172050253	3988	*	Casq1	37.6368	15.4969	7.78944e-16	15.1085	4.36208e-15
chr1	172241801	172245144	3344	*	Casq1	47.4117	100	0	615	0
chr1	172270834	172272616	1783	*	Casq1	32.4803	11.2784	1.01244e-67	66.9946	1.57491e-66
chr1	172294559	172296873	2315	*	Casq1	54.9935	35.7654	9.15808e-76	75.0382	1.60266e-74
chr1	172348760	172352242	3483	*	Casq1	46.3405	100	0	615	0
chr1	172011679	172020907	9229	*	Igsf8	28.7883	3.54188	9.54699e-20	19.0201	4.20664e-19
chr1	172241801	172245144	3344	*	Igsf8	37.6806	12.6469	1.53756e-12	11.8132	4.42441e-12
chr1	172312344	172315892	3549	*	Igsf8	100	100	0	615	0
chr1	172317000	172320907	3908	*	Igsf8	28.0382	100	0	615	0
chr1	172348760	172352242	3483	*	Igsf8	38.8186	14.0215	2.39228e-51	50.6212	1.98419e-50
chr1	172011679	172020907	9229	*	Atp1a2	43.4711	100	0	615	0
chr1	172046266	172050253	3988	*	Atp1a2	29.2027	10.2932	5.34234e-62	61.2723	6.27725e-61
chr1	172241801	172245144	3344	*	Atp1a2	41.0399	100	0	615	0
chr1	172270834	172272616	1783	*	Atp1a2	27.2755	12.704	7.02658e-77	76.1533	9.90748e-76
chr1	172294559	172296873	2315	*	Atp1a2	42.2992	100	0	615	0
chr1	172348760	172352242	3483	*	Atp1a2	45.505	100	0	615	0
chr1	172011679	172020907	9229	*	Kcnj10	32.3027	44.7993	4.49339e-275	274.347	1.04097e-273
chr1	172241801	172245144	3344	*	Kcnj10	34.1109	100	0	615	0
chr1	172294559	172296873	2315	*	Kcnj10	29.9089	46.7486	4.20153e-287	286.377	1.16802e-285
chr1	172348760	172352242	3483	*	Kcnj10	47.1111	100	0	615	0
chr1	172391426	172393034	1609	*	Igsf9	30.4871	42.5692	9.04249e-18	17.0437	4.06912e-16
chr1	172482181	172487480	5300	*	Igsf9	100	100	3.47416e-13	12.4591	7.81687e-12
chr1	172011679	172020907	9229	*	Tagln2	41.0645	100	4.01957e-298	297.396	5.42641e-296
chr1	172241801	172245144	3344	*	Tagln2	32.3179	12.5159	1.95104e-38	37.7097	1.64619e-37
chr1	172294559	172296873	2315	*	Tagln2	31.1542	34.9886	3.82506e-105	104.417	7.3769e-104
chr1	172348760	172352242	3483	*	Tagln2	36.5933	85.1604	4.50457e-254	253.346	2.02706e-252
chr1	172348760	172352242	3483	*	Dusp23	44.7971	100	0	615	0
chr1	173388725	173390895	2171	*	Cadm3	28.0921	100	0	615	0
chr1	177149769	177151822	2054	*	Zbtb18	29.3184	15.7796	1.68339e-95	94.7738	7.59929e-95
chr1	182823345	182824811	1467	*	Susd4	34.4106	38.8671	2.73863e-65	64.5625	6.29885e-64
chr1	188084750	188087170	2421	*	Esrrg	52.6709	66.5232	1.16128e-107	106.935	4.12254e-106
chr1	189644454	189646069	1616	*	Ptpn14	26.0096	100	1.08523e-18	17.9645	7.21678e-17
chr1	193188588	193190552	1965	*	G0s2	38.1484	100	4.40302e-170	169.356	6.95677e-168
chr1	194620148	194625640	5493	*	Plxna2	100	100	6.70845e-72	71.1734	7.54701e-71
chr1	20907211	20909386	2176	*	Mcm3	27.2971	79.866	2.15934e-91	90.6657	4.21071e-90
chr1	23762979	23766569	3591	*	B3gat2	100	100	1.85689e-107	106.731	1.98688e-105
chr1	24073101	24075105	2005	*	B3gat2	26.807	78.3365	3.23885e-85	84.4896	1.15519e-83
chr1	25891642	25893706	2065	*	Adgrb3	26.8624	22.8312	8.69195e-37	36.0609	4.78057e-36
chr1	39006792	39008148	1357	*	Lonrf2	26.9686	43.4011	8.94545e-32	31.0484	1.63006e-30
chr1	42682646	42693174	10529	*	Pantr1	100	100	5.749e-111	110.24	2.37625e-109
chr1	42702927	42713604	10678	*	Pantr1	100	100	3.00998e-120	119.521	1.86619e-118
chr1	5022198	5025182	2985	*	Rgs20	49.1051	100	0	615	0
chr1	51649579	51651367	1789	*	Myo1b	32.005	76.2945	5.4738e-188	187.262	4.10535e-186
chr1	52330908	52333164	2257	*	Mfsd6	35.6544	100	9.80913e-138	137.008	8.04349e-136
chr1	61264891	61266834	1944	*	Pard3b	33.713	100	7.36708e-149	148.133	4.23607e-147
chr1	62563815	62566615	2801	*	Nrp2	39.3379	100	2.80604e-218	217.552	3.78816e-216
chr1	62704028	62708518	4491	*	Nrp2	100	100	7.01698e-19	18.1538	4.98575e-18
chr1	64087292	64089322	2031	*	Klf7	27.3691	99.7049	1.54305e-88	87.8116	6.53226e-87
chr1	64118084	64121149	3066	*	Klf7	100	100	4.29615e-37	36.3669	3.89722e-36
chr1	64852887	64855345	2459	*	Fzd5	62.2677	77.8105	1.85885e-122	121.731	5.76244e-121
chr1	66322954	66324603	1650	*	Map2	46.5657	100	2.26078e-182	181.646	1.08517e-180
chr1	66654265	66656413	2149	*	Acadl	47.2064	100	7.73957e-290	289.111	7.81697e-288
chr1	66861421	66863422	2002	*	Acadl	100	100	1.20091e-38	37.9205	2.42584e-37
chr1	6733249	6735824	2576	*	St18	100	100	1.05761e-125	124.976	8.46087e-125
chr1	6756739	6758375	1637	*	St18	27.7753	95.0333	1.29712e-223	222.887	1.7295e-222
chr1	6799169	6801821	2653	*	St18	59.5079	100	3.40417e-235	234.468	6.80834e-234
chr1	72738606	72740458	1853	*	Igfbp5	30.0049	100	5.88482e-137	136.23	3.58974e-135
chr1	72804731	72807189	2459	*	Igfbp5	35.312	15.6263	3.03529e-24	23.5178	3.08588e-23
chr1	72812915	72815942	3028	*	Igfbp5	31.0129	13.0763	7.73978e-21	20.1113	7.26349e-20
chr1	72869801	72874367	4567	*	Igfbp5	100	100	2.76361e-113	112.559	1.12387e-111
chr1	73168769	73171073	2305	*	Igfbp5	29.1665	43.2773	3.49981e-61	60.456	6.09967e-60
chr1	74102456	74105251	2796	*	Rufy4	35.4051	100	1.27533e-86	85.8944	1.55591e-84
chr1	74110476	74113097	2622	*	Rufy4	43.6488	47.3532	6.06697e-43	42.217	2.46723e-41
chr1	74102456	74105251	2796	*	Ctdsp1	43.474	100	0	615	0
chr1	74110476	74113097	2622	*	Ctdsp1	41.8591	23.7958	2.90655e-145	144.537	1.31764e-143
chr1	75288789	75291329	2541	*	Ptprn	29.1533	100	9.08315e-44	43.0418	4.2388e-42
chr1	75288789	75291329	2541	*	Dnpep	28.92	20.8961	1.91489e-11	10.7179	1.53191e-10
chr1	75288789	75291329	2541	*	Tmem198	35.1592	1	0.000336805	3.47262	0.000658966
chr1	84085554	84088361	2808	*	Pid1	33.9676	8.66621	4.49716e-52	51.3471	9.89376e-51
chr1	84154710	84156567	1858	*	Pid1	46.7461	100	0	615	0
chr1	84172436	84173975	1540	*	Pid1	33.9148	16.7909	3.2565e-102	101.487	1.19405e-100
chr1	84176466	84177903	1438	*	Pid1	39.9475	22.9303	4.21129e-140	139.376	2.31621e-138
chr1	86439551	86444509	4959	*	Ptma	30.1843	18.3203	2.35949e-29	28.6272	4.76617e-28
chr1	86486488	86489244	2757	*	Ptma	29.2971	4.48113	7.71359e-10	9.11274	5.99287e-09
chr1	86526701	86530286	3586	*	Ptma	100	100	1.9894e-07	6.70128	1.25581e-06
chr1	87163652	87165717	2066	*	Ecel1	42.9746	17.798	1.03543e-32	31.9849	1.62218e-31
chr1	87167805	87172008	4204	*	Ecel1	73.2467	87.092	1.62061e-179	178.79	7.61688e-178
chr1	87167805	87172008	4204	*	Gigyf2	26.8487	100	2.89388e-41	40.5385	2.26021e-39
chr1	88838204	88841165	2962	*	Sh3bp4	31.7272	27.4064	3.38835e-25	24.47	5.69242e-24
chr1	89070348	89073835	3488	*	Sh3bp4	100	100	4.14473e-30	29.3825	8.70393e-29
chr1	89941212	89943930	2719	*	Agap1	26.9218	40.7399	1.4548e-36	35.8372	4.41291e-35
chr1	89749502	89752056	2555	*	Gbx2	29.1782	7.69408	3.85526e-13	12.4139	3.30212e-12
chr1	90006201	90008037	1837	*	Gbx2	34.3397	77.7611	2.1732e-103	102.663	8.56239e-102
chr1	89749502	89752056	2555	*	Ackr3	44.0148	19.818	4.33944e-19	18.3626	4.73114e-18
chr1	90006201	90008037	1837	*	Ackr3	28.5286	20.0891	3.95095e-122	121.403	1.01596e-120
chr1	90203838	90209889	6052	*	Ackr3	100	100	0	615	0
chr1	90372514	90373757	1244	*	Ackr3	51.3163	28.6904	3.06937e-172	171.513	1.10497e-170
chr1	90373978	90375144	1167	*	Ackr3	42.0207	41.6599	2.27932e-255	254.642	2.05139e-253
chr1	90474141	90476271	2131	*	Ackr3	33.639	11.4978	4.61226e-69	68.3361	9.22452e-68
chr1	91312688	91314287	1600	*	Hes6	29.0313	1	1.83431e-17	16.7365	2.2827e-16
chr1	92736075	92739341	3267	*	Gpc1	27.5161	100	0	615	0
chr1	93078942	93081644	2703	*	Hdlbp	55.1004	100	0	615	0
chr1	93084599	93086055	1457	*	Hdlbp	29.3859	14.2524	3.22825e-86	85.491	6.05297e-85
chr1	97848195	97850061	1867	*	Pam	35.7343	24.9849	3.9994e-152	151.398	4.88816e-151
chr1	97974513	97977106	2594	*	Pam	100	100	1.22472e-82	81.912	1.0363e-81
chr2	101591088	101593811	2724	*	Prr5l	34.8119	20.9496	1.47002e-128	127.833	6.10059e-127
chr2	101722027	101724472	2446	*	Prr5l	47.1467	25.4712	1.82262e-107	106.739	6.0511e-106
chr2	101950412	101951824	1413	*	Prr5l	26.5092	8.34257	7.2639e-51	50.1388	1.00484e-49
chr2	101964573	101968747	4175	*	Prr5l	45.1324	39.5048	6.55328e-243	242.184	5.43922e-241
chr2	101977507	101982211	4705	*	Prr5l	67.8288	100	0	615	0
chr2	101982596	101984227	1632	*	Prr5l	27.0608	4.77838	6.70442e-29	28.1736	6.54667e-28
chr2	102001323	102004485	3163	*	Prr5l	38.1782	17.2987	4.6418e-106	105.333	1.28423e-104
chr2	102127716	102129842	2127	*	Prr5l	29.5504	12.0771	7.01929e-74	73.1537	1.4565e-72
chr2	101977507	101982211	4705	*	Ldlrad3	40.4447	100	9.9199e-227	226.003	1.73598e-224
chr2	105685575	105692028	6454	*	Rcn1	45.9725	35.5815	4.31087e-218	217.365	9.26838e-217
chr2	105718433	105721585	3153	*	Rcn1	54.6333	100	0	615	0
chr2	105685575	105692028	6454	*	Paupar	34.4456	29.2407	4.65471e-35	34.3321	9.17644e-34
chr2	105718433	105721585	3153	*	Paupar	35.1043	97.9155	1.14362e-109	108.942	7.89095e-108
chr2	105514400	105517666	3267	*	Pax6	34.9171	9.37505	1.41868e-30	29.8481	6.36118e-30
chr2	105668800	105670109	1310	*	Pax6	100	100	1.14212e-05	4.94229	2.8901e-05
chr2	105676589	105684538	7950	*	Pax6	100	100	0	615	0
chr2	105685575	105692028	6454	*	Pax6	62.3526	100	0	615	0
chr2	105715046	105717653	2608	*	Pax6	28.4117	13.6431	2.39399e-82	81.6209	1.8487e-81
chr2	105718433	105721585	3153	*	Pax6	57.0984	100	0	615	0
chr2	115851801	115861731	9931	*	Meis2	53.0154	31.9932	2.68477e-62	61.5711	4.05699e-61
chr2	115922589	115924587	1999	*	Meis2	27.0454	23.0971	2.81946e-63	62.5498	4.79308e-62
chr2	115995975	115999467	3493	*	Meis2	28.1216	15.4922	4.46947e-43	42.3497	4.34177e-42
chr2	116018420	116022183	3764	*	Meis2	28.9236	3.24152	2.42663e-07	6.615	6.60044e-07
chr2	116034333	116036854	2522	*	Meis2	30.7165	15.6737	1.47307e-43	42.8318	1.54105e-42
chr2	116055305	116064341	9037	*	Meis2	100	100	1.21062e-25	24.917	9.685e-25
chr2	116069195	116076910	7716	*	Meis2	100	100	3.64122e-42	41.4388	3.09504e-41
chr2	116321201	116325224	4024	*	Meis2	42.0367	100	1.51723e-267	266.819	2.06344e-265
chr2	129908289	129910127	1839	*	Sirpa	30.0483	100	1.60548e-25	24.7944	1.57337e-23
chr2	130490497	130492670	2174	*	Cpxm1	31.5429	100	1.02481e-79	78.9894	1.15804e-77
chr2	131861859	131863895	2037	*	Slc23a2	25.8472	100	1.60628e-35	34.7942	2.03997e-33
chr2	13371260	13373468	2209	*	Trdmt1	25.2976	15.4622	4.32616e-23	22.3639	7.21026e-22
chr2	13384320	13387290	2971	*	Trdmt1	57.7192	58.5864	1.65102e-78	77.7822	5.50339e-77
chr2	13398012	13400341	2330	*	Trdmt1	56.4815	100	9.94422e-132	131.002	9.94422e-130
chr2	13371260	13373468	2209	*	Vim	28.4773	10.7009	4.52774e-64	63.3441	6.59757e-63
chr2	13384320	13387290	2971	*	Vim	55.6129	41.3415	2.34333e-253	252.63	4.78039e-252
chr2	13398012	13400341	2330	*	Vim	64.6715	100	0	615	0
chr2	136669882	136671376	1495	*	Snap25	25.6125	100	1.07301e-133	132.969	9.65708e-132
chr2	136752973	136754354	1382	*	Snap25	26.3735	88.0584	4.35036e-118	117.361	1.95766e-116
chr2	136854182	136855797	1616	*	Jag1	30.9335	9.12478	4.68474e-26	25.3293	3.43548e-25
chr2	137113000	137116426	3427	*	Jag1	100	100	2.53489e-29	28.596	2.02791e-28
chr2	140666626	140671495	4870	*	Flrt3	100	100	1.45275e-160	159.838	2.11686e-159
chr2	146215597	146220170	4574	*	Insm1	100	100	0	615	0
chr2	146299568	146303283	3716	*	Insm1	34.6	8.5805	5.8011e-36	35.2365	7.058e-35
chr2	146323496	146326011	2516	*	Insm1	42.307	17.9249	2.289e-99	98.6404	8.35486e-98
chr2	146957607	146960180	2574	*	Xrn2	29.7509	96.5317	1.35394e-76	75.8684	6.36353e-75
chr2	150642967	150645141	2175	*	Pygb	29.7085	100	8.59794e-253	252.066	4.64289e-251
chr2	150786861	150789717	2857	*	Pygb	100	100	5.54144e-93	92.2564	4.98729e-92
chr2	150642967	150645141	2175	*	Gins1	27.18	100	0	615	0
chr2	152028578	152030736	2159	*	Fam110a	36.9621	13.6184	4.18251e-82	81.3786	6.16921e-81
chr2	152046672	152052605	5934	*	Fam110a	30.6868	38.0706	3.69997e-233	232.432	2.18298e-231
chr2	152068225	152070601	2377	*	Fam110a	31.36	5.68876	4.0436e-33	32.3932	2.80673e-32
chr2	151969758	151971950	2193	*	Scrt2	36.3823	13.9282	4.86739e-50	49.3127	2.52219e-49
chr2	152028578	152030736	2159	*	Scrt2	35.0269	12.3436	1.2759e-29	28.8942	5.01559e-29
chr2	152046672	152052605	5934	*	Scrt2	40.9598	22.5405	1.3947e-137	136.856	3.17991e-136
chr2	152090484	152099086	8603	*	Scrt2	70.6806	54.0288	1.17963e-125	124.928	1.68097e-124
chr2	152669515	152672321	2807	*	H13	100	100	2.14097e-127	126.669	3.97608e-126
chr2	153495758	153498800	3043	*	Nol4l	42.8706	20.9218	2.40466e-06	5.61895	9.28698e-06
chr2	154556755	154558987	2233	*	Necab3	100	100	5.95347e-141	140.225	5.58711e-140
chr2	154583455	154585225	1771	*	Necab3	34.071	100	0	615	0
chr2	154425591	154428762	3172	*	E2f1	49.6224	100	6.23274e-221	220.205	7.60394e-219
chr2	154924540	154926511	1972	*	E2f1	41.6609	40.6982	2.70042e-91	90.5686	8.23629e-90
chr2	155049782	155052412	2631	*	Trp53inp2	34.3111	63.4056	2.37687e-52	51.624	2.24482e-51
chr2	156421050	156423162	2113	*	Epb41l1	100	100	3.82768e-07	6.41706	3.39023e-06
chr2	156716818	156718374	1557	*	Epb41l1	31.1652	3.70137	5.89961e-07	6.22918	4.87701e-06
chr2	157048306	157050900	2595	*	Ndrg3	32.2922	30.2052	3.07593e-85	84.512	2.24543e-83
chr2	157461721	157467665	5945	*	Dsn1	26.1742	45.7631	1.71714e-95	94.7652	6.3105e-94
chr2	157486368	157488806	2439	*	Rbl1	26.3974	4.01711	7.32325e-25	24.1353	9.63289e-24
chr2	157339177	157343865	4689	*	Ghrh	100	100	6.67286e-05	4.17569	0.000452272
chr2	157471177	157477123	5947	*	Src	44.7235	23.1104	3.36833e-06	5.47259	2.47443e-05
chr2	157294524	157297319	2796	*	Nnat	28.8913	49.4146	2.42727e-101	100.615	5.25909e-100
chr2	157348725	157350384	1660	*	Nnat	34.078	97.5953	1.21019e-197	196.917	7.86621e-196
chr2	157471177	157477123	5947	*	Nnat	57.525	35.9498	8.78542e-54	53.0562	7.78707e-53
chr2	157478377	157483786	5410	*	Nnat	41.9698	16.9634	1.89358e-29	28.7227	9.71706e-29
chr2	157496270	157499583	3314	*	Nnat	39.2625	17.9424	1.95381e-38	37.7091	1.22901e-37
chr2	157517281	157519176	1896	*	Nnat	39.5509	50.3081	3.97404e-103	102.401	9.68673e-102
chr2	157536428	157538057	1630	*	Nnat	48.7871	100	1.88959e-202	201.724	3.6847e-200
chr2	157974120	157976310	2191	*	Nnat	36.3678	99.3158	4.40444e-201	200.356	4.29433e-199
chr2	157471177	157477123	5947	*	Blcap	40.599	20.0477	6.30765e-36	35.2001	6.7632e-35
chr2	157478377	157483786	5410	*	Blcap	32.4287	7.09748	2.09221e-07	6.67939	6.21226e-07
chr2	157496995	157499583	2589	*	Blcap	28.0817	2.7811	1.29122e-07	6.889	3.89383e-07
chr2	157536428	157538057	1630	*	Blcap	30.534	100	5.08687e-167	166.294	9.81765e-165
chr2	157536428	157538057	1630	*	Vstm2l	25.6603	65.162	1.05772e-97	96.9756	1.08416e-95
chr2	157914682	157916366	1685	*	Vstm2l	100	100	6.5619e-51	50.183	1.12099e-49
chr2	157974120	157976310	2191	*	Vstm2l	27.8664	100	1.88242e-148	147.725	3.85897e-146
chr2	158554940	158557961	3022	*	Snhg11	35.5702	12.3756	1.09893e-13	12.959	7.64857e-13
chr2	158598786	158601723	2938	*	Snhg11	38.6253	39.0451	3.16585e-47	46.4995	6.88573e-46
chr2	158602210	158603961	1752	*	Snhg11	30.249	7.27787	1.76163e-11	10.7541	9.88788e-11
chr2	158554940	158557961	3022	*	Slc32a1	81.0986	100	0	615	0
chr2	158559317	158562421	3105	*	Slc32a1	47.8763	24.3111	1.97858e-119	118.704	3.2053e-118
chr2	158563076	158565756	2681	*	Slc32a1	51.8933	29.2052	1.2116e-37	36.9166	9.81398e-37
chr2	158567574	158568481	908	*	Slc32a1	30.3623	8.23798	5.10437e-49	48.2921	5.90649e-48
chr2	158569741	158571506	1766	*	Slc32a1	38.1497	12.4606	1.41795e-70	69.8483	2.08826e-69
chr2	158598786	158601723	2938	*	Slc32a1	87.3712	100	0	615	0
chr2	158602210	158603961	1752	*	Slc32a1	68.6229	49.5879	1.79016e-247	246.747	4.14295e-246
chr2	158605289	158609016	3728	*	Slc32a1	100	100	0	615	0
chr2	158613571	158617473	3903	*	Slc32a1	100	100	0	615	0
chr2	158844857	158847222	2366	*	Slc32a1	63.7315	100	0	615	0
chr2	158559317	158562421	3105	*	Ppp1r16b	27.6786	4.9683	2.17495e-10	9.66255	8.81426e-10
chr2	158598786	158601723	2938	*	Ppp1r16b	48.278	27.3903	1.07842e-34	33.9672	1.18626e-33
chr2	158844857	158847222	2366	*	Ppp1r16b	33.5612	18.366	6.60905e-31	30.1799	5.98703e-30
chr2	160507062	160508851	1790	*	Mafb	42.47	18.1878	1.68609e-110	109.773	6.96919e-109
chr2	160589415	160591547	2133	*	Mafb	31.9954	1.7777	3.68424e-09	8.43365	2.53803e-08
chr2	165132728	165134979	2252	*	Snx21	28.2584	50.5	5.15922e-12	11.2874	7.68724e-10
chr2	165210278	165213631	3354	*	Zswim1	25.8072	1.02811	0.00015435	3.81149	0.000791865
chr2	165076024	165079837	3814	*	Pltp	34.1766	35.2648	3.59842e-98	97.4439	1.1443e-96
chr2	165132728	165134979	2252	*	Pltp	51.6929	100	1.23566e-274	273.908	1.9647e-272
chr2	165135137	165137983	2847	*	Pltp	49.1375	73.6331	9.25866e-203	202.033	7.36063e-201
chr2	165182418	165185115	2698	*	Pltp	31.3865	20.8169	8.71093e-59	58.0599	1.97863e-57
chr2	165214614	165216720	2107	*	Pltp	43.6649	54.0827	1.81836e-149	148.74	9.63731e-148
chr2	164938016	164940329	2314	*	Slc12a5	39.1461	16.2202	1.60015e-05	4.79584	0.000157015
chr2	164963916	164965461	1546	*	Slc12a5	60.4283	100	4.99954e-87	86.3011	7.84928e-85
chr2	164970150	164971786	1637	*	Slc12a5	26.2755	11.7408	3.05576e-14	13.5149	4.79754e-13
chr2	165042525	165044257	1733	*	Slc12a5	33.2387	25.2119	2.37523e-25	24.6243	9.32276e-24
chr2	165135137	165137983	2847	*	Cdh22	47.672	27.0412	2.27972e-07	6.64212	3.26175e-06
chr2	165194862	165196929	2068	*	Cdh22	26.2777	14.9384	1.78293e-07	6.74887	2.76353e-06
chr2	165210278	165213631	3354	*	Cdh22	46.5641	40.8098	5.86052e-11	10.2321	1.36257e-09
chr2	165414597	165416433	1837	*	Cdh22	32.9415	100	6.29323e-19	18.2011	1.17054e-16
chr2	165419169	165421232	2064	*	Cdh22	50.474	71.9772	3.73004e-15	14.4283	2.31262e-13
chr2	165064074	165065157	1084	*	Slc35c2	52.1375	100	9.41706e-20	19.0261	9.22872e-18
chr2	165068464	165069539	1076	*	Slc35c2	53.338	50.9224	2.69158e-12	11.57	1.31888e-10
chr2	165072899	165075782	2884	*	Slc35c2	39.6244	19.9244	1.37839e-07	6.86063	1.92974e-06
chr2	165119439	165122112	2674	*	Slc35c2	35.2431	11.874	2.3037e-06	5.63757	2.50847e-05
chr2	165300092	165301398	1307	*	Slc35c2	36.76	30.6736	3.20845e-09	8.4937	5.24047e-08
chr2	165076024	165079837	3814	*	Trp53rka	36.4875	37.3557	3.47123e-20	19.4595	2.32032e-18
chr2	165132728	165134979	2252	*	Trp53rka	45.7932	100	1.45002e-46	45.8386	2.94354e-44
chr2	165135137	165137983	2847	*	Trp53rka	51.4273	54.8291	1.52237e-27	26.8175	1.5452e-25
chr2	165182418	165185115	2698	*	Trp53rka	34.3339	21.8216	1.20712e-13	12.9182	2.45045e-12
chr2	165214614	165216720	2107	*	Trp53rka	41.9042	37.0716	4.57205e-20	19.3399	2.32032e-18
chr2	165414597	165416433	1837	*	Trp53rka	43.8741	31.2708	1.26703e-17	16.8972	3.67438e-16
chr2	165416668	165418062	1395	*	Trp53rka	29.4098	9.9425	1.21333e-08	7.91602	1.75933e-07
chr2	165419169	165421232	2064	*	Trp53rka	56.5197	37.27	1.34316e-19	18.8719	5.45321e-18
chr2	165419169	165421232	2064	*	Slc2a10	47.9513	45.7483	8.64513e-18	17.0632	5.84987e-16
chr2	165886625	165889721	3097	*	Zmynd8	100	100	9.42411e-06	5.02576	2.33304e-05
chr2	166258045	166259615	1571	*	Sulf2	32.5451	96.8703	8.67076e-177	176.062	9.45113e-175
chr2	166551237	166554529	3293	*	Trp53rkb	55.5174	66.6889	2.38897e-21	20.6218	1.44931e-19
chr2	166678269	166680200	1932	*	Trp53rkb	37.1926	17.5093	1.73798e-09	8.75995	6.32626e-08
chr2	168252284	168254710	2427	*	Nfatc2	31.7862	96.9162	1.54542e-119	118.811	1.43724e-117
chr2	168584143	168585501	1359	*	Nfatc2	36.1839	57.3235	5.67952e-72	71.2457	1.76065e-70
chr2	168676768	168680283	3516	*	Nfatc2	38.4262	100	3.05e-123	122.516	5.67301e-121
chr2	168625693	168627456	1764	*	Atp9a	47.9757	66.6342	6.13998e-194	193.212	3.68399e-192
chr2	171935276	171936874	1599	*	Cbln4	25.126	30.9629	1.16877e-13	12.9323	2.62974e-12
chr2	172337549	172339184	1636	*	Cbln4	27.4318	3.68957	1.11539e-05	4.95257	9.41114e-05
chr2	172726411	172730258	3848	*	Fam210b	41.4455	100	0	615	0
chr2	172467638	172469319	1682	*	Tfap2c	48.2261	100	0	615	0
chr2	172550972	172555207	4236	*	Tfap2c	100	100	1.09987e-199	198.959	6.15928e-198
chr2	172726411	172730258	3848	*	Tfap2c	31.1517	36.1627	1.95636e-221	220.709	1.64334e-219
chr2	172755575	172757634	2060	*	Tfap2c	30.8957	23.1597	4.02255e-141	140.395	1.12631e-139
chr2	172755575	172757634	2060	*	Bmp7	30.1993	7.74266	3.80515e-24	23.4196	3.72504e-23
chr2	172933194	172936829	3636	*	Bmp7	31.8398	20.521	1.30764e-60	59.8835	2.43221e-59
chr2	172937029	172939904	2876	*	Bmp7	100	100	1.69452e-140	139.771	6.30361e-139
chr2	178153740	178155494	1755	*	Phactr3	32.372	100	1.45809e-126	125.836	6.70723e-125
chr2	180095100	180096629	1530	*	Lsm14b	35.5496	59.9004	5.1059e-71	70.2919	1.18712e-69
chr2	180788437	180789665	1229	*	Ntsr1	37.5369	93.583	4.33422e-46	45.3631	1.647e-44
chr2	180878310	180880589	2280	*	Col9a3	26.1701	17.3321	1.56396e-10	9.80577	2.42414e-09
chr2	181041605	181044963	3359	*	Chrna4	30.3522	100	5.61922e-31	30.2503	7.47356e-29
chr2	180854094	180856221	2128	*	Kcnq2	58.6149	62.1253	2.11185e-182	181.675	3.86167e-181
chr2	180860756	180862525	1770	*	Kcnq2	34.3978	62.8256	1.92033e-184	183.717	4.09671e-183
chr2	180878310	180880589	2280	*	Kcnq2	60.9699	56.487	5.75298e-166	165.24	9.20476e-165
chr2	181101186	181102980	1795	*	Kcnq2	43.3684	18.0837	5.04409e-54	53.2972	4.30429e-53
chr2	181118349	181122122	3774	*	Kcnq2	42.859	17.2463	9.38945e-47	46.0274	7.0697e-46
chr2	181158833	181160708	1876	*	Kcnq2	51.4906	81.1375	8.04355e-238	237.095	2.05915e-236
chr2	180788437	180789665	1229	*	Eef1a2	35.4615	93.4648	2.78252e-89	88.5556	1.18721e-87
chr2	180854094	180856221	2128	*	Eef1a2	38.0939	51.4265	1.0086e-50	49.9963	1.84429e-49
chr2	180860756	180862525	1770	*	Eef1a2	32.7091	48.3936	6.10388e-48	47.2144	9.76621e-47
chr2	180878310	180880589	2280	*	Eef1a2	37.5478	17.9669	4.94482e-20	19.3058	4.52097e-19
chr2	181101186	181102980	1795	*	Eef1a2	26.895	3.17727	1.81902e-06	5.74016	1.01232e-05
chr2	181158833	181160708	1876	*	Eef1a2	58.5006	100	2.81926e-95	94.5499	1.80433e-93
chr2	181101186	181102980	1795	*	Stmn3	29.8883	31.5588	4.90153e-88	87.3097	4.56219e-87
chr2	181118349	181122122	3774	*	Stmn3	37.1129	29.719	4.75317e-83	82.323	4.1081e-82
chr2	181158833	181160708	1876	*	Stmn3	38.2117	77.5321	1.20968e-212	211.917	2.43953e-211
chr2	181758626	181760039	1414	*	Myt1	40.0348	100	1.19756e-99	98.9217	3.89208e-98
chr2	181772829	181774331	1503	*	Myt1	45.5729	67.2702	3.89148e-68	67.4099	8.43154e-67
chr2	181786868	181788689	1822	*	Myt1	34.0598	48.6406	3.36103e-50	49.4735	4.36934e-49
chr2	22249306	22251794	2489	*	Gad2	54.3658	33.8524	2.9108e-94	93.536	2.21948e-93
chr2	22292910	22295058	2149	*	Gad2	76.7865	100	0	615	0
chr2	22617665	22618831	1167	*	Gad2	41.2351	18.2404	2.32777e-37	36.6331	1.09226e-36
chr2	22622489	22626273	3785	*	Gad2	100	100	3.7443e-37	36.4266	1.63145e-36
chr2	22626712	22629743	3032	*	Gad2	76.1809	59.79	1.84755e-155	154.733	2.81751e-154
chr2	22644796	22646952	2157	*	Gad2	46.8984	33.4685	2.1807e-205	204.661	4.43408e-204
chr2	24520529	24522631	2103	*	Cacna1b	27.2386	27.0301	3.38278e-19	18.4707	2.84717e-18
chr2	24904897	24906522	1626	*	Cacna1b	45.8176	60.283	7.80576e-38	37.1076	9.85477e-37
chr2	25124661	25129744	5084	*	Nrarp	78.1473	100	0	615	0
chr2	25162815	25164354	1540	*	Nrarp	44.6571	5.27275	5.84186e-31	30.2334	5.12286e-30
chr2	25167058	25169460	2403	*	Nrarp	72.0096	100	0	615	0
chr2	25176547	25179007	2461	*	Nrarp	100	100	6.0191e-272	271.22	2.28726e-270
chr2	25124661	25129744	5084	*	Sapcd2	33.0415	100	0	615	0
chr2	25167058	25169460	2403	*	Sapcd2	30.8366	36.5363	4.749e-224	223.323	2.6357e-222
chr2	25372749	25374256	1508	*	Sapcd2	100	100	2.15837e-09	8.66587	1.26094e-08
chr2	26309060	26310574	1515	*	Nacc2	37.0789	14.5752	1.06999e-45	44.9706	1.40168e-44
chr2	26474519	26477055	2537	*	Nacc2	50.4794	60.0277	1.52248e-181	180.817	3.98891e-180
chr2	26483096	26495495	12400	*	Nacc2	52.4272	76.1675	8.79766e-230	229.056	5.76247e-228
chr2	26474519	26477055	2537	*	Qsox2	28.7118	29.0096	1.85149e-21	20.7325	3.46493e-20
chr2	26483096	26495495	12400	*	Qsox2	27.9051	65.6415	9.39212e-43	42.0272	4.10123e-41
chr2	26309060	26310574	1515	*	Notch1	33.3243	13.8868	2.32803e-84	83.633	2.58199e-83
chr2	26474519	26477055	2537	*	Notch1	59.6206	100	0	615	0
chr2	26483096	26495495	12400	*	Notch1	83.1104	100	0	615	0
chr2	26499009	26503747	4739	*	Notch1	100	100	0	615	0
chr2	26506959	26508498	1540	*	Notch1	50.0742	27.7855	7.36455e-115	114.133	8.98474e-114
chr2	26534954	26536636	1683	*	Notch1	50.6392	28.4663	2.95579e-154	153.529	4.50758e-153
chr2	27095877	27098693	2817	*	Adamtsl2	29.3297	27.9978	1.3158e-15	14.8808	2.50002e-14
chr2	27300559	27302660	2102	*	Adamtsl2	48.6987	100	6.91928e-46	45.1599	7.88798e-44
chr2	27314262	27315667	1406	*	Adamtsl2	26.5372	37.0359	2.08145e-19	18.6816	7.9095e-18
chr2	27413254	27416340	3087	*	Adamtsl2	27.4873	27.8303	1.54745e-15	14.8104	2.52014e-14
chr2	27300559	27302660	2102	*	Vav2	26.548	100	3.21183e-198	197.493	4.84986e-196
chr2	27413254	27416340	3087	*	Vav2	33.8817	40.9737	2.08202e-82	81.6815	1.04795e-80
chr2	27413254	27416340	3087	*	Rxra	34.2493	75.82	8.70021e-68	67.0605	4.61111e-66
chr2	28524766	28526925	2160	*	Ralgds	29.0127	46.7807	7.43699e-79	78.1286	1.40477e-77
chr2	29819227	29821498	2272	*	Set	29.4219	63.4906	5.96846e-120	119.224	3.76013e-118
chr2	30657186	30661977	4792	*	Dolpp1	33.6296	100	1.35923e-14	13.8667	1.87574e-12
chr2	30646381	30649400	3020	*	Cstad	39.5063	38.9696	1.05422e-07	6.97707	3.45256e-06
chr2	30652010	30653574	1565	*	Cstad	31.9479	100	4.00294e-12	11.3976	5.24385e-10
chr2	30657186	30661977	4792	*	Cstad	28.2004	85.937	4.1782e-11	10.379	1.82448e-09
chr2	31498727	31501253	2527	*	Prdm12	54.8288	7.53372	6.3374e-11	10.1981	1.19618e-09
chr2	31634867	31638286	3420	*	Prdm12	100	100	4.11917e-08	7.38519	5.18328e-07
chr2	31498727	31501253	2527	*	Abl1	45.2564	100	1.1346e-270	269.945	1.78132e-268
chr2	31498727	31501253	2527	*	Aif1l	25.8831	100	1.05318e-281	280.977	4.98506e-280
chr2	32137113	32138708	1596	*	Prrc2b	26.7025	4.6432	1.10256e-08	7.9576	1.56563e-07
chr2	32322269	32324044	1776	*	Prrc2b	27.2872	100	6.77096e-112	111.169	9.61476e-110
chr2	32137113	32138708	1596	*	Slc25a25	29.0618	4.57755	3.94425e-05	4.40404	0.000142218
chr2	32322269	32324044	1776	*	Slc25a25	46.9631	79.9738	1.06013e-50	49.9746	7.57993e-49
chr2	32322269	32324044	1776	*	Ak1	34.4005	100	2.73488e-296	295.563	4.21172e-294
chr2	33170289	33171914	1626	*	Angptl2	33.8292	13.6425	1.07734e-09	8.96765	1.96316e-08
chr2	33615245	33618430	3186	*	Ralgps1	33.986	100	6.32517e-118	117.199	1.1069e-115
chr2	33615245	33618430	3186	*	Mvb12b	26.0026	100	2.46287e-193	192.609	4.75335e-191
chr2	33787277	33791297	4021	*	Mvb12b	26.3463	43.0357	1.32352e-84	83.8783	4.25733e-83
chr2	34248771	34250904	2134	*	Pbx3	44.517	28.8045	4.08593e-35	34.3887	5.86888e-34
chr2	34363282	34364575	1294	*	Pbx3	30.2722	7.24689	8.62969e-12	11.064	6.19769e-11
chr2	35214169	35216200	2032	*	Phf19	52.52	100	1.97664e-72	71.7041	1.15633e-70
chr2	35214169	35216200	2032	*	Cntrl	30.4783	100	8.17602e-101	100.087	9.40243e-99
chr2	36201645	36204527	2883	*	Ttll11	26.2509	12.6313	1.56216e-09	8.80627	5.62378e-08
chr2	36009040	36010265	1226	*	Lhx6	48.0067	26.2414	1.71116e-40	39.7667	1.35752e-39
chr2	36010368	36013426	3059	*	Lhx6	87.6443	100	0	615	0
chr2	36076486	36080304	3819	*	Lhx6	84.6359	100	0	615	0
chr2	36096267	36099394	3128	*	Lhx6	76.031	59.5843	2.89907e-29	28.5377	1.49995e-28
chr2	36099545	36104143	4599	*	Lhx6	100	100	2.81516e-34	33.5505	1.76318e-33
chr2	36171337	36173066	1730	*	Lhx6	39.7236	16.3863	2.54879e-46	45.5937	2.33312e-45
chr2	36197759	36199403	1645	*	Lhx6	32.606	7.91784	1.72937e-29	28.7621	9.35433e-29
chr2	36201645	36204527	2883	*	Lhx6	87.3493	100	0	615	0
chr2	37776197	37782757	6561	*	Crb2	100	100	0	615	0
chr2	37798278	37801443	3166	*	Crb2	60.5009	39.9173	1.05579e-92	91.9764	1.09979e-91
chr2	37817030	37820483	3454	*	Crb2	46.2027	22.5621	2.14333e-52	51.6689	1.91369e-51
chr2	37828473	37831508	3036	*	Crb2	28.6278	2.05373	6.54857e-11	10.1839	2.72857e-10
chr2	37840849	37843850	3002	*	Crb2	63.9447	44.0975	6.06672e-196	195.217	2.5278e-194
chr2	37907895	37909888	1994	*	Crb2	49.1721	26.1663	1.8416e-63	62.7348	1.77077e-62
chr2	37930175	37932094	1920	*	Crb2	54.673	32.8434	5.35437e-171	170.271	1.33859e-169
chr2	38012910	38015247	2338	*	Crb2	28.4388	15.7336	2.20332e-95	94.6569	2.75415e-94
chr2	38095933	38101077	5145	*	Crb2	34.975	29.6865	1.52951e-181	180.815	4.77971e-180
chr2	38111089	38112777	1689	*	Crb2	36.3141	27.5724	1.73426e-168	167.761	3.61305e-167
chr2	38142560	38145504	2945	*	Crb2	52.6833	30.4282	9.48944e-161	160.023	1.69454e-159
chr2	38220101	38222441	2341	*	Crb2	66.4762	100	0	615	0
chr2	38142560	38145504	2945	*	Dennd1a	28.2479	68.0791	3.21525e-192	191.493	1.15749e-190
chr2	38583614	38587370	3757	*	Dennd1a	27.0383	37.4812	1.70265e-106	105.769	2.35751e-105
chr2	38012910	38015247	2338	*	Lhx2	49.9361	49.1943	6.21946e-302	301.206	1.5371e-300
chr2	38094098	38095584	1487	*	Lhx2	42.964	19.4477	2.78859e-74	73.5546	2.01011e-73
chr2	38095827	38101077	5251	*	Lhx2	79.2394	100	0	615	0
chr2	38111089	38112777	1689	*	Lhx2	56.9524	45.1947	3.13982e-277	276.503	6.03543e-276
chr2	38136728	38137888	1161	*	Lhx2	60.4044	100	0	615	0
chr2	38142560	38145504	2945	*	Lhx2	48.8366	100	0	615	0
chr2	38195788	38197589	1802	*	Lhx2	66.2619	48.8446	8.99176e-300	299.046	1.94447e-298
chr2	38335523	38337530	2008	*	Lhx2	100	100	3.94673e-34	33.4038	1.62567e-33
chr2	38339556	38345400	5845	*	Lhx2	100	100	0	615	0
chr2	38368419	38369472	1054	*	Lhx2	37.7943	13.2356	1.83443e-46	45.7365	9.0673e-46
chr2	38370680	38372893	2214	*	Lhx2	57.6667	37.1148	2.57724e-61	60.5888	1.65134e-60
chr2	38514324	38516465	2142	*	Lhx2	41.8634	100	0	615	0
chr2	38511730	38513802	2073	*	Nek6	100	100	8.22371e-89	88.0849	8.60748e-88
chr2	38514324	38516465	2142	*	Nek6	45.8871	100	0	615	0
chr2	38583614	38587370	3757	*	Nek6	46.7746	28.8068	5.68391e-176	175.245	8.92374e-175
chr2	38608387	38610556	2170	*	Nek6	28.7837	6.7382	1.17551e-39	38.9298	8.78834e-39
chr2	38514324	38516465	2142	*	Nr6a1os	47.7848	93.4628	3.54893e-17	16.4499	2.20034e-15
chr2	38583614	38587370	3757	*	Nr6a1os	62.531	44.6153	2.94671e-07	6.53066	7.30784e-06
chr2	3957177	3959932	2756	*	Frmd4a	27.1191	2.4811	3.03446e-05	4.51792	5.4548e-05
chr2	4119253	4121268	2016	*	Frmd4a	25.8604	100	0	615	0
chr2	4152861	4156206	3346	*	Frmd4a	100	100	2.90515e-19	18.5368	1.32933e-18
chr2	4419945	4421750	1806	*	Frmd4a	25.9856	1.37146	2.6864e-06	5.57083	5.33745e-06
chr2	45224688	45226547	1860	*	Zeb2os	34.6918	100	1.40395e-132	131.853	1.61454e-130
chr2	45224688	45226547	1860	*	Zeb2	51.0287	16.9699	3.22407e-40	39.4916	2.18099e-39
chr2	51829654	51832433	2780	*	Tnfaip6	32.2698	100	6.14071e-50	49.2118	3.4695e-48
chr2	52326558	52328109	1552	*	Cacnb4	30.1125	100	3.35532e-82	81.4743	2.31517e-80
chr2	52589799	52591790	1992	*	Cacnb4	30.189	28.8128	2.14454e-26	25.6687	4.93243e-25
chr2	52622367	52624993	2627	*	Cacnb4	30.2941	60.8925	1.52476e-51	50.8168	5.26041e-50
chr2	57386874	57389038	2165	*	Nr4a2	57.8135	21.1484	6.92257e-130	129.16	7.96095e-129
chr2	59599356	59601664	2309	*	Tanc1	32.4837	26.5058	7.12221e-75	74.1474	1.64701e-73
chr2	59652437	59654572	2136	*	Tanc1	46.1973	100	4.47588e-277	276.349	8.28037e-275
chr2	59787714	59789756	2043	*	Tanc1	38.2283	45.6293	1.73326e-127	126.761	6.41304e-126
chr2	59652437	59654572	2136	*	Wdsub1	31.8055	91.0176	1.24361e-146	145.905	1.11925e-144
chr2	61654036	61657811	3776	*	Tbr1	38.1095	42.9028	7.6809e-263	262.115	1.08813e-261
chr2	61662278	61664741	2464	*	Tbr1	65.9766	100	0	615	0
chr2	61721649	61723736	2088	*	Tbr1	37.9236	25.4038	1.08848e-154	153.963	7.11697e-154
chr2	61732210	61733745	1536	*	Tbr1	30.567	29.9778	5.85043e-183	182.233	4.97287e-182
chr2	61750530	61751958	1429	*	Tbr1	26.9566	21.5138	1.19836e-130	129.921	5.99179e-130
chr2	61794615	61796018	1404	*	Tbr1	37.9659	43.6481	1.90053e-267	266.721	4.03863e-266
chr2	61806126	61808118	1993	*	Tbr1	100	100	6.46524e-92	91.1894	2.11364e-91
chr2	6463123	6465397	2275	*	Usp6nl	26.4342	100	7.91919e-20	19.1013	1.25123e-17
chr2	63961874	63965343	3470	*	Fign	50.0908	100	1.30164e-215	214.886	1.23656e-213
chr2	64096578	64098091	1514	*	Fign	100	100	2.36873e-07	6.62548	1.60735e-06
chr2	65565647	65567515	1869	*	Scn3a	100	100	1.52434e-27	26.8169	8.08566e-27
chr2	65832555	65834248	1694	*	Csrnp3	37.1263	13.8099	2.70131e-10	9.56842	9.62343e-10
chr2	65845635	65849409	3775	*	Csrnp3	100	100	0	615	0
chr2	7088235	7090294	2060	*	Celf2	48.773	27.9379	2.04367e-10	9.68959	4.26901e-10
chr2	69417224	69419600	2377	*	Lrp2	45.0629	36.7081	3.94224e-81	80.4043	2.06968e-79
chr2	70201438	70203940	2503	*	Sp5	29.5041	3.90346	5.13565e-12	11.2894	2.19121e-10
chr2	70557576	70560291	2716	*	Gad1	100	100	2.50224e-32	31.6017	1.63897e-31
chr2	70565108	70570063	4956	*	Gad1	100	100	1.1226e-80	79.9498	1.63401e-79
chr2	70972291	70973827	1537	*	Gad1	38.8764	32.0665	9.78167e-99	98.0096	1.83057e-97
chr2	71418354	71421875	3522	*	Hat1	43.9677	100	0	615	0
chr2	71611848	71613766	1919	*	Hat1	33.8021	35.9594	3.32984e-220	219.478	1.37356e-218
chr2	71654628	71656898	2271	*	Hat1	26.3232	28.5567	1.7456e-174	173.758	4.80039e-173
chr2	71445015	71446644	1630	*	Dlx1	41.3111	100	0	615	0
chr2	71457164	71459322	2159	*	Dlx1	32.9607	8.41644	2.3046e-50	49.6374	2.25037e-49
chr2	71511786	71513213	1428	*	Dlx1	40.0484	20.2198	3.15036e-123	122.502	5.81066e-122
chr2	71514483	71519227	4745	*	Dlx1	60.2711	100	0	615	0
chr2	71530057	71537829	7773	*	Dlx1	100	100	0	615	0
chr2	71539642	71546233	6592	*	Dlx1	100	100	0	615	0
chr2	71611848	71613766	1919	*	Itga6	41.9756	46.9754	1.67271e-288	287.777	1.53053e-286
chr2	71654628	71656898	2271	*	Itga6	34.6811	41.1227	2.19505e-252	251.659	1.00424e-250
chr2	72121142	72123612	2471	*	Itga6	42.6842	100	0	615	0
chr2	72476062	72479646	3585	*	Cdca7	100	100	1.33201e-32	31.8755	2.45089e-31
chr2	72672258	72675021	2764	*	Cdca7	36.9238	100	0	615	0
chr2	73085416	73086706	1291	*	Sp9	25.5305	6.50225	1.64626e-38	37.7835	1.41232e-37
chr2	73092541	73093822	1282	*	Sp9	45.1306	23.9717	1.02051e-110	109.991	1.27956e-109
chr2	73142357	73144500	2144	*	Sp9	35.0052	21.2929	8.04334e-130	129.095	1.63883e-128
chr2	73266918	73270174	3257	*	Sp9	100	100	0	615	0
chr2	73271842	73275394	3553	*	Sp9	100	100	1.61908e-113	112.791	2.19925e-112
chr2	73275666	73282448	6783	*	Sp9	81.4268	66.5116	5.78518e-216	215.238	2.35746e-214
chr2	73571775	73573685	1911	*	Sp9	35.7337	12.9583	1.0108e-22	21.9953	7.48912e-22
chr2	75758684	75760413	1730	*	Nfe2l2	37.1022	100	7.23068e-95	94.1408	3.39842e-93
chr2	79058721	79060178	1458	*	Neurod1	25.7919	39.8532	2.08007e-244	243.682	2.65786e-243
chr2	79061204	79062837	1634	*	Neurod1	40.0298	100	0	615	0
chr2	79308935	79310269	1335	*	Neurod1	33.0292	41.9478	2.43554e-257	256.613	3.50109e-256
chr2	79314700	79316710	2011	*	Neurod1	40.1042	47.8543	8.37284e-294	293.077	1.6048e-292
chr2	79398648	79400613	1966	*	Neurod1	37.6469	100	0	615	0
chr2	79453889	79456800	2912	*	Neurod1	100	100	2.77319e-85	84.557	1.51865e-84
chr2	79458502	79461243	2742	*	Neurod1	100	100	0	615	0
chr2	83827769	83829837	2069	*	Itgav	55.5224	37.7854	6.30578e-73	72.2003	1.05622e-71
chr2	83842869	83845199	2331	*	Itgav	56.0334	55.1117	3.62581e-105	104.441	1.21465e-103
chr2	84634583	84636792	2210	*	Ube2l6	30.7914	100	2.25848e-72	71.6462	2.66501e-70
chr2	84634583	84636792	2210	*	Slc43a1	58.882	100	1.01202e-132	131.995	1.2043e-130
chr2	84634583	84636792	2210	*	Slc43a3	28.2652	100	2.35645e-82	81.6277	2.5921e-80
chr2	84830982	84832681	1700	*	Lrrc55	25.0234	3.79692	9.7222e-09	8.01224	7.21063e-08
chr2	90888939	90891016	2078	*	C1qtnf4	28.8706	18.5141	4.27023e-32	31.3695	4.82536e-31
chr2	90964179	90965553	1375	*	Madd	26.201	7.57722	7.96086e-10	9.09904	1.28511e-08
chr2	91329457	91331488	2032	*	Pacsin3	29.1879	27.64	4.16262e-170	169.381	1.16553e-168
chr2	91398786	91400903	2118	*	Pacsin3	40.6001	100	0	615	0
chr2	91429389	91431548	2160	*	Pacsin3	41.1539	100	0	615	0
chr2	91436372	91439242	2871	*	Pacsin3	38.0007	100	0	615	0
chr2	91326712	91329120	2409	*	Lrp4	43.8604	87.7645	2.25772e-249	248.646	1.34334e-247
chr2	91329457	91331488	2032	*	Lrp4	42.0673	80.3647	1.72153e-228	227.764	6.82873e-227
chr2	91398786	91400903	2118	*	Lrp4	41.4185	65.0336	3.16207e-185	184.5	7.52573e-184
chr2	91429389	91431548	2160	*	Lrp4	30.4389	71.1277	2.00635e-202	201.698	5.96888e-201
chr2	91436372	91439242	2871	*	Lrp4	30.573	100	6.69035e-284	283.175	7.96152e-282
chr2	91956441	91957932	1492	*	Dgkz	29.1848	18.2956	1.81307e-27	26.7416	2.81025e-26
chr2	92069298	92070700	1403	*	Dgkz	55.0143	100	2.38184e-135	134.623	2.95348e-133
chr2	92430677	92434061	3385	*	Cry2	100	100	1.08876e-95	94.9631	9.41779e-94
chr2	92722899	92724654	1756	*	Cry2	28.0357	100	3.25647e-165	164.487	5.6337e-163
chr2	92924103	92925583	1481	*	Tspan18	40.363	63.2643	2.1101e-167	166.676	1.1289e-165
chr2	93013435	93015867	2433	*	Tspan18	38.2412	16.0136	1.12588e-27	26.9485	1.20469e-26
chr2	93251909	93254124	2216	*	Tspan18	40.977	22.0206	7.64216e-60	59.1168	1.09028e-58
chr2	93277037	93279582	2546	*	Tspan18	55.1548	100	3.32427e-263	262.478	3.55696e-261
chr2	93279607	93281405	1799	*	Tspan18	35.005	30.703	1.73948e-82	81.7596	4.65311e-81
chr2	93282951	93284746	1796	*	Tspan18	44.3923	26.689	5.11146e-72	71.2915	9.94411e-71
chr2	93290462	93292203	1742	*	Tspan18	36.3728	23.0132	1.97022e-62	61.7055	3.51356e-61
chr2	93302792	93304927	2136	*	Tspan18	42.8524	22.7444	9.89662e-62	61.0045	1.51277e-60
chr2	93389066	93391998	2933	*	Tspan18	34.3407	36.3995	2.42447e-97	96.6154	8.64729e-96
chr2	93404014	93405790	1777	*	Tspan18	51.3414	31.3461	1.3128e-72	71.8818	2.8094e-71
chr2	93410347	93412110	1764	*	Tspan18	54.108	63.6954	1.58498e-168	167.8	1.13062e-166
chr2	93439061	93440735	1675	*	Tspan18	31.1291	7.68968	1.37262e-19	18.8624	1.33519e-18
chr2	93013435	93015867	2433	*	Cd82	28.5308	16.2708	1.39338e-21	20.8559	1.36684e-20
chr2	93277037	93279582	2546	*	Cd82	40.3767	100	1.26109e-115	114.899	1.29892e-113
chr2	93279607	93281405	1799	*	Cd82	26.3007	32.2342	1.6379e-39	38.7857	3.06734e-38
chr2	93282951	93284746	1796	*	Cd82	25.534	39.1536	2.77014e-47	46.5575	6.34055e-46
chr2	93290462	93292203	1742	*	Cd82	26.6382	32.4151	1.02589e-39	38.9889	2.11334e-38
chr2	93302792	93304927	2136	*	Cd82	33.6069	42.0934	1.38213e-50	49.8594	4.06742e-49
chr2	93389066	93391998	2933	*	Cd82	25.3058	48.8651	3.42493e-58	57.4653	1.76384e-56
chr2	93404014	93405790	1777	*	Cd82	28.133	31.561	9.34091e-39	38.0296	1.60352e-37
chr2	93410347	93412110	1764	*	Cd82	28.2009	47.7668	5.86517e-57	56.2317	2.41645e-55
chr3	102010810	102013705	2896	*	Nhlh2	100	100	1.89831e-68	67.7216	2.70941e-67
chr3	102022398	102024490	2093	*	Nhlh2	34.803	100	0	615	0
chr3	102979218	102980849	1632	*	Csde1	25.7762	100	6.70288e-101	100.174	6.09962e-99
chr3	104788852	104791616	2765	*	Rhoc	100	100	4.92405e-27	26.3077	8.80174e-26
chr3	104793666	104795517	1852	*	Rhoc	58.0142	100	7.35635e-295	294.133	1.05196e-292
chr3	105003166	105005253	2088	*	Rhoc	33.9066	34.3492	1.39493e-102	101.855	6.64915e-101
chr3	104793666	104795517	1852	*	Mov10	37.3993	100	1.7226e-38	37.7638	2.34274e-36
chr3	107482623	107484093	1471	*	Slc6a17	29.7799	43.3995	4.53784e-266	265.343	1.16471e-264
chr3	107527747	107529672	1926	*	Slc6a17	37.6803	10.7499	2.45185e-55	54.6105	1.51034e-54
chr3	107536139	107538127	1989	*	Slc6a17	35.0968	100	0	615	0
chr3	107527747	107529672	1926	*	Gstm6	28.522	50.5	3.8681e-12	11.4125	6.26632e-10
chr3	108431813	108437010	5198	*	Gstm1	41.0412	100	4.37212e-210	209.359	6.99539e-208
chr3	108431813	108437010	5198	*	Gpsm2	32.4931	100	0	615	0
chr3	108857572	108859197	1626	*	Stxbp3	25.0302	27.2906	1.90947e-167	166.719	8.52897e-166
chr3	116103837	116105914	2078	*	Cdc14a	27.07	16.5412	1.4333e-27	26.8437	1.48108e-26
chr3	116112827	116115221	2395	*	Cdc14a	40.8811	77.5042	2.10328e-117	116.677	6.52016e-116
chr3	116397374	116402145	4772	*	Cdc14a	42.1769	100	1.49182e-150	149.826	6.16618e-149
chr3	116420598	116423686	3089	*	Cdc14a	100	100	2.5356e-37	36.5959	3.14414e-36
chr3	121238545	121241465	2921	*	Alg14	28.2624	100	7.67837e-121	120.115	1.16711e-118
chr3	121155506	121158561	3056	*	Cnn3	30.9254	29.0327	2.26954e-31	30.6441	8.68098e-30
chr3	121238545	121241465	2921	*	Cnn3	43.7802	100	3.75586e-98	97.4253	5.74647e-96
chr3	121699190	121701843	2654	*	Cnn3	43.8615	27.8043	3.25006e-30	29.4881	9.94519e-29
chr3	121699190	121701843	2654	*	F3	45.3734	93.6085	9.49964e-217	216.022	7.40972e-215
chr3	121789471	121791291	1821	*	F3	33.5872	55.9909	1.1307e-130	129.947	4.40973e-129
chr3	122045345	122049310	3966	*	Bcar3	48.7488	100	1.49843e-124	123.824	2.05285e-122
chr3	126992035	126995244	3210	*	Camk2d	27.8617	100	1.54689e-226	225.811	1.68611e-224
chr3	127375302	127377642	2341	*	Neurog2	35.5578	11.5391	3.22455e-59	58.4915	1.90786e-58
chr3	127386340	127387888	1549	*	Neurog2	34.2359	31.3582	1.07875e-191	190.967	1.53182e-190
chr3	127624895	127629487	4593	*	Neurog2	60.8369	100	0	615	0
chr3	127639044	127642916	3873	*	Neurog2	62.7329	48.9323	2.94556e-300	299.531	5.97527e-299
chr3	127645524	127647412	1889	*	Neurog2	75.3293	100	0	615	0
chr3	127651333	127653272	1940	*	Neurog2	71.686	100	0	615	0
chr3	127694059	127697935	3877	*	Neurog2	51.738	30.7662	9.40847e-187	186.026	1.21455e-185
chr3	127700855	127701970	1116	*	Neurog2	47.798	26.0844	2.05305e-70	69.6876	1.61962e-69
chr3	127704775	127707912	3138	*	Neurog2	57.8588	38.7218	3.50349e-237	236.455	5.52773e-236
chr3	127712464	127713952	1489	*	Neurog2	67.9755	100	0	615	0
chr3	127745212	127747193	1982	*	Neurog2	56.3719	100	0	615	0
chr3	127747562	127751194	3633	*	Neurog2	38.0418	19.3459	1.73142e-117	116.762	1.89124e-116
chr3	127758421	127759896	1476	*	Neurog2	33.7234	15.915	2.70579e-96	95.5677	2.56149e-95
chr3	127624895	127629487	4593	*	Alpk1	28.3603	100	1.77985e-101	100.75	2.20701e-99
chr3	127645524	127647412	1889	*	Alpk1	32.928	71.5445	1.37776e-73	72.8608	3.41683e-72
chr3	127651333	127653272	1940	*	Alpk1	31.8717	91.214	7.26817e-93	92.1386	3.00418e-91
chr3	127694059	127697935	3877	*	Alpk1	31.6941	20.4806	1.53541e-23	22.8138	1.00206e-22
chr3	127704775	127707912	3138	*	Alpk1	37.769	12.6782	2.20977e-07	6.65565	7.40572e-07
chr3	127712464	127713952	1489	*	Alpk1	31.7625	57.7019	5.08347e-60	59.2938	7.87937e-59
chr3	130961436	130964818	3383	*	Lef1	30.843	8.47357	7.74829e-51	50.1108	6.15021e-50
chr3	131105116	131108720	3605	*	Lef1	100	100	4.09065e-152	151.388	5.19512e-151
chr3	131133841	131138177	4337	*	Lef1	39.3447	49.2589	1.47053e-302	301.833	6.22526e-301
chr3	131158982	131161764	2783	*	Lef1	28.7029	28.8954	7.05344e-177	176.152	9.95318e-176
chr3	134302117	134304786	2670	*	Cxxc4	29.2293	11.2408	7.10041e-14	13.1487	7.45543e-13
chr3	134305047	134307290	2244	*	Cxxc4	28.1152	100	3.89522e-93	92.4095	2.45399e-91
chr3	137682808	137685072	2265	*	Ddit4l	45.3243	100	1.29555e-123	122.888	8.16193e-122
chr3	137752035	137753896	1862	*	Ddit4l	31.9589	45.1512	8.75577e-58	57.0577	1.37903e-56
chr3	137752035	137753896	1862	*	Dnajb14	27.4935	4.63679	9.47694e-08	7.02333	1.21305e-06
chr3	138783749	138785248	1500	*	Tspan5	30.6437	87.3763	1.61227e-225	224.793	6.50281e-224
chr3	138799606	138804645	5040	*	Tspan5	37.701	89.3058	1.83871e-230	229.735	1.11242e-228
chr3	138814015	138815428	1414	*	Tspan5	39.315	100	7.39502e-258	257.131	8.94797e-256
chr3	138856082	138858742	2661	*	Tspan5	100	100	2.36181e-45	44.6268	9.21868e-45
chr3	138860418	138861830	1413	*	Tspan5	100	100	3.97668e-182	181.4	1.20295e-180
chr3	141933274	141938788	5515	*	Bmpr1b	100	100	3.61039e-249	248.442	4.5491e-247
chr3	144410398	144414637	4240	*	Lmo4	27.6235	100	6.73942e-167	166.171	1.00417e-164
chr3	144410398	144414637	4240	*	Sh3glb1	30.7962	88.0502	1.22303e-167	166.913	7.09356e-166
chr3	144622601	144624164	1564	*	Sh3glb1	25.6074	100	1.35578e-189	188.868	1.57271e-187
chr3	145824616	145826427	1812	*	Syde2	39.0527	46.48	7.32577e-53	52.1351	3.44311e-51
chr3	145853776	145855383	1608	*	Syde2	30.3559	13.4775	4.85371e-18	17.3139	5.26441e-17
chr3	145884542	145887057	2516	*	Syde2	33.7206	51.0577	1.08352e-57	56.9652	7.63882e-56
chr3	145889586	145891750	2165	*	Syde2	46.5962	32.9004	1.55892e-38	37.8072	5.49518e-37
chr3	146741064	146742447	1384	*	Prkacb	30.544	35.8767	1.74397e-24	23.7585	5.53712e-23
chr3	146768613	146770183	1571	*	Prkacb	100	100	2.49831e-60	59.6024	3.17286e-58
chr3	147091714	147093687	1974	*	Prkacb	30.9244	21.9497	1.06301e-16	15.9735	1.68753e-15
chr3	154380274	154382705	2432	*	Lhx8	47.6563	25.9738	3.43258e-101	100.464	7.11034e-100
chr3	154385349	154387456	2108	*	Lhx8	40.0502	16.9424	8.44257e-40	39.0735	8.74409e-39
chr3	159884507	159886858	2352	*	Wls	36.1872	35.5076	3.52247e-36	35.4532	4.05085e-35
chr3	18452972	18455205	2234	*	Bhlhe22	32.8577	7.66165	1.32919e-43	42.8764	3.47635e-43
chr3	18452972	18455205	2234	*	Cyp7b1	34.8265	35.1871	2.62302e-215	214.581	2.99774e-214
chr3	27861318	27864409	3092	*	Pld1	55.7339	54.3267	1.84621e-50	49.7337	6.96943e-49
chr3	28224009	28226520	2512	*	Pld1	49.2833	79.2092	6.71112e-72	71.1732	3.37793e-70
chr3	28333526	28335871	2346	*	Tnik	27.9826	100	0	615	0
chr3	28550119	28551568	1450	*	Tnik	36.2089	100	0	615	0
chr3	28557763	28559305	1543	*	Tnik	37.9731	100	0	615	0
chr3	28563438	28565596	2159	*	Tnik	29.3927	100	0	615	0
chr3	30505109	30509910	4802	*	Mecom	100	100	7.38452e-117	116.132	8.63989e-115
chr3	34410850	34412644	1795	*	Sox2	35.8645	14.982	1.61699e-42	41.7913	1.1319e-41
chr3	34440293	34442555	2263	*	Sox2	45.6364	22.8794	9.64296e-50	49.0158	8.5264e-49
chr3	34442622	34446476	3855	*	Sox2	64.816	65.1492	4.5924e-179	178.338	1.54305e-177
chr3	34531275	34533273	1999	*	Sox2	27.3761	4.54477	4.14204e-14	13.3828	1.69722e-13
chr3	34565025	34566617	1593	*	Sox2	31.8552	7.59952	2.00766e-22	21.6973	9.92022e-22
chr3	34566630	34568949	2320	*	Sox2	31.2046	5.58734	2.8537e-11	10.5446	1.14148e-10
chr3	34669752	34672105	2354	*	Sox2	46.2724	23.6415	6.87889e-32	31.1625	4.2802e-31
chr3	34678548	34680856	2309	*	Sox2	45.04	22.1649	1.47838e-48	47.8302	1.24184e-47
chr3	34691329	34693127	1799	*	Sox2	40.8371	17.129	1.16457e-31	30.9338	6.98743e-31
chr3	36351476	36353300	1825	*	Exosc9	34.2276	6.66558	7.58523e-06	5.12003	6.65815e-05
chr3	38697215	38698946	1732	*	Fat4	25.3363	42.6748	4.06278e-53	52.3912	1.16805e-51
chr3	38882505	38885189	2685	*	Fat4	100	100	9.18033e-12	11.0371	4.22295e-11
chr3	39047277	39049532	2256	*	Fat4	28.4519	16.0878	3.5197e-22	21.4535	2.52978e-21
chr3	40665704	40668066	2363	*	Intu	45.3574	33.4566	5.92373e-85	84.2274	1.08108e-83
chr3	40672774	40676528	3755	*	Intu	36.9023	55.1701	5.57745e-139	138.254	1.35718e-137
chr3	40672774	40676528	3755	*	Larp1b	25.5521	100	9.78267e-83	82.0095	9.29353e-81
chr3	45383635	45387136	3502	*	Pcdh10	36.2923	100	0	615	0
chr3	51095284	51098116	2833	*	Noct	34.3636	100	9.86115e-146	145.006	1.46931e-143
chr3	52043636	52048169	4534	*	Maml3	37.9452	23.9916	5.36344e-24	23.2706	8.63027e-23
chr3	55522798	55525543	2746	*	Dclk1	25.6219	1.67796	1.40192e-08	7.85328	4.37496e-08
chr3	5574072	5576287	2216	*	Pex2	100	100	1.3369e-05	4.8739	7.89983e-05
chr3	57469841	57473248	3408	*	Wwtr1	67.6205	58.2706	6.65459e-111	110.177	1.06473e-109
chr3	65973754	65976694	2941	*	Ptx3	28.1316	3.02627	1.28111e-17	16.8924	1.18503e-16
chr3	66219942	66222997	3056	*	Ptx3	100	100	4.00988e-19	18.3969	4.04633e-18
chr3	66291968	66293175	1208	*	Ptx3	28.8098	7.78952	5.35945e-47	46.2709	6.60999e-46
chr3	66324660	66328012	3353	*	Ptx3	39.4006	29.8798	3.03708e-183	182.518	1.12372e-181
chr3	66291968	66293175	1208	*	Veph1	26.3193	7.92393	3.4097e-48	47.4673	4.09164e-47
chr3	66324660	66328012	3353	*	Veph1	50.535	32.3821	6.01124e-199	198.221	3.24607e-197
chr3	76466070	76468996	2927	*	Fstl5	48.1989	100	5.16819e-303	302.287	2.68746e-301
chr3	79574993	79577331	2339	*	Tmem144	47.1348	100	2.43936e-215	214.613	1.29286e-213
chr3	82249725	82251520	1796	*	Map9	27.7627	100	3.29659e-105	104.482	2.70321e-103
chr3	83766794	83769773	2980	*	Sfrp2	100	100	1.67862e-09	8.77505	1.06313e-08
chr3	83978109	83982207	4099	*	Sfrp2	46.0087	100	1.0484e-299	298.979	1.39437e-297
chr3	83978109	83982207	4099	*	Mnd1	40.1278	100	4.75504e-216	215.323	4.16066e-214
chr3	84252176	84254884	2709	*	Mnd1	40.1321	9.6211	2.91737e-23	22.535	3.64671e-22
chr3	8366700	8369094	2395	*	Stmn2	48.1435	34.4172	2.14881e-81	80.6678	4.55548e-80
chr3	8509381	8512567	3187	*	Stmn2	100	100	8.8726e-232	231.052	4.70248e-230
chr3	8662402	8667031	4630	*	Hey1	100	100	1.08094e-154	153.966	3.24282e-153
chr3	8715631	8719921	4291	*	Hey1	40.4001	20.9656	2.29806e-127	126.639	5.51534e-126
chr3	8862539	8868367	5829	*	Hey1	44.086	100	0	615	0
chr3	86831420	86835593	4174	*	Dclk2	32.5235	49.3477	7.53875e-303	302.123	4.93788e-301
chr3	86852374	86853794	1421	*	Dclk2	25.7795	8.84938	1.08067e-52	51.9663	2.35947e-51
chr3	86857291	86859641	2351	*	Dclk2	38.801	100	0	615	0
chr3	86934885	86937221	2337	*	Dclk2	34.7609	34.2911	7.60756e-210	209.119	2.49148e-208
chr3	86857291	86859641	2351	*	Cd1d1	27.3878	91.5287	2.28833e-257	256.64	1.5103e-255
chr3	86934885	86937221	2337	*	Cd1d1	37.5859	100	4.77307e-281	280.321	6.30045e-279
chr3	87959430	87961773	2344	*	Hdgf	33.8056	30.0953	2.87039e-184	183.542	1.04769e-182
chr3	87978220	87984780	6561	*	Hdgf	29.3355	26.9667	5.86735e-165	164.232	1.71327e-163
chr3	87948661	87951049	2389	*	Crabp2	100	100	8.0334e-63	62.0951	1.50626e-61
chr3	87978220	87984780	6561	*	Crabp2	30.6919	39.0581	4.27621e-67	66.3689	1.06905e-65
chr3	87959430	87961773	2344	*	Nes	62.107	41.8086	1.26604e-176	175.898	1.96236e-175
chr3	87971739	87975421	3683	*	Nes	100	100	0	615	0
chr3	87978220	87984780	6561	*	Nes	72.4582	54.3856	6.03047e-190	189.22	1.33532e-188
chr3	87984783	87988894	4112	*	Nes	34.4071	8.15233	8.74659e-40	39.0582	7.53178e-39
chr3	88234668	88240058	5391	*	Nes	39.4731	42.2387	1.63267e-259	258.787	8.43548e-258
chr3	88240105	88244940	4836	*	Nes	51.8317	29.3238	6.05676e-177	176.218	1.04311e-175
chr3	88234668	88240058	5391	*	Bcan	41.8041	75.111	1.34321e-222	221.872	5.33926e-221
chr3	88148700	88153004	4305	*	Sema4a	47.7543	100	6.45222e-123	122.19	9.09763e-121
chr3	88234668	88240058	5391	*	Lmna	40.0133	9.03184	3.39346e-14	13.4694	2.18151e-13
chr3	88240105	88244940	4836	*	Lmna	33.834	1.86886	1.25405e-05	4.90168	2.91891e-05
chr3	88538133	88543796	5664	*	Mex3a	100	100	1.23536e-24	23.9082	1.15594e-23
chr3	88622812	88625677	2866	*	Arhgef2	100	100	1.58049e-53	52.8012	1.99141e-52
chr3	88755783	88757283	1501	*	Mtx1	30.3722	29.7666	1.38052e-51	50.86	2.82021e-50
chr3	88757368	88759355	1988	*	Mtx1	39.8621	83.7475	1.02885e-138	137.988	7.35628e-137
chr3	88755783	88757283	1501	*	Muc1	44.5479	28.6218	3.76812e-25	24.4239	6.73551e-24
chr3	88757368	88759355	1988	*	Muc1	56.4044	67.1252	2.85705e-53	52.5441	1.02139e-51
chr3	89222512	89227306	4795	*	Muc1	100	100	2.79576e-77	76.5535	3.99793e-75
chr3	89318706	89322955	4250	*	Efna3	100	100	4.57563e-75	74.3395	1.1134e-73
chr3	89659090	89661289	2200	*	Efna3	35.9256	100	0	615	0
chr3	89613126	89614845	1720	*	Pbxip1	26.1677	15.9568	3.18543e-97	96.4968	8.3883e-96
chr3	89646234	89648594	2361	*	Pbxip1	31.3073	31.1537	5.57391e-191	190.254	4.40339e-189
chr3	90555299	90556778	1480	*	S100a6	38.6772	100	1.98353e-168	167.703	1.17028e-166
chr3	94456007	94457599	1593	*	Celf3	29.437	39.7962	1.36501e-19	18.8649	1.84277e-18
chr3	94479002	94481298	2297	*	Celf3	100	100	4.09974e-09	8.38724	2.76732e-08
chr3	94482521	94487285	4765	*	Celf3	55.759	100	1.53069e-42	41.8151	4.13286e-41
chr3	95972049	95974531	2483	*	Car14	49.4649	100	1.2074e-199	198.918	1.304e-197
chr3	95972049	95974531	2483	*	Mtmr11	29.0574	100	1.00104e-104	104	1.3414e-102
chr3	98210508	98212858	2351	*	Pde4dip	31.5431	71.3478	1.38852e-145	144.857	8.19224e-144
chr3	98023829	98026928	3100	*	Notch2	38.4197	41.6128	3.96626e-255	254.402	9.4397e-254
chr3	98042294	98044390	2097	*	Notch2	25.7796	100	0	615	0
chr3	98060799	98064829	4031	*	Notch2	29.3109	100	0	615	0
chr3	98318103	98320264	2162	*	Notch2	32.4794	100	0	615	0
chr3	98023829	98026928	3100	*	Phgdh	40.6127	40.6599	2.25895e-249	248.646	4.20165e-248
chr3	98042294	98044390	2097	*	Phgdh	36.8746	100	0	615	0
chr3	98060799	98064829	4031	*	Phgdh	39.819	100	0	615	0
chr3	98104031	98107555	3525	*	Phgdh	36.3404	100	0	615	0
chr3	98318103	98320264	2162	*	Phgdh	39.2803	100	0	615	0
chr4	101584180	101586209	2030	*	Dnajc6	31.4944	79.3749	3.64317e-177	176.439	7.74173e-176
chr4	105168424	105172069	3646	*	Plpp3	30.0485	100	0	615	0
chr4	105180053	105183233	3181	*	Plpp3	27.2606	100	0	615	0
chr4	106561148	106564139	2992	*	Dhcr24	100	100	2.49317e-07	6.60325	2.8256e-06
chr4	106837185	106842019	4835	*	Ssbp3	34.0446	6.3146	9.13684e-12	11.0392	7.41696e-11
chr4	107737391	107741840	4450	*	Lrp8os1	32.6275	50.5	6.41767e-06	5.19262	0.000975486
chr4	107818831	107822016	3186	*	Podn	25.051	27.2375	1.97542e-10	9.70434	6.66705e-09
chr4	109761330	109763862	2533	*	Cdkn2c	41.3013	100	4.84228e-252	251.315	5.03598e-250
chr4	109761244	109763862	2619	*	Dmrta2	51.931	100	0	615	0
[truncated: 1,289 more rows]
