# Supplementary material for: An epigenome atlas of neural progenitors within the embryonic mouse forebrain
Source: Nat Commun. 2022 Jul 20;13:4196. doi: 10.1038/s41467-022-31793-4 (PMC9300614; doi:10.1038/s41467-022-31793-4)
Supplement: Supplementary file 8 — Supplementary Data 6 [file 41467_2022_31793_MOESM8_ESM.xlsx]

## Sheet: All
Chrom	Start	End	Width	Strand	Gene_Symbol	Cicero_Coaccess	Ranked_Score	SnapATAC_Pval	SnapATAC_logPval	SnapATAC_Pval_adj	Midpoint_Chrom	Midpoint_Start	Midpoint_End
chr6	23272148	23274175	2028	*	Aass	41.2158	22.502	2.83325e-13	12.5477	4.73557e-12	chr6	23273161	23273162
chr15	91015709	91019744	4036	*	Abcd2	43.3077	19.0347	1.56125e-82	81.8065	2.01228e-81	chr15	91017726	91017727
chr2	31498727	31501253	2527	*	Abl1	45.2564	100	1.1346e-270	269.945	1.78132e-268	chr2	31499990	31499991
chr12	80060052	80065359	5308	*	Actn1	35.5765	100	0	615	0	chr12	80062705	80062706
chr7	140057056	140060321	3266	*	Adgra1	29.2265	1.06953	4.11168e-06	5.38598	3.69512e-05	chr7	140058688	140058689
chr2	31498727	31501253	2527	*	Aif1l	25.8831	100	1.05318e-281	280.977	4.98506e-280	chr2	31499990	31499991
chr3	127624895	127629487	4593	*	Alpk1	28.3603	100	1.77985e-101	100.75	2.20701e-99	chr3	127627191	127627192
chr3	127704775	127707912	3138	*	Alpk1	37.769	12.6782	2.20977e-07	6.65565	7.40572e-07	chr3	127706343	127706344
chr12	111142400	111144424	2025	*	Ankrd9	27.2231	7.00425	2.67542e-14	13.5726	3.50479e-13	chr12	111143412	111143413
chrX	93309248	93311274	2027	*	Arx	34.3797	21.7535	8.40713e-134	133.075	2.90046e-132	chrX	93310261	93310262
chrX	93407838	93410669	2832	*	Arx	33.8191	100	0	615	0	chrX	93409253	93409254
chrX	93428214	93431303	3090	*	Arx	38.5499	15.3378	5.99968e-27	26.2219	5.17473e-26	chrX	93429758	93429759
chr10	87324597	87326585	1989	*	Ascl1	39.7784	12.6564	7.47506e-22	21.1264	3.73753e-21	chr10	87325591	87325592
chr10	87388220	87390114	1895	*	Ascl1	50.1149	39.7113	6.0352e-244	243.219	1.43336e-242	chr10	87389167	87389168
chr10	87446177	87448911	2735	*	Ascl1	64.9082	100	0	615	0	chr10	87447544	87447545
chr1	172011679	172020907	9229	*	Atp1a2	43.4711	100	0	615	0	chr1	172016293	172016294
chr3	122045345	122049310	3966	*	Bcar3	48.7488	100	1.49843e-124	123.824	2.05285e-122	chr3	122047327	122047328
chr9	23082821	23084662	1842	*	Bmper	40.6479	19.1867	4.95178e-117	116.305	1.99722e-115	chr9	23083741	23083742
chr9	23377145	23381444	4300	*	Bmper	36.1051	100	0	615	0	chr9	23379294	23379295
chr1	134059475	134065932	6458	*	Btg2	48.4026	100	0	615	0	chr1	134062703	134062704
chr1	172011679	172020907	9229	*	Casq1	53.5357	37.9777	1.23703e-232	231.908	4.32961e-231	chr1	172016293	172016294
chr7	145205080	145207854	2775	*	Ccnd1	78.1103	100	0	615	0	chr7	145206467	145206468
chr11	113784248	113788076	3829	*	Cdc42ep4	34.0204	100	8.40349e-113	112.076	1.9328e-110	chr11	113786162	113786163
chr15	13392188	13394302	2115	*	Cdh6	63.7352	100	0	615	0	chr15	13393245	13393246
chr4	109761330	109763862	2533	*	Cdkn2c	41.3013	100	4.84228e-252	251.315	5.03598e-250	chr4	109762596	109762597
chr18	25676923	25681941	5019	*	Celf4	38.3551	18.4356	1.37772e-53	52.8608	1.2311e-52	chr18	25679432	25679433
chr12	111690734	111697220	6487	*	Ckb	30.8241	100	0	615	0	chr12	111693977	111693978
chr1	75288789	75291329	2541	*	Cnppd1	27.0017	52.0981	9.0022e-26	25.0457	1.6847e-24	chr1	75290059	75290060
chr2	130490497	130492670	2174	*	Cpxm1	31.5429	100	1.02481e-79	78.9894	1.15804e-77	chr2	130491583	130491584
chr3	87978220	87984780	6561	*	Crabp2	30.6919	39.0581	4.27621e-67	66.3689	1.06905e-65	chr3	87981500	87981501
chr2	38142560	38145504	2945	*	Crb2	52.6833	30.4282	9.48944e-161	160.023	1.69454e-159	chr2	38144032	38144033
chr2	30646381	30649400	3020	*	Cstad	39.5063	38.9696	1.05422e-07	6.97707	3.45256e-06	chr2	30647890	30647891
chr1	74110476	74113097	2622	*	Ctdsp1	41.8591	23.7958	2.90655e-145	144.537	1.31764e-143	chr1	74111786	74111787
chr3	134302117	134304786	2670	*	Cxxc4	29.2293	11.2408	7.10041e-14	13.1487	7.45543e-13	chr3	134303451	134303452
chr12	71531930	71535203	3274	*	Daam1	37.217	97.0835	7.11407e-212	211.148	6.1181e-210	chr12	71533566	71533567
chr14	98071384	98074507	3124	*	Dach1	42.4865	100	0	615	0	chr14	98072945	98072946
chr12	71531930	71535203	3274	*	Dact1	33.7487	73.3944	2.51654e-173	172.599	1.24988e-171	chr12	71533566	71533567
chr2	38142560	38145504	2945	*	Dennd1a	28.2479	68.0791	3.21525e-192	191.493	1.15749e-190	chr2	38144032	38144033
chr2	71514483	71519227	4745	*	Dlx1	60.2711	100	0	615	0	chr2	71516855	71516856
chr4	109761244	109763862	2619	*	Dmrta2	51.931	100	0	615	0	chr4	109762553	109762554
chr1	75288789	75291329	2541	*	Dnpep	28.92	20.8961	1.91489e-11	10.7179	1.53191e-10	chr1	75290059	75290060
chr2	154425591	154428762	3172	*	E2f1	49.6224	100	6.23274e-221	220.205	7.60394e-219	chr2	154427176	154427177
chr19	60015235	60017243	2009	*	E330013P04Rik	62.7572	43.6217	1.00442e-235	234.998	2.17625e-234	chr19	60016239	60016240
chr14	103762710	103765293	2584	*	Ednrb	72.0581	100	0	615	0	chr14	103764001	103764002
chr6	85164796	85166647	1852	*	Emx1	73.4913	100	0	615	0	chr6	85165721	85165722
chr19	59132034	59136911	4878	*	Emx2	44.9577	22.132	4.01466e-129	128.396	4.21539e-128	chr19	59134472	59134473
chr19	59716863	59718759	1897	*	Emx2	30.7524	17.5458	8.39739e-107	106.076	8.22945e-106	chr19	59717811	59717812
chr4	136753980	136758313	4334	*	Ephb2	30.0805	100	4.11643e-125	124.385	7.53307e-123	chr4	136756146	136756147
chr16	91103173	91106653	3481	*	Eva1c	57.4656	100	0	615	0	chr16	91104913	91104914
chr16	91139079	91142789	3711	*	Eva1c	49.0807	100	0	615	0	chr16	91140934	91140935
chr15	85460192	85465709	5518	*	Fam118a	51.9343	27.9266	1.48423e-20	19.8285	1.03278e-19	chr15	85462950	85462951
chr8	120423078	120427875	4798	*	Fam92b	43.1305	21.6655	1.73621e-14	13.7604	5.6551e-13	chr8	120425476	120425477
chr3	39047277	39049532	2256	*	Fat4	28.4519	16.0878	3.5197e-22	21.4535	2.52978e-21	chr3	39048404	39048405
chr15	85460192	85465709	5518	*	Fbln1	27.6158	42.6677	8.65302e-262	261.063	7.26853e-260	chr15	85462950	85462951
chr14	12392397	12395829	3433	*	Fezf2	46.8168	23.572	1.74269e-31	30.7588	4.39693e-31	chr14	12394113	12394114
chr2	63961874	63965343	3470	*	Fign	50.0908	100	1.30164e-215	214.886	1.23656e-213	chr2	63963608	63963609
chr4	11761327	11763491	2165	*	Fsbp	31.915	18.0859	4.93916e-07	6.30635	4.44525e-06	chr4	11762409	11762410
chr3	76466070	76468996	2927	*	Fstl5	48.1989	100	5.16819e-303	302.287	2.68746e-301	chr3	76467533	76467534
chr1	59340363	59342843	2481	*	Fzd7	32.9657	32.2435	3.559e-40	39.4487	5.16055e-39	chr1	59341603	59341604
chr13	51916363	51922797	6435	*	Gadd45g	35.6067	100	0	615	0	chr13	51919580	51919581
chr13	15485484	15488742	3259	*	Gli3	43.3494	21.3553	5.23175e-40	39.2814	3.17642e-39	chr13	15487113	15487114
chr13	15540466	15547042	6577	*	Gli3	83.107	100	0	615	0	chr13	15543754	15543755
chr16	29881093	29884633	3541	*	Gm26569	40.8329	79.1651	3.90837e-29	28.408	2.93128e-27	chr16	29882863	29882864
chr16	30128653	30130886	2234	*	Gm26569	33.9583	3.56932	1.30446e-06	5.88457	2.44586e-05	chr16	30129769	30129770
chr12	80060052	80065359	5308	*	Gm26669	48.6842	100	0	615	0	chr12	80062705	80062706
chr19	15835735	15839021	3287	*	Gnaq	27.2843	100	0	615	0	chr19	15837378	15837379
chr8	120423078	120427875	4798	*	Gse1	58.1871	37.9767	6.23003e-79	78.2055	6.64536e-78	chr8	120425476	120425477
chr12	86823132	86826062	2931	*	Gstz1	37.9893	100	7.47825e-160	159.126	9.19824e-158	chr12	86824597	86824598
chr5	147154496	147156661	2166	*	Gsx1	31.8478	5.83643	2.88172e-14	13.5403	5.9281e-13	chr5	147155578	147155579
chr5	75010610	75015536	4927	*	Gsx2	66.0499	100	0	615	0	chr5	75013073	75013074
chr2	71418354	71421875	3522	*	Hat1	43.9677	100	0	615	0	chr2	71420114	71420115
chr3	87978220	87984780	6561	*	Hdgf	29.3355	26.9667	5.86735e-165	164.232	1.71327e-163	chr3	87981500	87981501
chr16	29881093	29884633	3541	*	Hes1	74.842	100	0	615	0	chr16	29882863	29882864
chr16	29893009	29895355	2347	*	Hes1	44.4984	100	0	615	0	chr16	29894182	29894183
chr16	30128653	30130886	2234	*	Hes1	63.2644	100	0	615	0	chr16	30129769	30129770
chr3	8862539	8868367	5829	*	Hey1	44.086	100	0	615	0	chr3	8865453	8865454
chr8	80313971	80316304	2334	*	Hhip	33.8617	17.5088	1.91398e-19	18.7181	2.87097e-18	chr8	80315137	80315138
chr10	120551080	120553881	2802	*	Hmga2	50.513	29.313	4.88811e-96	95.3109	7.16922e-95	chr10	120552480	120552481
chr13	48158356	48162233	3878	*	Id4	28.9526	41.4964	4.31541e-161	160.365	1.07885e-159	chr13	48160294	48160295
chr1	172011679	172020907	9229	*	Igsf8	28.7883	3.54188	9.54699e-20	19.0201	4.20664e-19	chr1	172016293	172016294
chr16	91103173	91106653	3481	*	Il10rb	26.0079	100	1.26469e-153	152.898	2.09938e-151	chr16	91104913	91104914
chr14	21251025	21254918	3894	*	Kat6b	27.9636	22.932	1.48662e-139	138.828	4.34093e-138	chr14	21252971	21252972
chr1	172011679	172020907	9229	*	Kcnj10	32.3027	44.7993	4.49339e-275	274.347	1.04097e-273	chr1	172016293	172016294
chr3	130961436	130964818	3383	*	Lef1	30.843	8.47357	7.74829e-51	50.1108	6.15021e-50	chr3	130963127	130963128
chr2	38142560	38145504	2945	*	Lhx2	48.8366	100	0	615	0	chr2	38144032	38144033
chr7	109114357	109116741	2385	*	Lmo1	31.1756	100	0	615	0	chr7	109115549	109115550
chr6	93819285	93822306	3022	*	Magi1	29.0971	47.049	1.08593e-28	27.9642	4.88669e-27	chr6	93820795	93820796
chr12	56481558	56484020	2463	*	Mbip	27.9027	100	0	615	0	chr12	56482789	56482790
chr12	109946635	109952644	6010	*	Meg3	52.8769	30.7407	2.65594e-08	7.57578	1.45445e-07	chr12	109949639	109949640
chr4	154470988	154474724	3737	*	Megf6	33.5671	34.5748	6.92744e-38	37.1594	1.00448e-36	chr4	154472856	154472857
chr11	18916101	18920304	4204	*	Meis1	39.4134	44.4927	2.17015e-46	45.6635	1.30209e-44	chr11	18918202	18918203
chr2	116321201	116325224	4024	*	Meis2	42.0367	100	1.51723e-267	266.819	2.06344e-265	chr2	116323212	116323213
chr8	93915942	93921108	5167	*	Mt3	62.2156	100	0	615	0	chr8	93918525	93918526
chr17	66478502	66481748	3247	*	Mtcl1	30.0132	70.5733	1.205e-113	112.919	8.61578e-112	chr17	66480125	66480126
chr2	33787277	33791297	4021	*	Mvb12b	26.3463	43.0357	1.32352e-84	83.8783	4.25733e-83	chr2	33789287	33789288
chr6	65308682	65311788	3107	*	Ndnf	30.7803	100	2.64807e-28	27.5771	7.14979e-27	chr6	65310235	65310236
chr3	87978220	87984780	6561	*	Nes	72.4582	54.3856	6.03047e-190	189.22	1.33532e-188	chr3	87981500	87981501
chr3	87984783	87988894	4112	*	Nes	34.4071	8.15233	8.74659e-40	39.0582	7.53178e-39	chr3	87986838	87986839
chr11	98338033	98340591	2559	*	Neurod2	35.135	34.5574	1.01542e-211	210.993	8.86802e-211	chr11	98339312	98339313
chr3	127624895	127629487	4593	*	Neurog2	60.8369	100	0	615	0	chr3	127627191	127627192
chr3	127704775	127707912	3138	*	Neurog2	57.8588	38.7218	3.50349e-237	236.455	5.52773e-236	chr3	127706343	127706344
chr4	98105552	98110200	4649	*	Nfia	58.4034	41.7996	1.4448e-256	255.84	1.52185e-255	chr4	98107876	98107877
chr4	82915350	82917806	2457	*	Nfib	51.6113	100	0	615	0	chr4	82916578	82916579
chr8	84727817	84729346	1530	*	Nfix	34.727	42.2312	6.9996e-259	258.155	7.59187e-258	chr8	84728581	84728582
chr8	84729664	84733476	3813	*	Nfix	47.3506	21.925	4.85162e-100	99.3141	2.85033e-99	chr8	84731570	84731571
chr12	56454826	56460529	5704	*	Nkx2-1	49.1369	30.3406	1.48059e-185	184.83	1.83593e-184	chr12	56457677	56457678
chr12	56481558	56484020	2463	*	Nkx2-1	67.3461	100	0	615	0	chr12	56482789	56482790
chr17	32179211	32180969	1759	*	Notch3	59.4144	100	0	615	0	chr17	32180090	32180091
chr13	34147600	34151296	3697	*	Nqo2	29.0535	3.65786	4.52741e-09	8.34415	6.88167e-08	chr13	34149448	34149449
chr13	34247509	34250380	2872	*	Nqo2	44.8393	100	1.02107e-107	106.991	7.76017e-106	chr13	34248944	34248945
chr7	70117627	70119752	2126	*	Nr2f2	37.8507	15.0861	3.51452e-11	10.4541	2.06737e-10	chr7	70118689	70118690
chr2	25124661	25129744	5084	*	Nrarp	78.1473	100	0	615	0	chr2	25127202	25127203
chr1	132332853	132336240	3388	*	Nuak2	42.1935	23.5555	1.21661e-144	143.915	7.66466e-143	chr1	132334546	132334547
chr16	91291628	91294099	2472	*	Olig1	33.133	100	6.1066e-200	199.214	4.88528e-198	chr16	91292863	91292864
chr16	91103173	91106653	3481	*	Olig2	46.3977	100	0	615	0	chr16	91104913	91104914
chr16	91139079	91142789	3711	*	Olig2	39.3054	100	0	615	0	chr16	91140934	91140935
chr16	91291628	91294099	2472	*	Olig2	60.8242	100	0	615	0	chr16	91292863	91292864
chr11	22078359	22081940	3582	*	Otx1	48.409	27.6214	3.05531e-136	135.515	2.2776e-135	chr11	22080149	22080150
chr14	48708980	48711437	2458	*	Otx2os1	38.1203	13.1642	5.74391e-53	52.2408	9.47745e-52	chr14	48710208	48710209
chr4	65237787	65239437	1651	*	Pappa	50.4337	29.6216	1.14038e-62	61.943	1.0915e-61	chr4	65238612	65238613
chr2	105514400	105517666	3267	*	Pax6	34.9171	9.37505	1.41868e-30	29.8481	6.36118e-30	chr2	105516033	105516034
chr2	105610856	105614130	3275	*	Pax6	32.5398	17.5567	1.60887e-106	105.793	1.72025e-105	chr2	105612493	105612494
chr9	95813261	95815475	2215	*	Pcolce2	29.4373	100	5.8509e-254	253.233	6.20196e-252	chr9	95814368	95814369
chr5	75010610	75015536	4927	*	Pdgfra	45.3985	59.1767	1.5425e-47	46.8118	3.80484e-46	chr5	75013073	75013074
chr16	35584491	35589705	5215	*	Pdia5	31.7328	100	5.45405e-187	186.263	8.45377e-185	chr16	35587098	35587099
chr1	172011679	172020907	9229	*	Pea15a	69.0271	100	0	615	0	chr1	172016293	172016294
chr4	132033086	132035152	2067	*	Phactr4	72.0665	90.9334	9.63176e-93	92.0163	2.43202e-91	chr4	132034119	132034120
chr1	133187262	133189086	1825	*	Plekha6	48.3249	27.5224	2.40553e-23	22.6188	2.57091e-22	chr1	133188174	133188175
chr15	85460192	85465709	5518	*	Ppara	35.9304	10.1278	1.23353e-10	9.90885	7.35551e-10	chr15	85462950	85462951
chr2	31498727	31501253	2527	*	Prdm12	54.8288	7.53372	6.3374e-11	10.1981	1.19618e-09	chr2	31499990	31499991
chr1	134059475	134065932	6458	*	Prelp	30.8394	25.0446	3.12632e-22	21.505	2.39163e-20	chr1	134062703	134062704
chr2	101591088	101593811	2724	*	Prr5l	34.8119	20.9496	1.47002e-128	127.833	6.10059e-127	chr2	101592449	101592450
chr19	15800452	15805262	4811	*	Psat1	47.6678	100	6.34245e-299	298.198	4.69341e-297	chr19	15802857	15802858
chr13	63550889	63557585	6697	*	Ptch1	40.1716	38.6751	5.57879e-110	109.253	1.29428e-108	chr13	63554237	63554238
chr1	75288789	75291329	2541	*	Ptprn	29.1533	100	9.08315e-44	43.0418	4.2388e-42	chr1	75290059	75290060
chr2	105610856	105614130	3275	*	Rcn1	57.7545	37.152	2.74983e-103	102.561	3.94142e-102	chr2	105612493	105612494
chr5	77487167	77489627	2461	*	Rest	25.6965	11.9978	2.16114e-72	71.6653	3.14567e-71	chr5	77488397	77488398
chr1	74110476	74113097	2622	*	Rufy4	43.6488	47.3532	6.06697e-43	42.217	2.46723e-41	chr1	74111786	74111787
chr8	89270868	89273441	2574	*	Sall1	63.4812	100	0	615	0	chr8	89272154	89272155
chr8	89323465	89326801	3337	*	Sall1	64.3585	100	0	615	0	chr8	89325133	89325134
chr2	25124661	25129744	5084	*	Sapcd2	33.0415	100	0	615	0	chr2	25127202	25127203
chr16	35584491	35589705	5215	*	Sema5b	26.5904	100	0	615	0	chr16	35587098	35587099
chr11	117344242	117346423	2182	*	2021-09-09	57.838	100	3.73102e-153	152.428	7.53665e-151	chr11	117345332	117345333
chr6	112808403	112811245	2843	*	Setd5	38.9818	100	3.05601e-75	74.5148	3.69777e-73	chr6	112809824	112809825
chr19	59264174	59268413	4240	*	Slc18a2	57.9856	100	0	615	0	chr19	59266293	59266294
chr11	118238766	118240308	1543	*	Socs3	25.3796	38.5522	2.30452e-47	46.6374	4.4554e-46	chr11	118239537	118239538
chr12	27563585	27567977	4393	*	Sox11	37.2216	12.9843	5.28065e-78	77.2773	4.82802e-77	chr12	27565781	27565782
chr1	133079057	133081440	2384	*	Sox13	29.7963	6.71054	2.02999e-12	11.6925	2.05536e-11	chr1	133080248	133080249
chr1	133187262	133189086	1825	*	Sox13	27.551	35.2541	6.71813e-49	48.1728	1.20926e-47	chr1	133188174	133188175
chr3	34410850	34412644	1795	*	Sox2	35.8645	14.982	1.61699e-42	41.7913	1.1319e-41	chr3	34411747	34411748
chr7	115864392	115869013	4622	*	Sox6	38.8823	14.995	1.43367e-08	7.84355	1.33511e-07	chr7	115866702	115866703
chr2	73142357	73144500	2144	*	Sp9	35.0052	21.2929	8.04334e-130	129.095	1.63883e-128	chr2	73143428	73143429
chr2	73275666	73282448	6783	*	Sp9	81.4268	66.5116	5.78518e-216	215.238	2.35746e-214	chr2	73279057	73279058
chr14	60553283	60555561	2279	*	Spata13	46.5988	73.4173	9.63159e-214	213.016	7.46448e-212	chr14	60554422	60554423
chr16	44529154	44532245	3092	*	Spice1	29.6095	100	0	615	0	chr16	44530699	44530700
chrX	42342075	42344502	2428	*	Stag2	25.5024	34.781	8.37479e-213	212.077	1.28413e-211	chrX	42343288	42343289
chr7	109114357	109116741	2385	*	Stk33	63.5618	100	0	615	0	chr7	109115549	109115550
chr1	172011679	172020907	9229	*	Tagln2	41.0645	100	4.01957e-298	297.396	5.42641e-296	chr1	172016293	172016294
chr2	61654036	61657811	3776	*	Tbr1	38.1095	42.9028	7.6809e-263	262.115	1.08813e-261	chr2	61655923	61655924
chr18	69559010	69564394	5385	*	Tcf4	48.3794	80.3768	6.33374e-133	132.198	1.29842e-131	chr18	69561702	69561703
chr1	75288789	75291329	2541	*	Tmem198	35.1592	1	0.000336805	3.47262	0.000658966	chr1	75290059	75290060
chr14	61004515	61006207	1693	*	Tnfrsf19	60.1339	100	0	615	0	chr14	61005361	61005362
chr8	90243997	90246748	2752	*	Tox3	34.4245	54.4182	1.99992e-148	147.699	5.43977e-147	chr8	90245372	90245373
chr12	111142400	111144424	2025	*	Traf3	29.2902	5.16731	3.62994e-09	8.4401	1.00186e-07	chr12	111143412	111143413
chr11	114334934	114337849	2916	*	Ttyh2	26.0921	72.9521	1.55996e-130	129.807	1.27917e-128	chr11	114336391	114336392
chr15	98967959	98970499	2541	*	Tuba1c	32.886	6.19619	6.01594e-14	13.2207	1.21823e-12	chr15	98969229	98969230
chr19	59132034	59136911	4878	*	Vax1	58.4978	38.5898	3.70969e-71	70.4307	6.01794e-70	chr19	59134472	59134473
chr19	59264174	59268413	4240	*	Vax1	50.7626	100	0	615	0	chr19	59266293	59266294
chr15	85460192	85465709	5518	*	Wnt7b	45.4159	23.9609	5.04514e-55	54.2971	2.13017e-54	chr15	85462950	85462951
chr19	44512907	44516022	3116	*	Wnt8b	38.6705	100	3.42363e-168	167.466	2.20824e-166	chr19	44514464	44514465
chr2	146957607	146960180	2574	*	Xrn2	29.7509	96.5317	1.35394e-76	75.8684	6.36353e-75	chr2	146958893	146958894
chr7	117685055	117687765	2711	*	Xylt1	26.6056	33.057	1.75355e-202	201.756	6.97035e-201	chr7	117686410	117686411
chr1	177149769	177151822	2054	*	Zbtb18	29.3184	15.7796	1.68339e-95	94.7738	7.59929e-95	chr1	177150795	177150796
chr2	45224688	45226547	1860	*	Zeb2	51.0287	16.9699	3.22407e-40	39.4916	2.18099e-39	chr2	45225617	45225618
chr2	45224688	45226547	1860	*	Zeb2os	34.6918	100	1.40395e-132	131.853	1.61454e-130	chr2	45225617	45225618
chr4	128714563	128718177	3615	*	Zfp362	29.8452	100	5.86986e-41	40.2314	9.50917e-39	chr4	128716370	128716371
chr12	80060052	80065359	5308	*	Zfp36l1	80.1932	100	0	615	0	chr12	80062705	80062706

## Sheet: Top 100
Chrom	Start	End	Width	Strand	Gene_Symbol	Cicero_Coaccess	Ranked_Score	SnapATAC_Pval	SnapATAC_logPval	SnapATAC_Pval_adj	Midpoint_Chrom	Midpoint_Start	Midpoint_End
chr13	15540466	15547042	6577	*	Gli3	83.107	100	0	615	0	chr13	15543754	15543755
chr2	73275666	73282448	6783	*	Sp9	81.4268	66.5116	5.78518e-216	215.238	2.35746e-214	chr2	73279057	73279058
chr12	80060052	80065359	5308	*	Zfp36l1	80.1932	100	0	615	0	chr12	80062705	80062706
chr2	25124661	25129744	5084	*	Nrarp	78.1473	100	0	615	0	chr2	25127202	25127203
chr7	145205080	145207854	2775	*	Ccnd1	78.1103	100	0	615	0	chr7	145206467	145206468
chr16	29881093	29884633	3541	*	Hes1	74.842	100	0	615	0	chr16	29882863	29882864
chr6	85164796	85166647	1852	*	Emx1	73.4913	100	0	615	0	chr6	85165721	85165722
chr3	87978220	87984780	6561	*	Nes	72.4582	54.3856	6.03047e-190	189.22	1.33532e-188	chr3	87981500	87981501
chr4	132033086	132035152	2067	*	Phactr4	72.0665	90.9334	9.63176e-93	92.0163	2.43202e-91	chr4	132034119	132034120
chr14	103762710	103765293	2584	*	Ednrb	72.0581	100	0	615	0	chr14	103764001	103764002
chr1	172011679	172020907	9229	*	Pea15a	69.0271	100	0	615	0	chr1	172016293	172016294
chr12	56481558	56484020	2463	*	Nkx2-1	67.3461	100	0	615	0	chr12	56482789	56482790
chr5	75010610	75015536	4927	*	Gsx2	66.0499	100	0	615	0	chr5	75013073	75013074
chr10	87446177	87448911	2735	*	Ascl1	64.9082	100	0	615	0	chr10	87447544	87447545
chr8	89323465	89326801	3337	*	Sall1	64.3585	100	0	615	0	chr8	89325133	89325134
chr15	13392188	13394302	2115	*	Cdh6	63.7352	100	0	615	0	chr15	13393245	13393246
chr7	109114357	109116741	2385	*	Stk33	63.5618	100	0	615	0	chr7	109115549	109115550
chr8	89270868	89273441	2574	*	Sall1	63.4812	100	0	615	0	chr8	89272154	89272155
chr16	30128653	30130886	2234	*	Hes1	63.2644	100	0	615	0	chr16	30129769	30129770
chr19	60015235	60017243	2009	*	E330013P04Rik	62.7572	43.6217	1.00442e-235	234.998	2.17625e-234	chr19	60016239	60016240
chr8	93915942	93921108	5167	*	Mt3	62.2156	100	0	615	0	chr8	93918525	93918526
chr3	127624895	127629487	4593	*	Neurog2	60.8369	100	0	615	0	chr3	127627191	127627192
chr16	91291628	91294099	2472	*	Olig2	60.8242	100	0	615	0	chr16	91292863	91292864
chr2	71514483	71519227	4745	*	Dlx1	60.2711	100	0	615	0	chr2	71516855	71516856
chr14	61004515	61006207	1693	*	Tnfrsf19	60.1339	100	0	615	0	chr14	61005361	61005362
chr17	32179211	32180969	1759	*	Notch3	59.4144	100	0	615	0	chr17	32180090	32180091
chr19	59132034	59136911	4878	*	Vax1	58.4978	38.5898	3.70969e-71	70.4307	6.01794e-70	chr19	59134472	59134473
chr4	98105552	98110200	4649	*	Nfia	58.4034	41.7996	1.4448e-256	255.84	1.52185e-255	chr4	98107876	98107877
chr8	120423078	120427875	4798	*	Gse1	58.1871	37.9767	6.23003e-79	78.2055	6.64536e-78	chr8	120425476	120425477
chr19	59264174	59268413	4240	*	Slc18a2	57.9856	100	0	615	0	chr19	59266293	59266294
chr3	127704775	127707912	3138	*	Neurog2	57.8588	38.7218	3.50349e-237	236.455	5.52773e-236	chr3	127706343	127706344
chr11	117344242	117346423	2182	*	2021-09-09	57.838	100	3.73102e-153	152.428	7.53665e-151	chr11	117345332	117345333
chr2	105610856	105614130	3275	*	Rcn1	57.7545	37.152	2.74983e-103	102.561	3.94142e-102	chr2	105612493	105612494
chr16	91103173	91106653	3481	*	Eva1c	57.4656	100	0	615	0	chr16	91104913	91104914
chr2	31498727	31501253	2527	*	Prdm12	54.8288	7.53372	6.3374e-11	10.1981	1.19618e-09	chr2	31499990	31499991
chr1	172011679	172020907	9229	*	Casq1	53.5357	37.9777	1.23703e-232	231.908	4.32961e-231	chr1	172016293	172016294
chr12	109946635	109952644	6010	*	Meg3	52.8769	30.7407	2.65594e-08	7.57578	1.45445e-07	chr12	109949639	109949640
chr2	38142560	38145504	2945	*	Crb2	52.6833	30.4282	9.48944e-161	160.023	1.69454e-159	chr2	38144032	38144033
chr15	85460192	85465709	5518	*	Fam118a	51.9343	27.9266	1.48423e-20	19.8285	1.03278e-19	chr15	85462950	85462951
chr4	109761244	109763862	2619	*	Dmrta2	51.931	100	0	615	0	chr4	109762553	109762554
chr4	82915350	82917806	2457	*	Nfib	51.6113	100	0	615	0	chr4	82916578	82916579
chr2	45224688	45226547	1860	*	Zeb2	51.0287	16.9699	3.22407e-40	39.4916	2.18099e-39	chr2	45225617	45225618
chr19	59264174	59268413	4240	*	Vax1	50.7626	100	0	615	0	chr19	59266293	59266294
chr10	120551080	120553881	2802	*	Hmga2	50.513	29.313	4.88811e-96	95.3109	7.16922e-95	chr10	120552480	120552481
chr4	65237787	65239437	1651	*	Pappa	50.4337	29.6216	1.14038e-62	61.943	1.0915e-61	chr4	65238612	65238613
chr10	87388220	87390114	1895	*	Ascl1	50.1149	39.7113	6.0352e-244	243.219	1.43336e-242	chr10	87389167	87389168
chr2	63961874	63965343	3470	*	Fign	50.0908	100	1.30164e-215	214.886	1.23656e-213	chr2	63963608	63963609
chr2	154425591	154428762	3172	*	E2f1	49.6224	100	6.23274e-221	220.205	7.60394e-219	chr2	154427176	154427177
chr12	56454826	56460529	5704	*	Nkx2-1	49.1369	30.3406	1.48059e-185	184.83	1.83593e-184	chr12	56457677	56457678
chr16	91139079	91142789	3711	*	Eva1c	49.0807	100	0	615	0	chr16	91140934	91140935
chr2	38142560	38145504	2945	*	Lhx2	48.8366	100	0	615	0	chr2	38144032	38144033
chr3	122045345	122049310	3966	*	Bcar3	48.7488	100	1.49843e-124	123.824	2.05285e-122	chr3	122047327	122047328
chr12	80060052	80065359	5308	*	Gm26669	48.6842	100	0	615	0	chr12	80062705	80062706
chr11	22078359	22081940	3582	*	Otx1	48.409	27.6214	3.05531e-136	135.515	2.2776e-135	chr11	22080149	22080150
chr1	134059475	134065932	6458	*	Btg2	48.4026	100	0	615	0	chr1	134062703	134062704
chr18	69559010	69564394	5385	*	Tcf4	48.3794	80.3768	6.33374e-133	132.198	1.29842e-131	chr18	69561702	69561703
chr1	133187262	133189086	1825	*	Plekha6	48.3249	27.5224	2.40553e-23	22.6188	2.57091e-22	chr1	133188174	133188175
chr3	76466070	76468996	2927	*	Fstl5	48.1989	100	5.16819e-303	302.287	2.68746e-301	chr3	76467533	76467534
chr19	15800452	15805262	4811	*	Psat1	47.6678	100	6.34245e-299	298.198	4.69341e-297	chr19	15802857	15802858
chr8	84729664	84733476	3813	*	Nfix	47.3506	21.925	4.85162e-100	99.3141	2.85033e-99	chr8	84731570	84731571
chr14	12392397	12395829	3433	*	Fezf2	46.8168	23.572	1.74269e-31	30.7588	4.39693e-31	chr14	12394113	12394114
chr14	60553283	60555561	2279	*	Spata13	46.5988	73.4173	9.63159e-214	213.016	7.46448e-212	chr14	60554422	60554423
chr16	91103173	91106653	3481	*	Olig2	46.3977	100	0	615	0	chr16	91104913	91104914
chr15	85460192	85465709	5518	*	Wnt7b	45.4159	23.9609	5.04514e-55	54.2971	2.13017e-54	chr15	85462950	85462951
chr5	75010610	75015536	4927	*	Pdgfra	45.3985	59.1767	1.5425e-47	46.8118	3.80484e-46	chr5	75013073	75013074
chr2	31498727	31501253	2527	*	Abl1	45.2564	100	1.1346e-270	269.945	1.78132e-268	chr2	31499990	31499991
chr19	59132034	59136911	4878	*	Emx2	44.9577	22.132	4.01466e-129	128.396	4.21539e-128	chr19	59134472	59134473
chr13	34247509	34250380	2872	*	Nqo2	44.8393	100	1.02107e-107	106.991	7.76017e-106	chr13	34248944	34248945
chr16	29893009	29895355	2347	*	Hes1	44.4984	100	0	615	0	chr16	29894182	29894183
chr3	8862539	8868367	5829	*	Hey1	44.086	100	0	615	0	chr3	8865453	8865454
chr2	71418354	71421875	3522	*	Hat1	43.9677	100	0	615	0	chr2	71420114	71420115
chr1	74110476	74113097	2622	*	Rufy4	43.6488	47.3532	6.06697e-43	42.217	2.46723e-41	chr1	74111786	74111787
chr1	172011679	172020907	9229	*	Atp1a2	43.4711	100	0	615	0	chr1	172016293	172016294
chr13	15485484	15488742	3259	*	Gli3	43.3494	21.3553	5.23175e-40	39.2814	3.17642e-39	chr13	15487113	15487114
chr15	91015709	91019744	4036	*	Abcd2	43.3077	19.0347	1.56125e-82	81.8065	2.01228e-81	chr15	91017726	91017727
chr8	120423078	120427875	4798	*	Fam92b	43.1305	21.6655	1.73621e-14	13.7604	5.6551e-13	chr8	120425476	120425477
chr14	98071384	98074507	3124	*	Dach1	42.4865	100	0	615	0	chr14	98072945	98072946
chr1	132332853	132336240	3388	*	Nuak2	42.1935	23.5555	1.21661e-144	143.915	7.66466e-143	chr1	132334546	132334547
chr2	116321201	116325224	4024	*	Meis2	42.0367	100	1.51723e-267	266.819	2.06344e-265	chr2	116323212	116323213
chr1	74110476	74113097	2622	*	Ctdsp1	41.8591	23.7958	2.90655e-145	144.537	1.31764e-143	chr1	74111786	74111787
chr4	109761330	109763862	2533	*	Cdkn2c	41.3013	100	4.84228e-252	251.315	5.03598e-250	chr4	109762596	109762597
chr6	23272148	23274175	2028	*	Aass	41.2158	22.502	2.83325e-13	12.5477	4.73557e-12	chr6	23273161	23273162
chr1	172011679	172020907	9229	*	Tagln2	41.0645	100	4.01957e-298	297.396	5.42641e-296	chr1	172016293	172016294
chr16	29881093	29884633	3541	*	Gm26569	40.8329	79.1651	3.90837e-29	28.408	2.93128e-27	chr16	29882863	29882864
chr9	23082821	23084662	1842	*	Bmper	40.6479	19.1867	4.95178e-117	116.305	1.99722e-115	chr9	23083741	23083742
chr13	63550889	63557585	6697	*	Ptch1	40.1716	38.6751	5.57879e-110	109.253	1.29428e-108	chr13	63554237	63554238
chr10	87324597	87326585	1989	*	Ascl1	39.7784	12.6564	7.47506e-22	21.1264	3.73753e-21	chr10	87325591	87325592
chr2	30646381	30649400	3020	*	Cstad	39.5063	38.9696	1.05422e-07	6.97707	3.45256e-06	chr2	30647890	30647891
chr11	18916101	18920304	4204	*	Meis1	39.4134	44.4927	2.17015e-46	45.6635	1.30209e-44	chr11	18918202	18918203
chr16	91139079	91142789	3711	*	Olig2	39.3054	100	0	615	0	chr16	91140934	91140935
chr6	112808403	112811245	2843	*	Setd5	38.9818	100	3.05601e-75	74.5148	3.69777e-73	chr6	112809824	112809825
chr7	115864392	115869013	4622	*	Sox6	38.8823	14.995	1.43367e-08	7.84355	1.33511e-07	chr7	115866702	115866703
chr19	44512907	44516022	3116	*	Wnt8b	38.6705	100	3.42363e-168	167.466	2.20824e-166	chr19	44514464	44514465
chrX	93428214	93431303	3090	*	Arx	38.5499	15.3378	5.99968e-27	26.2219	5.17473e-26	chrX	93429758	93429759
chr18	25676923	25681941	5019	*	Celf4	38.3551	18.4356	1.37772e-53	52.8608	1.2311e-52	chr18	25679432	25679433
chr14	48708980	48711437	2458	*	Otx2os1	38.1203	13.1642	5.74391e-53	52.2408	9.47745e-52	chr14	48710208	48710209
chr2	61654036	61657811	3776	*	Tbr1	38.1095	42.9028	7.6809e-263	262.115	1.08813e-261	chr2	61655923	61655924
chr12	86823132	86826062	2931	*	Gstz1	37.9893	100	7.47825e-160	159.126	9.19824e-158	chr12	86824597	86824598
chr7	70117627	70119752	2126	*	Nr2f2	37.8507	15.0861	3.51452e-11	10.4541	2.06737e-10	chr7	70118689	70118690
chr3	127704775	127707912	3138	*	Alpk1	37.769	12.6782	2.20977e-07	6.65565	7.40572e-07	chr3	127706343	127706344
