# Supplementary material for: An epigenome atlas of neural progenitors within the embryonic mouse forebrain
Source: Nat Commun. 2022 Jul 20;13:4196. doi: 10.1038/s41467-022-31793-4 (PMC9300614; doi:10.1038/s41467-022-31793-4)
Supplement: Supplementary file 9 — Supplementary Data 7 [file 41467_2022_31793_MOESM9_ESM.xlsx]

## Sheet: Sheet1
Gene	Chromosome	Start	End	OligoNucleotide
Ascl1	chr10	87493293	87493413	GATCGTCTTCCCTCTGCGCCGCCTCCTCCCTCCCCTCCTCCCGCCGCGGTTGGCTTCGGGAGCCTCGCGTGGCGCTCGCGTGTGCGGCCGCCGCCGGCGCCTTCTCGGTTTTAAAAGAGG
Ascl1	chr10	87494539	87494659	GTGTATGCAGGAAGGCACTCAGGGTTATCTGTTTCTGGCCCTCTATAACAGCCGCCACTCCTCTGAAAGATGCTTGCTAGACGCTATGGGAAAGGAGGGCATTCTGGGATATTTCAGATC
Rbfox3	chr11	118908856	118908976	GATCTCCGTGCGCCACGGCTTCCCCCCAATCCTGGGAGTTCCCAGAGCCGGGCATTGTGCCGCCGCCGCCGCCGCCGCCGCCGCCGCCACGGGCACGCAGCGCGCGGGACTCCCCGGTGT
Rbfox3	chr11	118910431	118910551	AGGCATTGCCTCTGAGCTGTCAAGATGAGACCCAGGTACAACAGTGGGGCTAGTTACTGGCATTCAGCCCCAGAAGTGAGCAAAGAGGCTAGATGATACCCAAAGGCTTTAAACTGGATC
Meis1	chr11	19018886	19019006	GATCGATGCTGCCCGCTTGCAGTCGCCGTGCGTGTGTAAAGTGTGTGTTGCACAGGCGGAGAGGTGGATTCCGACCAGAATGCTAGAACCCGGAAGTAGTGGTGGCCATAACAGGTCGCG
Meis1	chr11	19020504	19020624	AAATGAGCTCACCCAAATCTCGGTAGGCAGCCGTGGAGAGAGCTCCACCAATCGGAAGGCGTCCCCGCCCAGGCAGCCGCGCATTGGCTGCGGGGAAAATCAATTATCAAATAATCGATC
Ppia	chr11	6415789	6415909	GATCCAGGTCCGGGCGCGCGACTCGGTGGTGGGCGGGGCCCGAACCGGGTATAAAGGAAGCCGCGGCGAGGCTCGTGCCGCTTTGCAGACGCCACTGTCGCTTTTCGCCGCTTGCTGCAG
Ppia	chr11	6416263	6416383	TGCTCCGCGCCTCTCCCTTCTCCCAGCCGTTGGGCCCCGCCCTGCTCCGCTGCGGCGCTGCAGCCCCGCGGGCCTCTTCCCAGCCTGCTTTCCGGAGCCCCACAGCCTTTTACTCGGATC
Neurod2	chr11	98329092	98329212	GATCCTTGGGGAAAAATCCAAATTTATTTGTTTGCTTATCTTTTTTGGTGGTGGGAAAAGGTCACAGGTTCCTTCGGGACAGTCATGGGGGGGGTCCCATCTTCGCTTCTTCGAGTGCCT
Neurod2	chr11	98329290	98329410	AGAACACGGGGCGCCCCCGCTGCCCATCCCGTAAGGGGGTAGGGTCCCAGGAATAGGAGAACTGGGGGGGACTTCCATGTCCGAAGCAGCGCCCCCCCACCACTAATAGCAGGTCAGATC
Sp8	chr12	118844230	118844350	GATCCCACAGGTTTGCAAGAAAACAGCACACTGTCTAAGCATGTTTTTTGCAGCATGTTAAAGTTCTTGTTGTGTAGGGGAAACTTTTAACTGATGTTTGGGAAGCTGAACTTCCTGTAT
Sp8	chr12	118846277	118846397	TCTTTCCATCTAATCCTTTTGTAATTTTACTGCATGCCAAGGGGCAAACACACCTCCTCCAGGACGTGCACTTCCAAAGCTTGAATCCCACCTCTGGTAGAGGGTAAGGGCGGCCAGATC
Myt1l	chr12	29528426	29528546	GATCTCTTAGGCCCGCTAGCCTCTCCTGCTGCATGTGTCATTCCTGCCCGCGCGACATTTTCCCCCTAAGCTACTGCACACAAAACAGAGCGAGAAAGCTTCTCCCTGCAGTCTTCTTGG
Myt1l	chr12	29528724	29528844	TGTGTTTTGAGCCAGCACAGTTACCAAAATTGAACTTGCCGTCACTTGTGAGCGGTGTGGTCATGGTGTGAGGTACGTGATGCTCGTTAGGTTAATTCTTTGGACTCAGGGGTCAGGATC
Nkx2-1	chr12	56536473	56536593	GATCCGTTGCAGAGTGGAACTGAGTCTGAACCCGGGTGGAACTCGTTGTCCGGGAGGAGGCGAATATCTCGACGCCCGCAGCCCAGCGGGCGGGAGGCTGGGCTGAGGCTCGCCTCCTCC
Nkx2-1	chr12	56536594	56536714	GAGCTCAGCCATGCAAAAGTGCACTTGCTTCCCCGGGAATAACCAAATATCTTTGTCTAAAGTGGCGGCGTAAATGGCCGGTCGCTTTGTGGCCACGCTGGATATTAGTAGATGAGGATC
Id4	chr13	48261176	48261296	GATCCACCTTAGTCGAAGCTCAGAAGGGAACGGCTCAGGGACCAGGGTGGGCTACTTTTTTTATTTTCCGGGGCTTTTGATTTTTCTTGTCTTTTGCTTCGGGCCGATTGTCGCTCACAA
Id4	chr13	48261656	48261776	GAGGCGGCGGCCGATGAGCCGGCGCTGTGCCTGCAGTGCGATATGAACGACTGCTACAGTCGCCTGCGGAGGCTCGTGCCTACCATCCCGCCCAACAAGAAAGTCAGCAAAGTGGAGATC
Nr2f1	chr13	78198543	78198663	GATCTCGCCAGCTGCTAACTACCATTGCCATATCTTTGGGCCCAGGGAGCGCTGGGGGGAGCCGAGCTGCTCGCCGAGGGCCGCGGGGCGCGCGGGCGCGCTGGGAGGGGAAGGGGAAGG
Nr2f1	chr13	78199390	78199510	GTCGGGGCCGCAGCCCGAGAGCGAGCCGAGGCCGGTGCTGCCCGTGCCGCCGCCGCTGTCCTGGCGGGAGCCCTCGCCCGGTTTCAAGAGTGCGGGGAGCTGGGAGAGTCGAGCAGGATC
Pvalb	chr15	78206387	78206507	GATCCTGTTGGGAAATGAGACTCGTGGTGGGACAGCCACTTAAATAGTCTACAGCCCTGGCTATTTTGGGAGGTGGCGCTCCCCCAGCCCCTGGCCCCCTCCCCTTCCGGTGTCAGGTAC
Pvalb	chr15	78206540	78206660	TCACCCCCATCCAGGCCTATTGAGCCAGGCCTATTAATAACCCTTGGCCTCTACCTCCCTACAGCACCCAGCACTAAGGTCCAAGCAGGGCACACCTCTTGCATGAAGCCTTCCATGATC
Sst	chr16	23890794	23890914	CAGGTCCTCAGGCAGCAGCGACGGCTTCGGTAGCGTCTCCTTCAGCCGCTATGGAGCTCTCCACGGTCTCCCCTTTTTAAACTCTCTCTCTGACGTCAGCCAAGGAGGCGCCCCCAGATC
Sst	chr16	23891028	23891148	CCACGCAGGCACATGAAATTCTCCATGCCACAGAGACCAAACAATCTTACCTTCACTCAGTGCTGACATGCCGCTCCCATATTTCAGCCACATAGGAGCACACTTAATTACACAGAGATC
Hes1	chr16	30063918	30064038	GATCGCCACCCTTGGGCGTGCGCTCCCTGCCCGGAAGGATTGACCTTGGCCGGGGCGGGGGAAGGGAGGCCAGCGCGGGGGCTCAGCTTTCGGGCCGCCGCCCCCGCGGATTCCTGGCTC
Hes1	chr16	30065223	30065343	CGCGTGTCTCTTCCTCCCATTGGCTGAAAGTTACTGTGGGAAAGAAAGTTTGGGAAGTTTCACACGAGCCGTTCGCGTGCAGTCCCAGATATATATAGAGGCCGCCAGGGCCTGCGGATC
Eva1c	chr16	90830705	90830825	GATCTCCGCTCCCCTCTAGCCAGGGCTGTACGCTGCTGCCTTGGTTCTAAAGTGCGTCACGGACGGGCACCAGCCGCGCTGCTCCACCGGCCTGGGTGAGGTTGGCGCCGAGCCAGCGCA
Eva1c	chr16	90830827	90830947	TGAGCCAGCAGCTCTTGACCATCACCCCGCCTAGAGACACCGGCGTGGAAAGCGCTCAAGCTGCGCAGCATCGGGTCGCTGCTGGAGACGCTCTCCGCTTTGGGCTCGGCGCCCCCGATC
Olig2	chr16	91225760	91225880	GATCCCGCCCCAATAGGTACTAATGACTGCCTGGGTGTCTACACTCACCGCAGCATCCCAGGCTCCAATAACTCCTGTTGCGAGTCCGCAAGCTAGCCGCGCGGTCGTAGAACCAGCGCT
Olig2	chr16	91225887	91226007	GAATCCAATGCGGGCTGCCAGTGCGTGTGTTCACGCTTGCCGGCGTTTGCTGCGTGTGTAGATGGCGTTAAAGGCAGATGCGTCTGAGCACCAGATAGAAAATACTTCTCTATTCAGATC
Olig1	chr16	91269421	91269541	GATCACATTTTACAAGGACAAATGTAACTATAAAAAGGGATGGCAATAGAGCTCGAGAGATAAAGGGAGGCAAAAGCCATTTTAGCCTGACCAGCTGAACTAGAATTCGGAAGGAACAAT
Olig1	chr16	91269689	91269809	CATTGGCTGCACCCCGCCAACCGCGGTCCTCGCAGGTTCCCAAGCCGGGTTTAAAGGTGTCAGGCGCGCACGGCCCCTCACTGTCATCCGCCGGCACGCAGGTCCGCGGGGAGGGCGATC
Sall3	chr18	80986158	80986278	GATCCGTCCTGGAGCCAGCCCGGCCGCAGCGCCCTCCGAGCGCAGCTCCCCAAAGTCCGAGCAGCGGAGCCAAGTTTACTTGGCCCGCAACTCTTTTCCGCTCCCGCGCGCTTCGAGGGA
Sall3	chr18	80988834	80988954	AGAGAAAAAAATGGAAGTGTTGTGTCGGGGGCGGGTATAATGTGTGAAGTGAAAATTTTTGCAAAATGTATAGGGCCAATAAGAGTTTGAGAGAAGCTGCACCGACTTGGCGGGAAGATC
Emx2	chr19	59458715	59458835	GATCCCCGCACTAATTAGGCTCATGAACTAACAAATCGTTTGCACTACTAGTGAAGAAGCGAACACTTCCATGGATTGTCCTTGGACTTAGGGCGCCCTGCCCGCCTTTTGCAAAGGAGA
Emx2	chr19	59458892	59459012	CCCCCCCCACGCCACCTCGCTCAAAAAAATATTACCCCAATCCACGCCTGCAAATTCTTCTGGAAGGATTTTCCCCCCTCTCTCCAGGTTGGGCGCGTTTGGTGCAAGATTCTCGGGATC
Prox1	chr1	190169926	190170046	GATCAGCGACAAGTCCAGCAACACCAGCCTCCCCCCATCGCCACCATCATCCCAGTCACCGGCAGGCGCGAGAAAGAAATAAAAGCCAAGCAGGTCACTTACTCTTCGTTTACTGGGAGG
Prox1	chr1	190169988	190170108	AGGCGCGAGAAAGAAATAAAAGCCAAGCAGGTCACTTACTCTTCGTTTACTGGGAGGAGCGGAGCTCGGAGTTCCACTGAGCCTCCTGCTTAGAAAACTGTTTTTAGAGGCTATTTGATC
Pax6	chr2	105675180	105675300	GATCAAGTTCGCGGCCGCAGCGCTGGCCGCCGAAGCGCATGGAGCGGGAGACCTCGGCGAGCGCCAGAGCCTAGGAGCGGGGGGCCCAGCGCCGGAGAGAGAAGCCGGGACCCACCGGCA
Pax6	chr2	105675628	105675748	AGCCATCACCAATCAGCATAGGTGTGCTGGCTGCAGCCACTTCCCCACACTCTTTATCTCTCACTCTCCAGCCGCTGACAGCCCATTTTATTGTCAATCTCTGTCTTCTTCCCAGGGATC
Meis2	chr2	116063334	116063454	GATCGGCCGCGGCGCGTGAGGGTCTCCGTACATGGAAGCGGGAACCCCTACTCCGTCCATCCCGCCGTAATGGGGCAGCTCATCGTACTGTCAGAGCCCGGGCAAGAGGAGGGGGCGGTG
Meis2	chr2	116063654	116063774	ACAAGTTAAACACACTACAAACCAAACCAGGAGAAAAAACAGATTTGAAAGTTGGGAGAGGATGTCGTAAATTTTAAAATTAAAGTCTGAGCCGAGAGCAGCATTCAGGGAAGGCAGATC
Lhx6	chr2	36104784	36104904	GATCCTCAGCGTTGCGCCGGCACAACCTCTGGCGCATCGGCGCTATCAGCGTCTATTCAGACGGACAATACTGGCCTCGCCTCCTCTTGATTCGCCTATGTCTTTGCTAAATCGCTTTTT
Lhx6	chr2	36104971	36105091	TCGCACGCTCACACACTTGCAGACACACTCTCCCGGGCTCACTCAGCACCCCTCCTTCCTGCTGCCGCCCGCCACCCGACCCGGCCCGGTTGAATCCCGGCTCCCGCTGGCCCCAGGATC
Lhx2	chr2	38339122	38339242	GATCGACAGACACCGGGGATGGAGGGAGACGGAGGGGGGCGGGCCGAGCCAAACGGGGAGCGGAGCGGGCGAAGCCAGTGACGGGGCGGGAGCGGGGGCGGGGGTGGGTGGCAGCGAGGA
Lhx2	chr2	38339391	38339511	CCGTCAGCTGGCAGCTCGGGGCTCACGGGGACCGCGTGCCGCAGTCAGGGTGGCAACTCCCGGGACTCCACGGACCCTGATTGATTTGTCAGCTCAGGCGAGCCAGCAGCCACTCCGATC
Tbr1	chr2	61804169	61804289	GATCCGAAAAGTCTCCTAGCATCATCGAATTCCCTCCTCCGCCCCTCCTCTCTAAAGAGAGGGGGGGGGGTAAGGAACTGTTTAGTAAATTGCACATCTTTGAATCTTCCTGAAGCAGTG
Tbr1	chr2	61804271	61804391	ATCTTCCTGAAGCAGTGGTCACAAAGCTTAAAGGTGACATAACAGAGCTCACGTAAACCAACACACTTTCCCCACCCCCCAAGCCAACAATAAAATCATCCCCTTCAATTTGCCATGATC
Gad1	chr2	70561719	70561839	GATCAAGGCAAAGCAAATATTCTAGTCTTCTCCAAGATACGGGATGGAGGGCTAGGAAGAGGGGAAGGAAGAATCACCCAGTGAGACAAAATTCTTCGTAGGAATTATATTTTCCCTTGC
Gad1	chr2	70562043	70562163	GCGCTCCGCGGACGAGCTGCCCCCGCGAGCAACGGCCTCGTGATTCCCCCCGCCGAGCGGGTCCCCGCCTCCCCACTCCGCCCCCGCCTCCCCCAAGCCCAGCGGCCGCCTCTCCGGATC
Dlx1	chr2	71528404	71528524	GATCATTTCCCCCGGTCCCCGTCACACCGCTAAATTATGAAAGAAATAATTATCAACACTTTCTAATTACCTAACAAAGTAATTTGGGATTCATCGTGGGGCTGGCGGGATTGGGAACCA
Dlx1	chr2	71528617	71528737	CAACACTTGCACCCAGATGGTAGACAGCGCGCTTTGGCAGCTCTTTCCTTCACCAGCTTCCCCACCTCACCCCCGGGCCCGGAGGCTCCAGCTTTGGCCACTGGAGGTGAGGAAGAGATC
Sp9	chr2	73272277	73272397	GATCTTTTCAAGTTATTGGAACCTGGGACCTTTTGCCTTTGCAAGAAAAGAATGTCTTAAGCAAGTTCCCTTTTAACTGGTTTTTGAGGCAAAGCCGAATGTTTCTTTTCTTCCCTTCTT
Sp9	chr2	73272768	73272888	CACCCGGAAGGGCGACTTGGGAGCTTCTGGGAGATGAGCGGGCTTATGGCGTCAACCCAAGTCTGATTCTAGACAAGGGTGGCAGCGAACGAAGTGGCGAAAACCGAGGCATTTCTGATC
Neurod1	chr2	79455768	79455888	GATCAGGTGCAAAAGGCTCCTCTCTAATAAACAGCCCATTGAAAGGGCCGCCCGCTCTTTATTGGGGCTTTTCAAAGTTCGCCTCAAACCTCCCTTTAAAAGATGGAGTAATTACAATGG
Neurod1	chr2	79456318	79456438	TCTAAAAGCTTCTATACTATTAAAAATTAAATGTAATTAGAAAGCCTGCAGGGGGTACTTGAGTGCTGGGACTCATTACGTGCGAGTACTTGTGGGCAATTACGAGGAGGGACACTGATC
Neurog2	chr3	127633085	127633205	GATCTGATTGTTTTCTTGGTGGTATATAAGGGGTTTTAAGGAGAGTCGTGTGCCAGACACGCAGCCACTGAACCACAAGCAGCTCGGCTTTAACTGGAGTGCCTTGGAGTCGCGTGCCAG
Neurog2	chr3	127634061	127634181	ACCCGCAGGCTCAAGGCCAACAACCGCGAGCGCAACCGCATGCACAACCTAAACGCCGCGCTGGACGCGCTGCGCGAGGTGCTGCCCACCTTCCCCGAGGATGCCAAGCTCACGAAGATC
Lhx8	chr3	154330334	154330454	GATCGCTCTTCCAATACATGGCCCCGCAGGCGCTGCTCGTCACATACCAGCTCCAGAGGGTCAGAGGCTGTGGGTGTCCGCAGTGTCCCCTCCTCCGCCCCCAAAGGCCAAGGAAAGCTA
Lhx8	chr3	154330582	154330702	AGTTGTGTTTTCCAGAGGGTGGAACCTCGCAGAGAGGAGGGGGTGTGGGGGAAAAGTCTTTTCCTGAAGGGACAGCCTCACCTCCTTATGAAAAACCCGCCTTCTCTACATGTTAAGATC
Sox2	chr3	34648729	34648849	GATCGGCTAAAATTACCCTCTCGGGTCCTGGGCAGGCAAGATTCTTGAACCCCTACCCCCGCCCCCAGCCCATTCTCCCACAGCCTGGGCTTGCTTGGTGCCGGCTCCTCGGGTTCGGCG
Sox2	chr3	34650163	34650283	TTTCCAAAAACTAATCACAACAATCGCGGCGGCCCGAGGAGGAGAGCGCCTGTTTTTTCATCCCAATTGCACTTCGCCCGTCTCGAGCTCCGCTTCCCCCCAACTATTCTCCGCCAGATC
Nes	chr3	87970911	87971031	GATCCCCGCCAGGGCGAGGCTACAATTTGATTCTTCTCTGCTGAGCTGGGATGATGCAGGGACCCGGGCTGTGTGTTGCACTGAACTCTAAAGGGTTAAGGCCTAGGGACCGCCCCTTTT
Nes	chr3	87971287	87971407	TGGAGGAGCAGAACCAGCTGCTCAGTGCCGAGCTTGGGGGACTCCGGGCGCAGTCCGGGGACGCCTCCTGGCGAGCCCGAGCCGACGACGAGCTGGCAGCCCTGCGGGTCCTCGTCGATC
Actb	chr5	142906578	142906698	GATCCTCAGGACCCTGCAGTGAGGTACTAGCCACGAGAGAGCGAAGGCCCGCTGGGCCCGGCGTCCCTGCTTACCTGGTGGCGGGTGTGGACCGGCAACGAAGGAGCTGCAAAGAAGCTG
Actb	chr5	142907147	142907267	CGAGGCCCGGACCCTATTTGTGTGGCCTCTTGTTTGAGGGACACGCGGGGCCTGGATTGAATGGACAGAGAGTCACTCCCCCTTGCTAGCAATTGCTAGCAATAGCCGGAAAGCCAGATC
Gsx1	chr5	147188828	147188948	GATCTGCAGTTCCCTCGGGCTCCAGGGGCGGGCTGGCGGCAGGTGGACCGCGCGCCGGAGCCATGCCGCGCTCCTTCCTGGTGGATTCCCTTGTGCTGCGGGAAGCCAGCGACAAGAAGG
Gsx1	chr5	147189032	147189152	CGCGCGCAAGGCCGGCTTGCTGTGCGTGTGTCCCCTCTGTGTCACCGCTTCGCAGCTGCACGGGCCCCCCGGGCCGCCGGCACTGCCGCTACTCAAGGCGTCCTTCCCTCCCTTCGGATC
Gsx2	chr5	75074784	75074904	GATCACTTAGACCAAGGGACCGCAAGGGCCTCCTCCAGCTGCTACCCCAGTCTCTGCAAAATGTTCCTGGTGAAGTTTAGCGGAGGTTGGGCTTGGAAACTATGTAACTGCTTGAAATAA
Gsx2	chr5	75075213	75075333	GCATTGGTTATCTCAGTTTAAATGGCTTGGAGGTCCCCACCTGGTGCTCTCTGCAGTGTGTCACTGTGAAGCGTTGGACAGAGGCCCAAGCGAGGGAGGAAGGTAGGCAGAAACTGGATC
Gapdh	chr6	125164294	125164414	GATCTGGTTTCTGGAGGATGGAACGGGGAGAAGGGCAGGATTCTGAGGCGCAGGGACACCCAATCCTCTTAATGACCTTTACATCCTGGCCTATAGGGCCTGGGTCAGTGCGAGGCTGTG
Gapdh	chr6	125165985	125166105	TGAATGCTGCTTCCCGAGTAAAATGGGAGAACAGGGGAAATGGAGAAGTGTGGGTCTCCCTGCCACTGCATCATCGAACCTCTCCCCATTATTGAAAAGGCTGCGGAAAAGTTGAGGATC
Ccnd2	chr6	127150508	127150628	GATCTCTGCGTGTTGGAGGTAGGGATGGAGCGGCTGGGCTTGCCTCTCCCTGAGAGCGTCGCCCGCACACCTACCTCTAGCATCCAGGTGGCCACCATCCTGCGCATGTACGGTTGGATG
Ccnd2	chr6	127150957	127151077	AGCGGAGCCTCAAGGGCCGCCTGACTCGCACCGGTCCTTCCCTCCGAACTGCCCGGCTCTCCTCAGCTCGCTCTCCTCTCTCGCTCAGGCAGTGACGCAAGCTGGAAGGGCAGTTAGATC
Neurod6	chr6	55681202	55681322	GATCATCTGGCATCCCTGTAAGTGGGTACCAGCATTCATGCATCAACACAGGAGGTTAGACTGATAGGGAAAAAATCTGCACCAGCCTTTTACATACAGTAGGTGTGTTTCTCTTCTAGC
Neurod6	chr6	55681372	55681492	TCGCCCTGCCAATGGTGCAACTGTTAGGCAGTCGTTAATATTCCATTCATTTGCAAGGTGGGCTTTTGTGTGAGTGAGAGAGGTTTTTGTTGTTTGTGGGGTTGTTGTTTTGCAAGGATC
Dlx6	chr6	6863976	6864096	GATCGCCTGGCGCCTGCCTGCCGGCCTCTCCCTGCCCGGCCCCTTCCCGCCGCCGTGGACCCCCGGCTGGCTCACCCCGAGGCCCGCTGGCTCCTCCGCCTCCTGCTTGTGGTTCCCATT
Dlx6	chr6	6864748	6864868	AACCGCTCTCGGGCCCAGAGAAGAGAAGCCTTACAGCGCCACGGACTTCGGAAAGCGGCCTGCGCTGTCTCCGCTGTTGCGGAGCGTCTCTTTTATGCCCCGGGCTTCCTAGATTCGATC
Dlx5	chr6	6881846	6881966	GATCGGATGCTTGGGACTCTTCTGTCAAACACTCCTGTCATAGCTCCCGGGCGGTGGCTGTTCTTCTACTGCGGCGGCCGCTGCTGCCTGAATTGGCTGTGGAGCTGCTCTGGTCTAAGC
Dlx5	chr6	6882030	6882150	GGAGGAGGAGGAGGCTGGGAGTCGTGGAGGCTCTGTCTCCCGCAGGCTGACTGCTGGCTGAGGCGCAGCACAGCCTTGGTTAAATCCTTAATTGCGCGCTTACGCACAGCGGGGTGGATC
Emx1	chr6	85187612	85187732	GATCCAGGAGGACCGCTGAAGCGGCTCTCAGTAGCACAGGCAGCCCGCGCCCGGGCGTTTGAGAGGAGCTGCCTGCTGGGCCGCGGGGACCACGCTCCAGGCGGTGCGCAGTGGCCCAAC
Emx1	chr6	85188343	85188463	CTTTGGCCACCGCTTCCAGGGTGAGTGTCCATGCCGTGTTCGTGACCCGGGGATGCGGGGGGAGGCTAGGCGCGGCGGCGGGGATGTTCAGAAGTTGTGGGGGGACAAGGCTTAGGGATC
Lmo1	chr7	109170298	109170418	GATCAGAGCCGTTTCTTTGATTCTCACCTTCTAAATGGCTCAATTTGCCCAGTATAATCTGTCTTAATGTAATTGCATTTGATAGCTCATAACCCTGGCTCTGGCAACGACACAGCTTTC
Lmo1	chr7	109170790	109170910	CATGTCTTCTCTTTACCAGCTCTGCCTAGGGTTACTAGTCGATTCTATAGTTGTCTGGTAAAGTGAATTCCTTTGCAGGGTACAAAACTCCTGTGAGTCCTACAGTGACTGTCCCTGATC
Sox6	chr7	116030913	116031033	GATCAGCTTCGCCTGCTCTGGGCCGGTTCAGGGTTCCCTCTCCTACCGCCTCTCGCCTCTCCAACCTAACACAAGAATGTGGCCTAGGGAGGCCAGTCGCAGGCAGGCAGGCCCGCCAGG
Sox6	chr7	116032219	116032339	GAAAGTCGTGGGAAGCCCCGGTGGTGGAGGGCGAGGAGGGAGCGCGCGGCTTCTAGCCACCCGGGTTTTCTTTAATCCTCCGGGTAAATTTCACCCCTAGCGCGGAGAGCTACGAAGATC
Ccnd1	chr7	144938551	144938671	GATCCAAGCCGAGGGTCAGGAGCTCAGTGGACATCGGGGGGTGAGCTCCAGCAACTCAAACTCCGGGGGCCCCCCTTTTGCAGGGTGCGGGCGCTGTTTGCCTCTACAAGGGCATTATGC
Ccnd1	chr7	144939787	144939907	CGCGCGGAGTCTGTAGCTCTCTGCTACTGCGCCGACAGCCCTCTGGAGGCTGCAGGACTTTGCAACTTCAACAAAACTCCCCTGTAGTCCGTGTGACGTTACTGTTGTTAAGCAGAGATC
Nr2f2	chr7	70361745	70361865	GATCAGCTCACTGAGCTCTCTATATAGTGAACTTTGACACGACTGCTGCAACTTAGCGCACGTTGCCATGGCGACGGCGCGCCTTATAAGGCAGCCGCCGGGGTTGGCCTGGCCCGGCGC
Nr2f2	chr7	70362218	70362338	CTCGCGGTCCACCCGGGACTCCCGGCGCATTATGTAGAACCCACTATTCCAAAAGACTGAATAATGCTCTCCCCTTCTTTGTAGAGGGGTACGCAGCGGAGGTGGCAAGGTGCCGGGATC
Dcx	chrX	143932133	143932253	GATCACAGAATCCTTTTTCTCCTTTCAGGTGTTTCATCCCCTCCCCGACCAATGAATGCAGCAACACCTCTTAATGGAATAATTGTGGAAAGATTCCCAAATGGGTCCCTGAATAGCACA
Dcx	chrX	143933373	143933493	CTCTAATGAGCAATGTGCTAGCCCTTTCTCTTAGAAAATTGGCAATTTTACTTGGCTAAAACCTTCTGCCTAGTGGCTGGACTCAGCAGGCCAAATCAAGTTTCTTAGAAATTACAGATC
Sox3	chrX	60893478	60893598	GATCCGGGAGGGTTGGGGCTCGGTCCGCCCCCTCACCACCCGTGGGCCTCGTGATTGACAGGCTCGCCGTGATGAGTCCTGGCCAATCAACACCGAGCCCCCTGTGGCCCAGCTTGGAAA
Sox3	chrX	60895214	60895334	GGTCCTGGTTCCTTCCTTTTAAGTTTGTGTTCTACCTGGTCTGAGCCGTTTCCTGCCAAGGATATCAGTAAATTAGGTGGGTGTAGGGGGTTTAAAGTCTCTGGAGACTGTGTGGGGATC
Arx	chrX	93286123	93286243	GATCTCGTACAGCTACAGGGAGCTAGGTCCTCTGGATAGTGGAAGGGGTGCCGAAGTCCAAGAGGCACCCACAAACCTAGCACCCAATTGAGCTACAACTAAGAGTATAACCCTAAGGAC
Arx	chrX	93286487	93286607	AGCTCCGCGCCCGCGGCTCACTACACTTGTTACCGCTTGTCCTGAGCGCGGAGAGGACGAGCTCCGGCTGAGGTCAGGGTGGGAGCCCGCAACCGAGGGGGACGGAAAGGAACAAAGATC
Dppa4	chr16	48283424	48283544	GATCTACAGTTGCCAGGAGCAGGGGGTAGCAGCTCACACCTCTAAATCGCAGTATTCCGGAGGTTGAGACAGTACAATATACAAAGCGCATTTCTGGCCAGGCAAAGAAATGATAAACTC
Dppa4	chr16	48285482	48285602	GTGGACCACTATCCGGTTGCTTTCATTATCTTCTGTTGCTCTGTTCATACCTATTTCATCCTTTAGTTTTATCCTGTAGCCTAAGCTTGGGTAGAGGAGGCACCAAGGATGTGACAGATC
Nanog	chr6	122707702	122707822	GATCTTTCCTTCTAGACACTGAGTTTTTTGGTTGTTGCCTAAAACCTTTTCAGAAATCCCTTCCCTCGCCATCACACTGACATGAGTGTGGGTCTTCCTGGTCCCCACAGTTTGCCTAGT
Nanog	chr6	122707999	122708119	TTATTGCTTCTTTATGAACCGTAGTAGTCATTAACATAAGCGGGTGTCCTTATCACTCTTCTGGAAACCCCTCTGAGTTTGACCGGTGATACGTTGGCCTTCTAGTCTGAAATAGAGATC
Cdx2	chr5	147307441	147307561	GATCACAGCTGAATATTCAGGCCCTTCTTGCTAGCTACGAGCTTCCTCCTTCCAACCTGGGTGCACTTTAACCTCCAATCACAGGTTCAAAGACTGAAATGAAGAGACTTGCAAACGCCT
Cdx2	chr5	147307916	147308036	TTAAGTTCAAGGAAAGCAATTCATTTTTAAAAACTATTACATTAAACAATCGAAACCCTCTTCAAAGCCAACAACTGGACCCACGATATGGAAGGCAGTAATTAGTGGATGGCTGGGATC
